# Supplementary material for: Hypoxia-Mediated Long Non-Coding RNA Fragment Identified in Canine Oral Melanoma through Transcriptome Analysis
Source: Vet Sci. 2024 Aug 9;11(8):361. doi: 10.3390/vetsci11080361 (PMC11359073; doi:10.3390/vetsci11080361)
Supplement: Supplementary file 1 [file vetsci-11-00361-s001.zip]

Archive with 1 entries (1 files):
- vetsci-3111366-supplementary.xls
