# Supplementary material for: Hypoxia-Mediated Long Non-Coding RNA Fragment Identified in Canine Oral Melanoma through Transcriptome Analysis
Source: Vet Sci. 2024 Aug 9;11(8):361. doi: 10.3390/vetsci11080361 (PMC11359073; doi:10.3390/vetsci11080361)
Supplement: Supplementary file 1 [file vetsci-11-00361-s001.zip › vetsci-3111366-supplementary.xls]

## Sheet:  Table S1
Table S1. Differentially expressed up-regulated ncRNAs (except miRNA) between KMeC normoxic and hypoxic cell lines.
Feature ID	Small RNA - Name	Small RNA - Resource	Experiment - Range (original values)	Experiment - IQR (original values)	Experiment - Difference (original values)	Experiment - Fold Change (original values)	EDGE test: K_normoxia vs K_hypoxia, tagwise dispersions - P-value	EDGE test: K_normoxia vs K_hypoxia, tagwise dispersions - Fold change	EDGE test: K_normoxia vs K_hypoxia, tagwise dispersions - Weighted difference	EDGE test: K_normoxia vs K_hypoxia, tagwise dispersions - FDR p-value correction	K_normoxia - K1 grouped - Expression values	K_normoxia - K1 grouped - Exact mature 5'	K_normoxia - K1 grouped - Mature 5'	K_normoxia - K1 grouped - Unique exact mature 5'	K_normoxia - K1 grouped - Unique mature 5'	K_normoxia - K1 grouped - Exact mature 3'	K_normoxia - K1 grouped - Mature 3'	K_normoxia - K1 grouped - Unique exact mature 3'	K_normoxia - K1 grouped - Unique mature 3'	K_normoxia - K1 grouped - Exact other	K_normoxia - K1 grouped - Other	K_normoxia - K1 grouped - Total	K_normoxia - K2 grouped - Expression values	K_normoxia - K2 grouped - Exact mature 5'	K_normoxia - K2 grouped - Mature 5'	K_normoxia - K2 grouped - Unique exact mature 5'	K_normoxia - K2 grouped - Unique mature 5'	K_normoxia - K2 grouped - Exact mature 3'	K_normoxia - K2 grouped - Mature 3'	K_normoxia - K2 grouped - Unique exact mature 3'	K_normoxia - K2 grouped - Unique mature 3'	K_normoxia - K2 grouped - Exact other	K_normoxia - K2 grouped - Other	K_normoxia - K2 grouped - Total	K_normoxia - K3 grouped - Expression values	K_normoxia - K3 grouped - Exact mature 5'	K_normoxia - K3 grouped - Mature 5'	K_normoxia - K3 grouped - Unique exact mature 5'	K_normoxia - K3 grouped - Unique mature 5'	K_normoxia - K3 grouped - Exact mature 3'	K_normoxia - K3 grouped - Mature 3'	K_normoxia - K3 grouped - Unique exact mature 3'	K_normoxia - K3 grouped - Unique mature 3'	K_normoxia - K3 grouped - Exact other	K_normoxia - K3 grouped - Other	K_normoxia - K3 grouped - Total	K_normoxia - Means	K_hypoxia - Kh1 grouped - Expression values	K_hypoxia - Kh1 grouped - Exact mature 5'
ENSCAFT00000032559.3 (Canis_familiaris.CanFam3.1.ncrna)	ENSCAFT00000032559.3	Canis_familiaris.CanFam3.1.ncrna	221	29	85.6667	1.53542	0.00143445	2.82671	1.25629e-05	0.0366907	86	0	86	0	86	0	0	0	0	0	0	86	205	7	205	7	205	0	0	0	0	0	0	205	189	2	189	2	189	0	0	0	0	0	0	189	160	176	2
ENSCAFT00000032578.1 (Canis_familiaris.CanFam3.1.ncrna)	ENSCAFT00000032578.1	Canis_familiaris.CanFam3.1.ncrna	9188	307	6151.33	12.5844	8.73009e-08	24.5105	0.00054457	6.13662e-06	443	329	443	329	443	0	0	0	0	0	0	443	572	411	572	411	572	0	0	0	0	0	0	572	578	376	578	376	578	0	0	0	0	0	0	578	531	879	635
ENSCAFT00000032705.1 (Canis_familiaris.CanFam3.1.ncrna)	ENSCAFT00000032705.1	Canis_familiaris.CanFam3.1.ncrna	61	36	49	8.73684	2.21473e-17	14.5959	3.8421e-06	6.92703e-15	5	1	5	1	5	0	0	0	0	0	0	5	9	5	9	5	9	0	0	0	0	0	0	9	5	0	5	0	5	0	0	0	0	0	0	5	6.33333	66	17
ENSCAFT00000032849.1 (Canis_familiaris.CanFam3.1.ncrna)	ENSCAFT00000032849.1	Canis_familiaris.CanFam3.1.ncrna	1989	658	1124.67	1.57352	2.14474e-05	2.7782	0.000150347	0.000873576	1215	1170	1215	1170	1215	0	0	0	0	0	0	1215	2385	2312	2385	2312	2385	0	0	0	0	0	0	2385	2283	2214	2283	2214	2283	0	0	0	0	0	0	2283	1961	3204	3118
ENSCAFT00000032978.1 (Canis_familiaris.CanFam3.1.ncrna)	ENSCAFT00000032978.1	Canis_familiaris.CanFam3.1.ncrna	143	30	65.3333	1.40164	0.000396963	2.49136	1.05017e-05	0.0120296	103	81	103	81	103	0	0	0	0	0	0	103	185	162	185	162	185	0	0	0	0	0	0	185	200	171	200	171	200	0	0	0	0	0	0	200	162.667	215	206
ENSCAFT00000033055.1 (Canis_familiaris.CanFam3.1.ncrna)	ENSCAFT00000033055.1	Canis_familiaris.CanFam3.1.ncrna	10841	634	2957.33	1.32952	0.000176894	2.17239	0.000459253	0.0057943	7465	5543	7465	5360	7238	0	0	0	0	0	0	7465	9294	7248	9294	6985	8963	0	0	0	0	0	0	9294	10165	7698	10165	7446	9844	0	0	0	0	0	0	10165	8974.67	18306	14940
ENSCAFT00000033230.1 (Canis_familiaris.CanFam3.1.ncrna)	ENSCAFT00000033230.1	Canis_familiaris.CanFam3.1.ncrna	25	10	12.3333	2.12121	3.89525e-05	3.52931	1.22391e-06	0.00149378	8	1	8	0	0	0	0	0	0	0	0	8	17	0	17	0	0	0	0	0	0	0	0	17	8	0	8	0	0	0	0	0	0	0	0	8	11	33	0
ENSCAFT00000033295.2 (Canis_familiaris.CanFam3.1.ncrna)	ENSCAFT00000033295.2	Canis_familiaris.CanFam3.1.ncrna	292	25	78.6667	1.27158	0.000133274	2.13262	1.42517e-05	0.00449364	217	188	217	188	217	0	0	0	0	0	0	217	332	283	332	283	332	0	0	0	0	0	0	332	320	282	320	282	320	0	0	0	0	0	0	320	289.667	509	468
ENSCAFT00000033518.2 (Canis_familiaris.CanFam3.1.ncrna)	ENSCAFT00000033518.2	Canis_familiaris.CanFam3.1.ncrna	32	12	18.6667	3.33333	7.87792e-08	5.41822	1.57851e-06	5.58366e-06	8	4	8	0	0	0	0	0	0	0	0	8	8	5	8	0	0	0	0	0	0	0	0	8	8	4	8	0	1	0	0	0	0	0	0	8	8	40	4
ENSCAFT00000033747.1 (Canis_familiaris.CanFam3.1.ncrna)	ENSCAFT00000033747.1	Canis_familiaris.CanFam3.1.ncrna	2715	332	1132	1.73379	7.6645e-07	2.91576	0.000127686	4.29767e-05	1020	583	1020	583	1012	0	0	0	0	0	0	1020	1850	1055	1850	1055	1831	0	0	0	0	0	0	1850	1758	971	1758	971	1750	0	0	0	0	0	0	1758	1542.67	3735	2759
ENSCAFT00000033993.1 (Canis_familiaris.CanFam3.1.ncrna)	ENSCAFT00000033993.1	Canis_familiaris.CanFam3.1.ncrna	74088	22276	40136.3	2.24865	1.24132e-11	3.70951	0.00381559	1.77067e-09	29769	28468	29769	28468	29769	0	0	0	0	0	0	29769	33062	31800	33062	31800	33062	0	0	0	0	0	0	33062	33600	32221	33600	32221	33600	0	0	0	0	0	0	33600	32143.7	103857	99612
ENSCAFT00000034244.1 (Canis_familiaris.CanFam3.1.ncrna)	ENSCAFT00000034244.1	Canis_familiaris.CanFam3.1.ncrna	208174	97669	136798	5.06162	2.55871e-25	8.49372	0.0109545	7.93014e-22	26573	22060	26573	22034	26542	0	0	0	0	0	0	26573	40519	34244	40519	34202	40474	0	0	0	0	0	0	40519	33950	28272	33950	28228	33901	0	0	0	0	0	0	33950	33680.7	234747	214307
ENSCAFT00000034287.1 (Canis_familiaris.CanFam3.1.ncrna)	ENSCAFT00000034287.1	Canis_familiaris.CanFam3.1.ncrna	26741	13549	17132.7	1.54825	1.41786e-06	2.68831	0.00230101	7.39107e-05	25562	23539	25562	23539	25562	0	0	0	0	0	0	25562	32691	30250	32691	30250	32691	0	0	0	0	0	0	32691	35496	32984	35496	32984	35496	0	0	0	0	0	0	35496	31249.7	52303	49557
ENSCAFT00000034337.1 (Canis_familiaris.CanFam3.1.ncrna)	ENSCAFT00000034337.1	Canis_familiaris.CanFam3.1.ncrna	67	29	43	5.77778	3.62447e-07	9.18512	3.39494e-06	2.17162e-05	19	0	19	0	0	0	0	0	0	0	0	19	5	0	5	0	0	0	0	0	0	0	0	5	3	0	3	0	0	0	0	0	0	0	0	3	9	70	0
ENSCAFT00000034591.1 (Canis_familiaris.CanFam3.1.ncrna)	ENSCAFT00000034591.1	Canis_familiaris.CanFam3.1.ncrna	195	33	121	4.70408	1.28606e-07	8.80894	1.11145e-05	8.68204e-06	23	19	23	0	0	0	0	0	0	0	0	23	38	36	38	1	2	0	0	0	0	0	0	38	37	37	37	0	0	0	0	0	0	0	0	37	32.6667	70	68
ENSCAFT00000034593.1 (Canis_familiaris.CanFam3.1.ncrna)	ENSCAFT00000034593.1	Canis_familiaris.CanFam3.1.ncrna	728	300	447.333	2.08752	7.85479e-07	3.65727	4.70741e-05	4.35424e-05	222	216	222	49	53	0	0	0	0	0	0	222	478	466	478	101	108	0	0	0	0	0	0	478	534	521	534	113	119	0	0	0	0	0	0	534	411.333	950	922
ENSCAFT00000034675.1 (Canis_familiaris.CanFam3.1.ncrna)	ENSCAFT00000034675.1	Canis_familiaris.CanFam3.1.ncrna	136	10	51.3333	1.56204	2.95061e-05	2.54432	6.19121e-06	0.00116561	90	68	90	7	14	0	0	0	0	0	0	90	100	79	100	11	16	0	0	0	0	0	0	100	84	64	84	8	12	0	0	0	0	0	0	84	91.3333	220	192
ENSCAFT00000034677.1 (Canis_familiaris.CanFam3.1.ncrna)	ENSCAFT00000034677.1	Canis_familiaris.CanFam3.1.ncrna	150774	102552	122961	3.01078	1.08524e-13	5.28385	0.0114075	2.11418e-11	51061	42735	51061	7352	8351	0	0	0	0	0	0	51061	69562	59499	69562	10221	11209	0	0	0	0	0	0	69562	62830	53663	62830	11119	12341	0	0	0	0	0	0	62830	61151	185119	170290
ENSCAFT00000034682.1 (Canis_familiaris.CanFam3.1.ncrna)	ENSCAFT00000034682.1	Canis_familiaris.CanFam3.1.ncrna	88450	15971	42636.3	1.83926	1.00849e-08	3.06551	0.00456812	8.59538e-07	42682	35310	42682	410	433	0	0	0	0	0	0	42682	58823	49656	58823	1014	1147	0	0	0	0	0	0	58823	50902	42863	50902	934	1049	0	0	0	0	0	0	50902	50802.3	131132	118303
ENSCAFT00000034815.1 (Canis_familiaris.CanFam3.1.ncrna)	ENSCAFT00000034815.1	Canis_familiaris.CanFam3.1.ncrna	3153	2082	2423.67	1.99426	2.62397e-09	3.48733	0.000263542	2.49182e-07	1954	870	1954	870	1954	0	0	0	0	0	0	1954	2844	1068	2844	1068	2844	0	0	0	0	0	0	2844	2515	837	2515	837	2515	0	0	0	0	0	0	2515	2437.67	5107	1352
ENSCAFT00000034822.1 (Canis_familiaris.CanFam3.1.ncrna)	ENSCAFT00000034822.1	Canis_familiaris.CanFam3.1.ncrna	507	85	199.667	1.38008	7.31484e-06	2.2949	2.97825e-05	0.000330739	499	352	499	352	499	0	0	0	0	0	0	499	580	416	580	416	580	0	0	0	0	0	0	580	497	317	497	317	497	0	0	0	0	0	0	497	525.333	1004	552
ENSCAFT00000034823.1 (Canis_familiaris.CanFam3.1.ncrna)	ENSCAFT00000034823.1	Canis_familiaris.CanFam3.1.ncrna	8732	1544	3901.33	1.59102	6.87117e-07	2.70357	0.000487891	3.89771e-05	4786	4436	4786	4436	4786	0	0	0	0	0	0	4786	7382	6976	7382	6976	7382	0	0	0	0	0	0	7382	7635	7175	7635	7175	7635	0	0	0	0	0	0	7635	6601	13518	12336
ENSCAFT00000034825.1 (Canis_familiaris.CanFam3.1.ncrna)	ENSCAFT00000034825.1	Canis_familiaris.CanFam3.1.ncrna	485	81	215.333	2.41667	5.05384e-05	4.42153	2.27705e-05	0.00189962	134	67	134	67	133	0	0	0	0	0	0	134	156	75	156	75	154	0	0	0	0	0	0	156	166	77	166	77	161	0	0	0	0	0	0	166	152	237	93
ENSCAFT00000034827.1 (Canis_familiaris.CanFam3.1.ncrna)	ENSCAFT00000034827.1	Canis_familiaris.CanFam3.1.ncrna	1064	107	274	1.20311	0.000120567	2.00892	5.94154e-05	0.00412275	1166	207	1166	207	1166	0	0	0	0	0	0	1166	1465	271	1465	270	1464	0	0	0	0	0	0	1465	1416	253	1416	253	1416	0	0	0	0	0	0	1416	1349	2230	410
ENSCAFT00000034832.1 (Canis_familiaris.CanFam3.1.ncrna)	ENSCAFT00000034832.1	Canis_familiaris.CanFam3.1.ncrna	1581	359	768.667	1.56285	1.01599e-07	2.65048	9.82157e-05	7.04006e-06	1129	337	1129	337	1129	0	0	0	0	0	0	1129	1509	319	1509	319	1509	0	0	0	0	0	0	1509	1459	260	1459	260	1459	0	0	0	0	0	0	1459	1365.67	2710	598
ENSCAFT00000034840.1 (Canis_familiaris.CanFam3.1.ncrna)	ENSCAFT00000034840.1	Canis_familiaris.CanFam3.1.ncrna	1349	428	713	2.20575	8.21155e-07	3.70161	7.0138e-05	4.52482e-05	675	550	675	550	674	0	0	0	0	0	0	675	762	630	762	630	762	0	0	0	0	0	0	762	337	250	337	250	337	0	0	0	0	0	0	337	591.333	1686	647
ENSCAFT00000034844.1 (Canis_familiaris.CanFam3.1.ncrna)	ENSCAFT00000034844.1	Canis_familiaris.CanFam3.1.ncrna	14061	1498	6929	1.61391	1.61961e-06	2.76733	0.000865553	8.34073e-05	8196	7272	8196	7272	8195	0	0	0	0	0	0	8196	12572	11332	12572	11332	12572	0	0	0	0	0	0	12572	13092	11745	13092	11745	13092	0	0	0	0	0	0	13092	11286.7	22257	18037
ENSCAFT00000034845.1 (Canis_familiaris.CanFam3.1.ncrna)	ENSCAFT00000034845.1	Canis_familiaris.CanFam3.1.ncrna	1282	770	850	1.54255	2.13165e-05	2.71836	0.000117637	0.000870535	1525	451	1525	451	1525	0	0	0	0	0	0	1525	1906	524	1906	524	1905	0	0	0	0	0	0	1906	1269	359	1269	359	1269	0	0	0	0	0	0	1269	1566.67	2295	545
ENSCAFT00000034851.1 (Canis_familiaris.CanFam3.1.ncrna)	ENSCAFT00000034851.1	Canis_familiaris.CanFam3.1.ncrna	2329	1283	1774.33	3.07686	6.97727e-13	5.40507	0.000163418	1.25194e-10	638	120	638	120	638	0	0	0	0	0	0	638	964	176	964	176	964	0	0	0	0	0	0	964	961	166	961	166	961	0	0	0	0	0	0	961	854.333	2675	350
ENSCAFT00000034898.1 (Canis_familiaris.CanFam3.1.ncrna)	ENSCAFT00000034898.1	Canis_familiaris.CanFam3.1.ncrna	19	6	11.3333	3	3.87273e-05	5.24903	1.06962e-06	0.00148682	2	1	2	1	2	0	0	0	0	0	0	2	8	8	8	8	8	0	0	0	0	0	0	8	7	7	7	7	7	0	0	0	0	0	0	7	5.66667	13	11
ENSCAFT00000040081.1 (Canis_familiaris.CanFam3.1.ncrna)	ENSCAFT00000040081.1	Canis_familiaris.CanFam3.1.ncrna	25333	1474	9535	1.66727	1.68588e-06	2.74785	0.00108376	8.65589e-05	10719	9981	10719	9981	10719	0	0	0	0	0	0	10719	16463	14569	16463	14569	16463	0	0	0	0	0	0	16463	15687	13920	15687	13920	15687	0	0	0	0	0	0	15687	14289.7	36052	34721
ENSCAFT00000040113.2 (Canis_familiaris.CanFam3.1.ncrna)	ENSCAFT00000040113.2	Canis_familiaris.CanFam3.1.ncrna	41591	8585	19498	1.84908	1.81018e-08	3.1025	0.00209555	1.45893e-06	16982	13039	16982	13039	16982	0	0	0	0	0	0	16982	25811	20932	25811	20932	25811	0	0	0	0	0	0	25811	26098	21091	26098	21091	26098	0	0	0	0	0	0	26098	22963.7	58573	52740
ENSCAFT00000040140.1 (Canis_familiaris.CanFam3.1.ncrna)	ENSCAFT00000040140.1	Canis_familiaris.CanFam3.1.ncrna	31056	294	10058.3	1.34498	3.59387e-05	2.26719	0.00160429	0.00138914	21548	20221	21548	20221	21548	0	0	0	0	0	0	21548	32232	29388	32232	29388	32232	0	0	0	0	0	0	32232	33690	30467	33690	30467	33690	0	0	0	0	0	0	33690	29156.7	52604	49847
ENSCAFT00000040225.1 (Canis_familiaris.CanFam3.1.ncrna)	ENSCAFT00000040225.1	Canis_familiaris.CanFam3.1.ncrna	642	318	432.667	2.35349	1.53794e-07	4.13939	4.32075e-05	1.01131e-05	169	164	169	0	0	0	0	0	0	0	0	169	373	365	373	0	0	0	0	0	0	0	0	373	417	411	417	0	0	0	0	0	0	0	0	417	319.667	811	793
ENSCAFT00000040259.1 (Canis_familiaris.CanFam3.1.ncrna)	ENSCAFT00000040259.1	Canis_familiaris.CanFam3.1.ncrna	934	659	747.667	1.99866	1.38601e-08	3.51157	8.18956e-05	1.14968e-06	596	566	596	566	596	0	0	0	0	0	0	596	809	786	809	786	809	0	0	0	0	0	0	809	841	799	841	799	841	0	0	0	0	0	0	841	748.667	1491	1436
ENSCAFT00000040260.1 (Canis_familiaris.CanFam3.1.ncrna)	ENSCAFT00000040260.1	Canis_familiaris.CanFam3.1.ncrna	287	106	198	9.73529	1.95075e-12	17.9305	1.67498e-05	3.1519e-10	13	13	13	0	0	0	0	0	0	0	0	13	23	21	23	0	0	0	0	0	0	0	0	23	32	30	32	0	0	0	0	0	0	0	0	32	22.6667	129	129
ENSCAFT00000040267.1 (Canis_familiaris.CanFam3.1.ncrna)	ENSCAFT00000040267.1	Canis_familiaris.CanFam3.1.ncrna	14426	2352	6287	1.80355	5.58769e-08	2.96275	0.000669481	4.08788e-06	6777	5657	6777	5656	6776	0	0	0	0	0	0	6777	8923	7546	8923	7546	8922	0	0	0	0	0	0	8923	7772	6388	7772	6388	7772	0	0	0	0	0	0	7772	7824	21203	18619
ENSCAFT00000040383.1 (Canis_familiaris.CanFam3.1.ncrna)	ENSCAFT00000040383.1	Canis_familiaris.CanFam3.1.ncrna	1142	375	737.333	3.64277	7.90532e-09	6.62135	6.88523e-05	6.82299e-07	288	183	288	4	8	0	0	0	0	0	0	288	315	204	315	5	7	0	0	0	0	0	0	315	234	131	234	7	10	0	0	0	0	0	0	234	279	663	486
ENSCAFT00000040426.1 (Canis_familiaris.CanFam3.1.ncrna)	ENSCAFT00000040426.1	Canis_familiaris.CanFam3.1.ncrna	771	525	564.667	2.29511	2.86023e-09	3.98594	5.67127e-05	2.67154e-07	316	276	316	276	316	0	0	0	0	0	0	316	422	392	422	392	422	0	0	0	0	0	0	422	570	517	570	517	570	0	0	0	0	0	0	570	436	1087	1026
ENSCAFT00000040428.1 (Canis_familiaris.CanFam3.1.ncrna)	ENSCAFT00000040428.1	Canis_familiaris.CanFam3.1.ncrna	1438	142	477	1.51923	3.137e-05	2.47364	5.89847e-05	0.00122927	766	743	766	743	766	0	0	0	0	0	0	766	1031	1004	1031	1004	1031	0	0	0	0	0	0	1031	959	940	959	940	959	0	0	0	0	0	0	959	918.667	2204	2138
ENSCAFT00000040530.1 (Canis_familiaris.CanFam3.1.ncrna)	ENSCAFT00000040530.1	Canis_familiaris.CanFam3.1.ncrna	107831	37366	64309.7	1.72823	1.89902e-05	3.09726	0.0079874	0.00078761	52921	49901	52921	49901	52921	0	0	0	0	0	0	52921	103029	97053	103029	97053	103029	0	0	0	0	0	0	103029	108979	102893	108979	102893	108979	0	0	0	0	0	0	108979	88309.7	140395	132592
ENSCAFT00000040696.2 (Canis_familiaris.CanFam3.1.ncrna)	ENSCAFT00000040696.2	Canis_familiaris.CanFam3.1.ncrna	17	3	7.66667	1.85185	0.000484134	3.06042	8.26015e-07	0.0143439	10	10	10	6	6	0	0	0	0	0	0	10	11	10	11	3	3	0	0	0	0	0	0	11	6	5	6	1	1	0	0	0	0	0	0	6	9	23	22
ENSCAFT00000040741.1 (Canis_familiaris.CanFam3.1.ncrna)	ENSCAFT00000040741.1	Canis_familiaris.CanFam3.1.ncrna	3047	38	1051.67	1.36797	1.74817e-05	2.3144	0.000163008	0.000733973	2109	2010	2109	2010	2109	0	0	0	0	0	0	2109	3244	3091	3244	3091	3244	0	0	0	0	0	0	3244	3221	3032	3221	3032	3221	0	0	0	0	0	0	3221	2858	5156	4957
ENSCAFT00000040958.1 (Canis_familiaris.CanFam3.1.ncrna)	ENSCAFT00000040958.1	Canis_familiaris.CanFam3.1.ncrna	938	383	604.667	1.63228	7.80492e-07	2.84977	7.68607e-05	4.33364e-05	724	508	724	508	724	0	0	0	0	0	0	724	1070	793	1070	793	1070	0	0	0	0	0	0	1070	1075	798	1075	798	1075	0	0	0	0	0	0	1075	956.333	1662	1151
ENSCAFT00000041174.2 (Canis_familiaris.CanFam3.1.ncrna)	ENSCAFT00000041174.2	Canis_familiaris.CanFam3.1.ncrna	642	311	425.667	2.32058	2.20794e-07	4.07623	4.27049e-05	1.39654e-05	170	164	170	0	0	0	0	0	0	0	0	170	371	364	371	0	0	0	0	0	0	0	0	371	426	412	426	0	0	0	0	0	0	0	0	426	322.333	812	792
ENSCAFT00000041755.1 (Canis_familiaris.CanFam3.1.ncrna)	ENSCAFT00000041755.1	Canis_familiaris.CanFam3.1.ncrna	564	52	212.333	1.597	4.1933e-06	2.65918	2.56223e-05	0.000201633	253	240	253	240	253	0	0	0	0	0	0	253	390	347	390	347	390	0	0	0	0	0	0	390	424	397	424	397	424	0	0	0	0	0	0	424	355.667	817	766
ENSCAFT00000041801.1 (Canis_familiaris.CanFam3.1.ncrna)	ENSCAFT00000041801.1	Canis_familiaris.CanFam3.1.ncrna	4977	1679	2862	1.8817	2.35482e-08	3.24379	0.000315574	1.85405e-06	2268	1674	2268	1674	2268	0	0	0	0	0	0	2268	3683	2914	3683	2914	3683	0	0	0	0	0	0	3683	3787	3012	3787	3012	3787	0	0	0	0	0	0	3787	3246	7245	5964
ENSCAFT00000041844.1 (Canis_familiaris.CanFam3.1.ncrna)	ENSCAFT00000041844.1	Canis_familiaris.CanFam3.1.ncrna	1354	653	985.667	2.72019	1.10239e-08	4.91213	9.67448e-05	9.3489e-07	357	338	357	338	357	0	0	0	0	0	0	357	685	650	685	650	685	0	0	0	0	0	0	685	677	640	677	640	677	0	0	0	0	0	0	677	573	1330	1266
ENSCAFT00000042184.1 (Canis_familiaris.CanFam3.1.ncrna)	ENSCAFT00000042184.1	Canis_familiaris.CanFam3.1.ncrna	72	12	32.3333	1.65541	6.17012e-06	2.73392	3.75619e-06	0.000284644	46	42	46	42	46	0	0	0	0	0	0	46	52	43	52	43	52	0	0	0	0	0	0	52	50	46	50	46	50	0	0	0	0	0	0	50	49.3333	118	93
ENSCAFT00000042192.1 (Canis_familiaris.CanFam3.1.ncrna)	ENSCAFT00000042192.1	Canis_familiaris.CanFam3.1.ncrna	35	4	13.6667	1.60294	0.000907561	2.66214	1.66711e-06	0.0246146	27	24	27	24	27	0	0	0	0	0	0	27	27	23	27	23	27	0	0	0	0	0	0	27	14	11	14	11	14	0	0	0	0	0	0	14	22.6667	49	46
ENSCAFT00000042310.1 (Canis_familiaris.CanFam3.1.ncrna)	ENSCAFT00000042310.1	Canis_familiaris.CanFam3.1.ncrna	3201	220	2016.33	2.36731	5.38053e-05	4.3746	0.000219423	0.00200254	1493	1232	1493	1116	1369	0	0	0	0	0	0	1493	1323	1127	1323	985	1176	0	0	0	0	0	0	1323	1608	1374	1608	1231	1460	0	0	0	0	0	0	1608	1474.67	1713	1371
ENSCAFT00000042478.1 (Canis_familiaris.CanFam3.1.ncrna)	ENSCAFT00000042478.1	Canis_familiaris.CanFam3.1.ncrna	130	46	66.6667	1.32051	4.65692e-05	2.25616	1.14602e-05	0.00176404	188	181	188	181	187	0	0	0	0	0	0	188	201	191	201	191	201	0	0	0	0	0	0	201	235	224	235	224	235	0	0	0	0	0	0	235	208	318	304
ENSCAFT00000042508.1 (Canis_familiaris.CanFam3.1.ncrna)	ENSCAFT00000042508.1	Canis_familiaris.CanFam3.1.ncrna	613938	196975	321305	2.10692	1.01211e-10	3.51456	0.0317488	1.29718e-08	245798	175988	245798	175988	245797	0	0	0	0	0	0	245798	349349	246353	349349	246353	349349	0	0	0	0	0	0	349349	275665	191362	275665	191362	275664	0	0	0	0	0	0	275665	290271	859736	694789
ENSCAFT00000042523.1 (Canis_familiaris.CanFam3.1.ncrna)	ENSCAFT00000042523.1	Canis_familiaris.CanFam3.1.ncrna	1670966	814814	1146689	4.43267	1.16582e-23	7.49686	0.0942984	2.20806e-20	267089	226209	267089	226023	266754	0	0	0	0	0	0	267089	392202	338128	392202	337924	391767	0	0	0	0	0	0	392202	342865	295595	342865	295463	342523	0	0	0	0	0	0	342865	334052	1938055	1745407
ENSCAFT00000042554.1 (Canis_familiaris.CanFam3.1.ncrna)	ENSCAFT00000042554.1	Canis_familiaris.CanFam3.1.ncrna	601	54	178.333	1.47012	0.000104516	2.42298	2.33535e-05	0.00362846	258	248	258	248	258	0	0	0	0	0	0	258	454	434	454	434	454	0	0	0	0	0	0	454	426	398	426	398	426	0	0	0	0	0	0	426	379.333	859	818
ENSCAFT00000042647.1 (Canis_familiaris.CanFam3.1.ncrna)	ENSCAFT00000042647.1	Canis_familiaris.CanFam3.1.ncrna	1257	60	436.333	1.55185	2.07379e-05	2.50672	5.20912e-05	0.000851803	716	60	716	60	716	0	0	0	0	0	0	716	858	48	858	48	858	0	0	0	0	0	0	858	798	31	798	31	798	0	0	0	0	0	0	798	790.667	1973	117
ENSCAFT00000045020.2 (Canis_familiaris.CanFam3.1.ncrna)	ENSCAFT00000045020.2	Canis_familiaris.CanFam3.1.ncrna	911	407	621.667	41.5435	7.08317e-18	76.2657	5.00743e-05	2.54189e-15	4	0	4	0	4	0	0	0	0	0	0	4	16	2	16	0	9	0	0	0	0	0	0	16	26	1	26	1	24	0	0	0	0	0	0	26	15.3333	423	1
ENSCAFT00000046510.2 (Canis_familiaris.CanFam3.1.ncrna)	ENSCAFT00000046510.2	Canis_familiaris.CanFam3.1.ncrna	49	3	20	1.51282	6.52919e-05	2.5631	2.65679e-06	0.00239347	27	8	27	8	26	0	0	0	0	0	0	27	46	12	46	12	46	0	0	0	0	0	0	46	44	6	44	6	43	0	0	0	0	0	0	44	39	76	11
ENSCAFT00000047429.2 (Canis_familiaris.CanFam3.1.ncrna)	ENSCAFT00000047429.2	Canis_familiaris.CanFam3.1.ncrna	53	25	41	21.5	3.39535e-17	34.0545	3.09726e-06	1.03352e-14	1	0	1	0	0	0	0	0	0	0	0	1	4	1	4	0	0	0	0	0	0	0	0	4	1	0	1	0	0	0	0	0	0	0	0	1	2	54	44
ENSCAFT00000048079.2 (Canis_familiaris.CanFam3.1.ncrna)	ENSCAFT00000048079.2	Canis_familiaris.CanFam3.1.ncrna	19	6	10	1.76923	0.000434373	3.0926	1.19144e-06	0.013105	7	2	7	2	4	0	0	0	0	0	0	7	17	1	17	1	2	0	0	0	0	0	0	17	15	1	15	0	5	0	0	0	0	0	0	15	13	21	0
ENSCAFT00000048317.2 (Canis_familiaris.CanFam3.1.ncrna)	ENSCAFT00000048317.2	Canis_familiaris.CanFam3.1.ncrna	89	26	52.6667	11.5333	1.29344e-15	18.0989	3.87711e-06	3.1497e-13	6	1	6	0	4	0	0	0	0	0	0	6	4	0	4	0	2	0	0	0	0	0	0	4	5	1	5	0	0	0	0	0	0	0	0	5	5	93	0
ENSCAFT00000048833.1 (Canis_familiaris.CanFam3.1.ncrna)	ENSCAFT00000048833.1	Canis_familiaris.CanFam3.1.ncrna	19	14	15	1.78947	3.91904e-05	3.07444	1.73708e-06	0.00150121	16	16	16	0	0	0	0	0	0	0	0	16	19	18	19	0	0	0	0	0	0	0	0	19	22	21	22	0	0	0	0	0	0	0	0	22	19	35	33
ENSCAFT00000049339.2 (Canis_familiaris.CanFam3.1.ncrna)	ENSCAFT00000049339.2	Canis_familiaris.CanFam3.1.ncrna	150	54	91	3.1	3.14144e-11	5.26952	8.01062e-06	4.24992e-09	26	0	26	0	26	0	0	0	0	0	0	26	58	0	58	0	58	0	0	0	0	0	0	58	46	1	46	1	46	0	0	0	0	0	0	46	43.3333	176	0
ENSCAFT00000049442.1 (Canis_familiaris.CanFam3.1.ncrna)	ENSCAFT00000049442.1	Canis_familiaris.CanFam3.1.ncrna	18	10	11.3333	3.26667	1.0374e-05	5.46082	9.99657e-07	0.000457529	1	1	1	0	0	0	0	0	0	0	0	1	4	4	4	0	0	0	0	0	0	0	0	4	10	8	10	0	0	0	0	0	0	0	0	10	5	19	19
ENSCAFT00000050576.2 (Canis_familiaris.CanFam3.1.ncrna)	ENSCAFT00000050576.2	Canis_familiaris.CanFam3.1.ncrna	35	12	22.3333	8.44444	1.36778e-10	13.4443	1.71349e-06	1.70807e-08	1	1	1	0	0	0	0	0	0	0	0	1	2	2	2	0	0	0	0	0	0	0	0	2	6	4	6	0	0	0	0	0	0	0	0	6	3	36	36
ENSCAFT00000052019.2 (Canis_familiaris.CanFam3.1.ncrna)	ENSCAFT00000052019.2	Canis_familiaris.CanFam3.1.ncrna	28	3	8.33333	1.33333	0.00199391	2.21124	1.3271e-06	0.0490804	21	0	21	0	15	0	0	0	0	0	0	21	31	4	31	1	18	0	0	0	0	0	0	31	23	0	23	0	12	0	0	0	0	0	0	23	25	49	8
ENSCAFT00000053263.2 (Canis_familiaris.CanFam3.1.ncrna)	ENSCAFT00000053263.2	Canis_familiaris.CanFam3.1.ncrna	45	18	23.6667	1.35323	0.000346271	2.34404	3.93639e-06	0.0106833	51	0	51	0	2	0	0	0	0	0	0	51	66	1	66	0	2	0	0	0	0	0	0	66	84	2	84	0	4	0	0	0	0	0	0	84	67	96	0
ENSCAFT00000054353.2 (Canis_familiaris.CanFam3.1.ncrna)	ENSCAFT00000054353.2	Canis_familiaris.CanFam3.1.ncrna	32	10	21.3333	4.55556	4.88664e-08	7.73133	1.78968e-06	3.62163e-06	2	1	2	0	0	0	0	0	0	0	0	2	9	3	9	0	0	0	0	0	0	0	0	9	7	4	7	0	0	0	0	0	0	0	0	7	6	31	30
ENSCAFT00000055450.2 (Canis_familiaris.CanFam3.1.ncrna)	ENSCAFT00000055450.2	Canis_familiaris.CanFam3.1.ncrna	426	66	219.667	25.4074	6.37643e-14	38.9899	1.51819e-05	1.29396e-11	5	1	5	1	2	0	0	0	0	0	0	5	6	0	6	0	1	0	0	0	0	0	0	6	16	0	16	0	2	0	0	0	0	0	0	16	9	431	3
ENSCAFT00000055844.2 (Canis_familiaris.CanFam3.1.ncrna)	ENSCAFT00000055844.2	Canis_familiaris.CanFam3.1.ncrna	18	8	11.3333	2.78947	1.04664e-05	4.63057	1.02931e-06	0.000460414	4	0	4	0	4	0	0	0	0	0	0	4	5	3	5	3	3	0	0	0	0	0	0	5	10	1	10	1	6	0	0	0	0	0	0	10	6.33333	22	8
ENSCAFT00000057618.2 (Canis_familiaris.CanFam3.1.ncrna)	ENSCAFT00000057618.2	Canis_familiaris.CanFam3.1.ncrna	69	30	45	20.2857	1.84401e-20	31.5061	3.31544e-06	1.23267e-17	1	0	1	0	0	0	0	0	0	0	0	1	2	0	2	0	0	0	0	0	0	0	0	2	4	1	4	0	0	0	0	0	0	0	0	4	2.33333	70	2
ENSCAFT00000058363.2 (Canis_familiaris.CanFam3.1.ncrna)	ENSCAFT00000058363.2	Canis_familiaris.CanFam3.1.ncrna	242	115	171.333	5.04724	1.44723e-19	8.5591	1.39413e-05	7.15056e-17	31	15	31	14	26	0	0	0	0	0	0	31	52	16	52	13	42	0	0	0	0	0	0	52	44	19	44	14	30	0	0	0	0	0	0	44	42.3333	273	147
ENSCAFT00000060125.1 (Canis_familiaris.CanFam3.1.ncrna)	ENSCAFT00000060125.1	Canis_familiaris.CanFam3.1.ncrna	33695	3728	14573	1.76369	2.02374e-07	2.93817	0.00160682	1.28615e-05	14199	2449	14199	62	83	0	0	0	0	0	0	14199	20810	4373	20810	71	97	0	0	0	0	0	0	20810	22238	3447	22238	70	111	0	0	0	0	0	0	22238	19082.3	47894	5989
ENSCAFT00000060175.1 (Canis_familiaris.CanFam3.1.ncrna)	ENSCAFT00000060175.1	Canis_familiaris.CanFam3.1.ncrna	50	28	38	5.22222	1.07269e-12	8.82078	3.11744e-06	1.8471e-10	5	1	5	0	3	0	0	0	0	0	0	5	9	1	9	0	5	0	0	0	0	0	0	9	13	2	13	0	5	0	0	0	0	0	0	13	9	55	0
ENSCAFT00000062308.1 (Canis_familiaris.CanFam3.1.ncrna)	ENSCAFT00000062308.1	Canis_familiaris.CanFam3.1.ncrna	154	92	95.6667	1.69157	1.99445e-05	3.00008	1.18974e-05	0.000821192	84	0	84	0	77	0	0	0	0	0	0	84	195	0	195	0	174	0	0	0	0	0	0	195	136	0	136	0	119	0	0	0	0	0	0	136	138.333	238	0
ENSCAFT00000064728.1 (Canis_familiaris.CanFam3.1.ncrna)	ENSCAFT00000064728.1	Canis_familiaris.CanFam3.1.ncrna	16	4	8.33333	2.08696	0.000172022	3.46313	8.42241e-07	0.00566078	8	3	8	2	7	0	0	0	0	0	0	8	10	4	10	3	6	0	0	0	0	0	0	10	5	2	5	0	2	0	0	0	0	0	0	5	7.66667	21	7
ENSCAFT00000065241.1 (Canis_familiaris.CanFam3.1.ncrna)	ENSCAFT00000065241.1	Canis_familiaris.CanFam3.1.ncrna	18	2	10.6667	1.88889	0.000156408	3.1589	1.15082e-06	0.00517195	13	7	13	7	13	0	0	0	0	0	0	13	13	7	13	7	12	0	0	0	0	0	0	13	10	4	10	4	8	0	0	0	0	0	0	10	12	28	0
ENSCAFT00000065478.1 (Canis_familiaris.CanFam3.1.ncrna)	ENSCAFT00000065478.1	Canis_familiaris.CanFam3.1.ncrna	90	28	55	24.5714	3.01894e-18	37.4682	3.98195e-06	1.15643e-15	2	0	2	0	0	0	0	0	0	0	0	2	1	0	1	0	0	0	0	0	0	0	0	1	4	0	4	0	0	0	0	0	0	0	0	4	2.33333	91	0
ENSCAFT00000065653.1 (Canis_familiaris.CanFam3.1.ncrna)	ENSCAFT00000065653.1	Canis_familiaris.CanFam3.1.ncrna	43	4	21.6667	3.09677	3.57762e-06	5.0413	1.85589e-06	0.00017424	12	7	12	0	0	0	0	0	0	0	0	12	14	8	14	0	0	0	0	0	0	0	0	14	5	3	5	0	0	0	0	0	0	0	0	5	10.3333	48	34
ENSCAFT00000066767.1 (Canis_familiaris.CanFam3.1.ncrna)	ENSCAFT00000066767.1	Canis_familiaris.CanFam3.1.ncrna	65173	8294	19703.3	1.43834	6.90503e-05	2.37399	0.00267287	0.00251771	33104	16872	33104	1	11	0	0	0	0	0	0	33104	55696	31823	55696	10	15	0	0	0	0	0	0	55696	46049	21442	46049	6	10	0	0	0	0	0	0	46049	44949.7	98277	48229
ENSCAFT00000066894.1 (Canis_familiaris.CanFam3.1.ncrna)	ENSCAFT00000066894.1	Canis_familiaris.CanFam3.1.ncrna	27	7	12.6667	3.23529	7.31029e-06	5.23129	1.06575e-06	0.000330739	3	0	3	0	3	0	0	0	0	0	0	3	10	5	10	5	8	0	0	0	0	0	0	10	4	2	4	2	3	0	0	0	0	0	0	4	5.66667	30	7
ENSCAFT00000067106.1 (Canis_familiaris.CanFam3.1.ncrna)	ENSCAFT00000067106.1	Canis_familiaris.CanFam3.1.ncrna	7771	6071	6868.67	12.2848	3.19288e-28	21.9601	0.000552484	2.72129e-24	421	10	421	1	386	0	0	0	0	0	0	421	706	30	706	10	650	0	0	0	0	0	0	706	699	32	699	4	639	0	0	0	0	0	0	699	608.667	6770	49
ENSCAFT00000068244.1 (Canis_familiaris.CanFam3.1.ncrna)	ENSCAFT00000068244.1	Canis_familiaris.CanFam3.1.ncrna	63	29	42.3333	22.1667	4.02887e-20	34.0035	3.12625e-06	2.49731e-17	3	0	3	0	0	0	0	0	0	0	0	3	1	0	1	0	0	0	0	0	0	0	0	1	2	0	2	0	0	0	0	0	0	0	0	2	2	64	0
ENSCAFT00000068387.1 (Canis_familiaris.CanFam3.1.ncrna)	ENSCAFT00000068387.1	Canis_familiaris.CanFam3.1.ncrna	141	15	90.3333	13.9048	1.74659e-08	26.3557	7.83998e-06	1.41903e-06	4	0	4	0	1	0	0	0	0	0	0	4	9	4	9	0	2	0	0	0	0	0	0	9	8	4	8	2	3	0	0	0	0	0	0	8	7	23	17
ENSCAFT00000068400.1 (Canis_familiaris.CanFam3.1.ncrna)	ENSCAFT00000068400.1	Canis_familiaris.CanFam3.1.ncrna	35	13	16	1.96	0.000171064	3.22959	1.64565e-06	0.00564016	13	2	13	1	6	0	0	0	0	0	0	13	11	3	11	0	3	0	0	0	0	0	0	11	26	3	26	1	13	0	0	0	0	0	0	26	16.6667	46	37
ENSCAFT00000069248.1 (Canis_familiaris.CanFam3.1.ncrna)	ENSCAFT00000069248.1	Canis_familiaris.CanFam3.1.ncrna	151	21	87.3333	15.5556	7.08612e-12	24.2605	6.30685e-06	1.03239e-09	6	1	6	0	0	0	0	0	0	0	0	6	4	0	4	0	0	0	0	0	0	0	0	4	8	0	8	0	0	0	0	0	0	0	0	8	6	155	13
ENSCAFT00000069599.1 (Canis_familiaris.CanFam3.1.ncrna)	ENSCAFT00000069599.1	Canis_familiaris.CanFam3.1.ncrna	184759	90943	123638	2.958	4.14143e-14	5.08904	0.011152	8.60913e-12	44058	25734	44058	25706	44029	0	0	0	0	0	0	44058	79665	45662	79665	45613	79615	0	0	0	0	0	0	79665	65713	42610	65713	42569	65671	0	0	0	0	0	0	65713	63145.3	228817	130628
ENSCAFT00000069768.1 (Canis_familiaris.CanFam3.1.ncrna)	ENSCAFT00000069768.1	Canis_familiaris.CanFam3.1.ncrna	32	12	23.6667	24.6667	1.07276e-12	36.6716	1.79819e-06	1.8471e-10	0	0	0	0	0	0	0	0	0	0	0	0	1	1	1	0	0	0	0	0	0	0	0	1	2	2	2	0	0	0	0	0	0	0	0	2	1	29	29
ENSCAFT00000070009.1 (Canis_familiaris.CanFam3.1.ncrna)	ENSCAFT00000070009.1	Canis_familiaris.CanFam3.1.ncrna	241	68	156.333	16.129	6.74563e-20	26.1738	1.15329e-05	3.70923e-17	8	1	8	1	5	0	0	0	0	0	0	8	10	1	10	1	5	0	0	0	0	0	0	10	13	2	13	2	10	0	0	0	0	0	0	13	10.3333	249	3
ENSCAFT00000070207.1 (Canis_familiaris.CanFam3.1.ncrna)	ENSCAFT00000070207.1	Canis_familiaris.CanFam3.1.ncrna	26	6	15.3333	3.875	9.53689e-07	6.33216	1.27611e-06	5.19487e-05	3	0	3	0	3	0	0	0	0	0	0	3	5	3	5	2	4	0	0	0	0	0	0	5	8	2	8	2	7	0	0	0	0	0	0	8	5.33333	29	2
ENSCAFT00000070357.1 (Canis_familiaris.CanFam3.1.ncrna)	ENSCAFT00000070357.1	Canis_familiaris.CanFam3.1.ncrna	563	77	291.333	14.2424	1.0981e-09	22.6172	2.0594e-05	1.13101e-07	6	0	6	0	3	0	0	0	0	0	0	6	20	0	20	0	16	0	0	0	0	0	0	20	40	0	40	0	12	0	0	0	0	0	0	40	22	569	2
ENSCAFT00000071085.1 (Canis_familiaris.CanFam3.1.ncrna)	ENSCAFT00000071085.1	Canis_familiaris.CanFam3.1.ncrna	149	18	95	36.625	1.49049e-09	67.5762	8.07924e-06	1.49453e-07	0	0	0	0	0	0	0	0	0	0	0	0	3	1	3	0	2	0	0	0	0	0	0	3	5	3	5	0	0	0	0	0	0	0	0	5	2.66667	21	16
ENSCAFT00000071088.1 (Canis_familiaris.CanFam3.1.ncrna)	ENSCAFT00000071088.1	Canis_familiaris.CanFam3.1.ncrna	29	13	18.6667	3.24	1.06008e-06	5.6149	1.70875e-06	5.64693e-05	7	1	7	1	7	0	0	0	0	0	0	7	10	0	10	0	7	0	0	0	0	0	0	10	8	2	8	2	7	0	0	0	0	0	0	8	8.33333	24	0
ENSCAFT00000072181.1 (Canis_familiaris.CanFam3.1.ncrna)	ENSCAFT00000072181.1	Canis_familiaris.CanFam3.1.ncrna	453	66	234	21.0571	2.19049e-14	32.5724	1.62551e-05	4.81795e-12	7	1	7	0	0	0	0	0	0	0	0	7	10	1	10	0	0	0	0	0	0	0	0	10	18	2	18	0	0	0	0	0	0	0	0	18	11.6667	460	14
ENSCAFT00000073679.1 (Canis_familiaris.CanFam3.1.ncrna)	ENSCAFT00000073679.1	Canis_familiaris.CanFam3.1.ncrna	15	8	12	3.57143	7.77339e-07	5.92291	1.03771e-06	4.32749e-05	4	0	4	0	3	0	0	0	0	0	0	4	5	4	5	3	3	0	0	0	0	0	0	5	5	1	5	1	4	0	0	0	0	0	0	5	4.66667	19	12
ENSCAFT00000073722.1 (Canis_familiaris.CanFam3.1.ncrna)	ENSCAFT00000073722.1	Canis_familiaris.CanFam3.1.ncrna	24	5	8.66667	2.04	0.000620683	3.35992	8.62436e-07	0.0176926	3	2	3	0	0	0	0	0	0	0	0	3	14	5	14	0	0	0	0	0	0	0	0	14	8	4	8	0	0	0	0	0	0	0	0	8	8.33333	27	3
ENSCAFT00000073892.1 (Canis_familiaris.CanFam3.1.ncrna)	ENSCAFT00000073892.1	Canis_familiaris.CanFam3.1.ncrna	147	50	60.3333	1.32496	0.00145014	2.36036	1.09457e-05	0.0370047	115	18	115	14	50	0	0	0	0	0	0	115	196	28	196	18	92	0	0	0	0	0	0	196	246	50	246	42	126	0	0	0	0	0	0	246	185.667	226	57
ENSCAFT00000073922.1 (Canis_familiaris.CanFam3.1.ncrna)	ENSCAFT00000073922.1	Canis_familiaris.CanFam3.1.ncrna	132	68	102	3.42857	1.46574e-09	6.18459	9.45697e-06	1.47404e-07	28	27	28	0	0	0	0	0	0	0	0	28	52	50	52	2	2	0	0	0	0	0	0	52	46	44	46	1	2	0	0	0	0	0	0	46	42	114	107
ENSCAFT00000075289.1 (Canis_familiaris.CanFam3.1.ncrna)	ENSCAFT00000075289.1	Canis_familiaris.CanFam3.1.ncrna	41	6	21.6667	2.80556	6.7748e-06	4.62524	1.9182e-06	0.000309606	11	6	11	0	0	0	0	0	0	0	0	11	17	12	17	0	0	0	0	0	0	0	0	17	8	5	8	0	0	0	0	0	0	0	0	8	12	49	35
ENSCAFT00000075973.1 (Canis_familiaris.CanFam3.1.ncrna)	ENSCAFT00000075973.1	Canis_familiaris.CanFam3.1.ncrna	180	34	98	11.5	4.87851e-14	18.2928	7.0893e-06	9.95917e-12	5	2	5	2	3	0	0	0	0	0	0	5	13	8	13	5	7	0	0	0	0	0	0	13	10	3	10	2	6	0	0	0	0	0	0	10	9.33333	185	87
ENSCAFT00000076148.1 (Canis_familiaris.CanFam3.1.ncrna)	ENSCAFT00000076148.1	Canis_familiaris.CanFam3.1.ncrna	31	10	18	2.92857	2.22989e-07	4.81694	1.58272e-06	1.4052e-05	8	0	8	0	4	0	0	0	0	0	0	8	10	3	10	3	6	0	0	0	0	0	0	10	10	2	10	1	2	0	0	0	0	0	0	10	9.33333	39	10
ENSCAFT00000077466.1 (Canis_familiaris.CanFam3.1.ncrna)	ENSCAFT00000077466.1	Canis_familiaris.CanFam3.1.ncrna	524	82	279	19.1957	2.89057e-12	29.8315	1.9589e-05	4.45907e-10	10	2	10	2	6	0	0	0	0	0	0	10	8	2	8	2	4	0	0	0	0	0	0	8	28	2	28	1	2	0	0	0	0	0	0	28	15.3333	532	0
ENSCAFT00000077553.1 (Canis_familiaris.CanFam3.1.ncrna)	ENSCAFT00000077553.1	Canis_familiaris.CanFam3.1.ncrna	47	11	23	12.5	1.76906e-09	18.2474	1.63438e-06	1.74814e-07	3	0	3	0	1	0	0	0	0	0	0	3	2	0	2	0	2	0	0	0	0	0	0	2	1	0	1	0	0	0	0	0	0	0	0	1	2	48	0
ENSCAFT00000077651.1 (Canis_familiaris.CanFam3.1.ncrna)	ENSCAFT00000077651.1	Canis_familiaris.CanFam3.1.ncrna	37	6	21.6667	2.41304	8.64903e-06	4.05096	2.05385e-06	0.000386452	12	2	12	2	12	0	0	0	0	0	0	12	20	0	20	0	19	0	0	0	0	0	0	20	14	0	14	0	14	0	0	0	0	0	0	14	15.3333	49	0
ENSCAFT00000078085.1 (Canis_familiaris.CanFam3.1.ncrna)	ENSCAFT00000078085.1	Canis_familiaris.CanFam3.1.ncrna	27	11	20.3333	3.77273	3.66919e-08	6.34925	1.74707e-06	2.75529e-06	6	2	6	0	0	0	0	0	0	0	0	6	9	2	9	1	3	0	0	0	0	0	0	9	7	0	7	0	2	0	0	0	0	0	0	7	7.33333	32	3
ENSCAFT00000078924.1 (Canis_familiaris.CanFam3.1.ncrna)	ENSCAFT00000078924.1	Canis_familiaris.CanFam3.1.ncrna	24	9	14	9.4	9.20115e-10	14.3559	1.06036e-06	9.59283e-08	0	0	0	0	0	0	0	0	0	0	0	0	2	1	2	0	0	0	0	0	0	0	0	2	3	1	3	0	0	0	0	0	0	0	0	3	1.66667	24	15
ENSCAFT00000080758.1 (Canis_familiaris.CanFam3.1.ncrna)	ENSCAFT00000080758.1	Canis_familiaris.CanFam3.1.ncrna	128	10	72	3.03774	0.000191576	5.79244	7.39704e-06	0.00622612	27	5	27	4	8	0	0	0	0	0	0	27	39	9	39	3	10	0	0	0	0	0	0	39	40	13	40	7	10	0	0	0	0	0	0	40	35.3333	30	17
ENSCAFT00000080814.1 (Canis_familiaris.CanFam3.1.ncrna)	ENSCAFT00000080814.1	Canis_familiaris.CanFam3.1.ncrna	37	12	24.6667	19.5	1.44107e-12	29.2393	1.83415e-06	2.3849e-10	0	0	0	0	0	0	0	0	0	0	0	0	1	1	1	0	0	0	0	0	0	0	0	1	3	3	3	0	0	0	0	0	0	0	0	3	1.33333	37	36
ENSCAFT00000080913.1 (Canis_familiaris.CanFam3.1.ncrna)	ENSCAFT00000080913.1	Canis_familiaris.CanFam3.1.ncrna	108	6	36.3333	1.81955	0.000125612	2.94155	3.74143e-06	0.00426667	29	8	29	6	10	0	0	0	0	0	0	29	52	11	52	11	19	0	0	0	0	0	0	52	52	16	52	11	18	0	0	0	0	0	0	52	44.3333	137	13
ENSCAFT00000081225.1 (Canis_familiaris.CanFam3.1.ncrna)	ENSCAFT00000081225.1	Canis_familiaris.CanFam3.1.ncrna	129	89	72.6667	1.65269	0.000227164	2.9884	9.51057e-06	0.00726498	75	2	75	2	32	0	0	0	0	0	0	75	174	2	174	2	63	0	0	0	0	0	0	174	85	4	85	2	36	0	0	0	0	0	0	85	111.333	160	1
ENSCAFT00000081513.1 (Canis_familiaris.CanFam3.1.ncrna)	ENSCAFT00000081513.1	Canis_familiaris.CanFam3.1.ncrna	61	51	54.3333	4.7907	4.64677e-13	8.31279	4.63253e-06	8.56313e-11	14	12	14	12	14	0	0	0	0	0	0	14	17	9	17	7	12	0	0	0	0	0	0	17	12	5	12	4	9	0	0	0	0	0	0	12	14.3333	65	45
ENSCAFT00000081833.1 (Canis_familiaris.CanFam3.1.ncrna)	ENSCAFT00000081833.1	Canis_familiaris.CanFam3.1.ncrna	64	29	41.6667	16.625	9.5367e-19	25.9722	3.08915e-06	3.87054e-16	2	0	2	0	0	0	0	0	0	0	0	2	1	0	1	0	0	0	0	0	0	0	0	1	5	2	5	0	0	0	0	0	0	0	0	5	2.66667	65	1
ENSCAFT00000081918.1 (Canis_familiaris.CanFam3.1.ncrna)	ENSCAFT00000081918.1	Canis_familiaris.CanFam3.1.ncrna	44	14	23.6667	18.75	5.08654e-12	26.8539	1.69073e-06	7.60572e-10	2	1	2	1	2	0	0	0	0	0	0	2	1	0	1	0	1	0	0	0	0	0	0	1	1	1	1	1	1	0	0	0	0	0	0	1	1.33333	45	0
ENSCAFT00000082704.1 (Canis_familiaris.CanFam3.1.ncrna)	ENSCAFT00000082704.1	Canis_familiaris.CanFam3.1.ncrna	23	9	12.3333	2.94737	5.58207e-06	4.88177	1.08985e-06	0.00026069	3	1	3	1	3	0	0	0	0	0	0	3	11	8	11	4	5	0	0	0	0	0	0	11	5	2	5	1	2	0	0	0	0	0	0	5	6.33333	26	16
ENSCAFT00000083585.1 (Canis_familiaris.CanFam3.1.ncrna)	ENSCAFT00000083585.1	Canis_familiaris.CanFam3.1.ncrna	283	29	181.667	6.79787	5.60444e-07	13.1699	1.63618e-05	3.25497e-05	13	8	13	8	12	0	0	0	0	0	0	13	44	31	44	31	44	0	0	0	0	0	0	44	37	21	37	21	37	0	0	0	0	0	0	37	31.3333	66	42
ENSCAFT00000084178.1 (Canis_familiaris.CanFam3.1.ncrna)	ENSCAFT00000084178.1	Canis_familiaris.CanFam3.1.ncrna	20	15	15.3333	2.7037	2.05898e-06	4.64353	1.44567e-06	0.000104146	5	1	5	0	1	0	0	0	0	0	0	5	13	5	13	5	7	0	0	0	0	0	0	13	9	6	9	6	7	0	0	0	0	0	0	9	9	25	19
ENSCAFT00000084345.1 (Canis_familiaris.CanFam3.1.ncrna)	ENSCAFT00000084345.1	Canis_familiaris.CanFam3.1.ncrna	21	7	11	2.03125	0.000261415	3.52914	1.19546e-06	0.00825199	8	4	8	2	3	0	0	0	0	0	0	8	10	0	10	0	0	0	0	0	0	0	0	10	14	8	14	3	5	0	0	0	0	0	0	14	10.6667	19	4
ENSCAFT00000084741.1 (Canis_familiaris.CanFam3.1.ncrna)	ENSCAFT00000084741.1	Canis_familiaris.CanFam3.1.ncrna	84	13	35	7.5625	3.9156e-07	11.3043	2.43788e-06	2.32968e-05	3	0	3	0	2	0	0	0	0	0	0	3	9	0	9	0	8	0	0	0	0	0	0	9	4	0	4	0	2	0	0	0	0	0	0	4	5.33333	87	0
ENSCAFT00000084845.1 (Canis_familiaris.CanFam3.1.ncrna)	ENSCAFT00000084845.1	Canis_familiaris.CanFam3.1.ncrna	65	27	41.6667	13.5	1.13739e-18	21.3837	3.10175e-06	4.56189e-16	2	0	2	0	0	0	0	0	0	0	0	2	4	0	4	0	0	0	0	0	0	0	0	4	4	0	4	0	0	0	0	0	0	0	0	4	3.33333	67	1
ENSCAFT00000085433.1 (Canis_familiaris.CanFam3.1.ncrna)	ENSCAFT00000085433.1	Canis_familiaris.CanFam3.1.ncrna	35	4	20.6667	2.9375	4.99447e-06	4.79633	1.80751e-06	0.000235833	12	7	12	0	0	0	0	0	0	0	0	12	10	7	10	0	0	0	0	0	0	0	0	10	10	4	10	0	0	0	0	0	0	0	0	10	10.6667	45	34
ENSCAFT00000085829.1 (Canis_familiaris.CanFam3.1.ncrna)	ENSCAFT00000085829.1	Canis_familiaris.CanFam3.1.ncrna	35	6	16.3333	4.76923	2.9512e-07	7.48563	1.26369e-06	1.79986e-05	2	1	2	0	0	0	0	0	0	0	0	2	6	1	6	0	3	0	0	0	0	0	0	6	5	3	5	2	4	0	0	0	0	0	0	5	4.33333	37	34
ENSCAFT00000086488.1 (Canis_familiaris.CanFam3.1.ncrna)	ENSCAFT00000086488.1	Canis_familiaris.CanFam3.1.ncrna	258	144	193	14.7857	2.12717e-17	25.7657	1.52681e-05	6.71475e-15	15	8	15	8	14	0	0	0	0	0	0	15	22	14	22	14	22	0	0	0	0	0	0	22	5	3	5	3	5	0	0	0	0	0	0	5	14	199	0
ENSCAFT00000087483.1 (Canis_familiaris.CanFam3.1.ncrna)	ENSCAFT00000087483.1	Canis_familiaris.CanFam3.1.ncrna	34	4	14.3333	3.6875	0.000663184	6.33404	1.31757e-06	0.0187941	8	2	8	2	8	0	0	0	0	0	0	8	0	0	0	0	0	0	0	0	0	0	0	0	8	1	8	1	7	0	0	0	0	0	0	8	5.33333	13	0
ENSCAFT00000087504.1 (Canis_familiaris.CanFam3.1.ncrna)	ENSCAFT00000087504.1	Canis_familiaris.CanFam3.1.ncrna	16	10	12	2.89474	5.48325e-06	4.87829	1.10161e-06	0.000256779	5	1	5	0	2	0	0	0	0	0	0	5	5	0	5	0	4	0	0	0	0	0	0	5	9	4	9	4	9	0	0	0	0	0	0	9	6.33333	19	5
ENSCAFT00000089886.1 (Canis_familiaris.CanFam3.1.ncrna)	ENSCAFT00000089886.1	Canis_familiaris.CanFam3.1.ncrna	19	12	10	2.57895	0.00184585	4.68781	1.0099e-06	0.0458664	1	0	1	0	0	0	0	0	0	0	0	1	15	0	15	0	9	0	0	0	0	0	0	15	3	0	3	0	0	0	0	0	0	0	0	3	6.33333	12	1
ENSCAFT00000089995.1 (Canis_familiaris.CanFam3.1.ncrna)	ENSCAFT00000089995.1	Canis_familiaris.CanFam3.1.ncrna	222	11	84.6667	6.52174	4.05387e-06	9.4422	5.73437e-06	0.000196035	17	4	17	3	15	0	0	0	0	0	0	17	19	3	19	1	17	0	0	0	0	0	0	19	10	2	10	2	9	0	0	0	0	0	0	10	15.3333	232	1
ENSCAFT00000090034.1 (Canis_familiaris.CanFam3.1.ncrna)	ENSCAFT00000090034.1	Canis_familiaris.CanFam3.1.ncrna	1960	922	1387	2.55261	5.69318e-10	4.48965	0.000134512	6.32221e-08	595	105	595	105	594	0	0	0	0	0	0	595	1132	194	1132	194	1130	0	0	0	0	0	0	1132	953	158	953	157	952	0	0	0	0	0	0	953	893.333	2411	148
ENSCAFT00000091326.1 (Canis_familiaris.CanFam3.1.ncrna)	ENSCAFT00000091326.1	Canis_familiaris.CanFam3.1.ncrna	176	21	63.3333	1.96447	3.3531e-05	3.15779	6.14741e-06	0.00130347	48	3	48	0	23	0	0	0	0	0	0	48	85	3	85	1	60	0	0	0	0	0	0	85	64	4	64	1	29	0	0	0	0	0	0	64	65.6667	224	5
ENSCAFT00000091455.1 (Canis_familiaris.CanFam3.1.ncrna)	ENSCAFT00000091455.1	Canis_familiaris.CanFam3.1.ncrna	1403	181	971.333	10.3397	5.67136e-09	19.9675	8.53339e-05	4.98319e-07	62	0	62	0	61	0	0	0	0	0	0	62	116	0	116	0	116	0	0	0	0	0	0	116	134	0	134	0	133	0	0	0	0	0	0	134	104	297	0
ENSCAFT00000091981.1 (Canis_familiaris.CanFam3.1.ncrna)	ENSCAFT00000091981.1	Canis_familiaris.CanFam3.1.ncrna	428	168	261.667	6.94697	1.01325e-17	11.5085	2.0085e-05	3.5612e-15	24	5	24	5	23	0	0	0	0	0	0	24	46	10	46	10	45	0	0	0	0	0	0	46	62	10	62	9	60	0	0	0	0	0	0	62	44	452	76
ENSCAFT00000092628.1 (Canis_familiaris.CanFam3.1.ncrna)	ENSCAFT00000092628.1	Canis_familiaris.CanFam3.1.ncrna	23	19	18.3333	3.61905	2.8964e-07	6.28821	1.6293e-06	1.76961e-05	3	3	3	0	0	0	0	0	0	0	0	3	13	5	13	2	7	0	0	0	0	0	0	13	5	3	5	1	1	0	0	0	0	0	0	5	7	24	1
ENSCAFT00000093171.1 (Canis_familiaris.CanFam3.1.ncrna)	ENSCAFT00000093171.1	Canis_familiaris.CanFam3.1.ncrna	39	11	13.6667	1.74545	0.00061417	2.89984	1.51253e-06	0.0175657	10	7	10	6	7	0	0	0	0	0	0	10	28	14	28	14	23	0	0	0	0	0	0	28	17	13	17	13	17	0	0	0	0	0	0	17	18.3333	49	37
ENSCAFT00000093237.1 (Canis_familiaris.CanFam3.1.ncrna)	ENSCAFT00000093237.1	Canis_familiaris.CanFam3.1.ncrna	17	8	11	3.75	5.61721e-06	6.34144	9.59776e-07	0.000261614	1	0	1	0	0	0	0	0	0	0	0	1	7	0	7	0	4	0	0	0	0	0	0	7	4	0	4	0	0	0	0	0	0	0	0	4	4	15	0
ENSCAFT00000093238.1 (Canis_familiaris.CanFam3.1.ncrna)	ENSCAFT00000093238.1	Canis_familiaris.CanFam3.1.ncrna	191	17	94.3333	3.88776	1.45412e-08	6.22914	7.46999e-06	1.19583e-06	25	1	25	0	8	0	0	0	0	0	0	25	36	2	36	0	3	0	0	0	0	0	0	36	37	3	37	0	6	0	0	0	0	0	0	37	32.6667	216	0
ENSCAFT00000093391.1 (Canis_familiaris.CanFam3.1.ncrna)	ENSCAFT00000093391.1	Canis_familiaris.CanFam3.1.ncrna	57400	29403	35521.7	2.18916	6.04528e-07	3.96161	0.00380906	3.48724e-05	21222	13896	21222	13884	21209	0	0	0	0	0	0	21222	42162	29125	42162	29084	42116	0	0	0	0	0	0	42162	26230	16734	26230	16722	26215	0	0	0	0	0	0	26230	29871.3	55633	39927
ENSCAFT00000093415.1 (Canis_familiaris.CanFam3.1.ncrna)	ENSCAFT00000093415.1	Canis_familiaris.CanFam3.1.ncrna	64	6	27	3.18919	4.74778e-06	5.01195	2.19476e-06	0.000226379	14	2	14	2	6	0	0	0	0	0	0	14	16	1	16	1	5	0	0	0	0	0	0	16	7	0	7	0	1	0	0	0	0	0	0	7	12.3333	71	0
ENST00000301665.8 (Homo_sapiens.GRCh38.ncrna)	ENST00000301665.8	Homo_sapiens.GRCh38.ncrna	54	17	34	7.8	1.76411e-12	12.5828	2.61323e-06	2.8639e-10	6	0	6	0	0	0	0	0	0	0	0	6	7	0	7	0	0	0	0	0	0	0	0	7	2	0	2	0	0	0	0	0	0	0	0	2	5	56	0
ENST00000360737.4 (Homo_sapiens.GRCh38.ncrna)	ENST00000360737.4	Homo_sapiens.GRCh38.ncrna	84	18	57.6667	4.14545	7.09287e-07	7.57874	5.36179e-06	4.01012e-05	20	3	20	3	20	0	0	0	0	0	0	20	17	2	17	2	17	0	0	0	0	0	0	17	18	1	18	1	18	0	0	0	0	0	0	18	18.3333	36	6
ENST00000362330.2 (Homo_sapiens.GRCh38.ncrna)	ENST00000362330.2	Homo_sapiens.GRCh38.ncrna	129	46	82	5.24138	2.11333e-16	8.68827	6.51682e-06	5.71806e-14	14	9	14	9	14	0	0	0	0	0	0	14	23	16	23	16	22	0	0	0	0	0	0	23	21	13	21	13	21	0	0	0	0	0	0	21	19.3333	143	108
ENST00000362415.1 (Homo_sapiens.GRCh38.ncrna)	ENST00000362415.1	Homo_sapiens.GRCh38.ncrna	27	12	15.6667	1.31126	0.000999788	2.29556	2.85705e-06	0.0268807	41	30	41	1	1	0	0	0	0	0	0	41	50	35	50	0	5	0	0	0	0	0	0	50	60	42	60	3	4	0	0	0	0	0	0	60	50.3333	62	47
ENST00000362433.1 (Homo_sapiens.GRCh38.ncrna)	ENST00000362433.1	Homo_sapiens.GRCh38.ncrna	195	66	141.667	4.03571	8.70813e-09	7.43246	1.30233e-05	7.47802e-07	30	18	30	13	17	0	0	0	0	0	0	30	56	24	56	14	18	0	0	0	0	0	0	56	54	36	54	22	27	0	0	0	0	0	0	54	46.6667	120	93
ENST00000362554.1 (Homo_sapiens.GRCh38.ncrna)	ENST00000362554.1	Homo_sapiens.GRCh38.ncrna	39	9	22	1.66	0.000436338	2.97532	2.88414e-06	0.0131526	25	21	25	0	0	0	0	0	0	0	0	25	33	29	33	0	0	0	0	0	0	0	0	33	42	33	42	0	0	0	0	0	0	0	0	42	33.3333	41	37
ENST00000362886.1 (Homo_sapiens.GRCh38.ncrna)	ENST00000362886.1	Homo_sapiens.GRCh38.ncrna	15	12	13	7.5	3.26954e-08	12.0645	1.04885e-06	2.51048e-06	3	3	3	3	3	0	0	0	0	0	0	3	1	0	1	0	1	0	0	0	0	0	0	1	2	1	2	0	0	0	0	0	0	0	0	2	2	14	12
ENST00000362931.1 (Homo_sapiens.GRCh38.ncrna)	ENST00000362931.1	Homo_sapiens.GRCh38.ncrna	121	22	65.3333	1.97512	0.0001147	3.60664	7.62672e-06	0.00394987	49	26	49	14	17	0	0	0	0	0	0	49	65	26	65	11	17	0	0	0	0	0	0	65	87	33	87	9	15	0	0	0	0	0	0	87	67	85	38
ENST00000363005.1 (Homo_sapiens.GRCh38.ncrna)	ENST00000363005.1	Homo_sapiens.GRCh38.ncrna	53	16	38.6667	4.74194	5.25564e-08	8.61887	3.47199e-06	3.86988e-06	7	4	7	0	0	0	0	0	0	0	0	7	12	8	12	0	0	0	0	0	0	0	0	12	12	9	12	0	0	0	0	0	0	0	0	12	10.3333	28	22
ENST00000363341.1 (Homo_sapiens.GRCh38.ncrna)	ENST00000363341.1	Homo_sapiens.GRCh38.ncrna	158	33	81.6667	2.89922	3.15951e-07	4.84809	7.16699e-06	1.91662e-05	20	15	20	15	18	0	0	0	0	0	0	20	45	42	45	42	44	0	0	0	0	0	0	45	64	49	64	49	58	0	0	0	0	0	0	64	43	178	158
ENST00000363391.1 (Homo_sapiens.GRCh38.ncrna)	ENST00000363391.1	Homo_sapiens.GRCh38.ncrna	15	13	13	4.25	3.04509e-07	7.04117	1.10589e-06	1.85051e-05	6	3	6	1	3	0	0	0	0	0	0	6	3	2	3	1	2	0	0	0	0	0	0	3	3	2	3	1	2	0	0	0	0	0	0	3	4	17	13
ENST00000363558.1 (Homo_sapiens.GRCh38.ncrna)	ENST00000363558.1	Homo_sapiens.GRCh38.ncrna	138	50	100.333	4.71605	1.8947e-09	8.61323	9.0128e-06	1.84555e-07	21	13	21	0	0	0	0	0	0	0	0	21	28	18	28	0	0	0	0	0	0	0	0	28	32	26	32	0	0	0	0	0	0	0	0	32	27	78	71
ENST00000363566.1 (Homo_sapiens.GRCh38.ncrna)	ENST00000363566.1	Homo_sapiens.GRCh38.ncrna	281	224	254.667	13.5246	7.62399e-22	23.5372	2.04033e-05	8.28427e-19	21	20	21	18	18	0	0	0	0	0	0	21	13	12	13	12	12	0	0	0	0	0	0	13	27	27	27	27	27	0	0	0	0	0	0	27	20.3333	245	240
ENST00000363667.1 (Homo_sapiens.GRCh38.ncrna)	ENST00000363667.1	Homo_sapiens.GRCh38.ncrna	405	225	270.333	6.83453	1.63665e-09	10.9142	2.1033e-05	1.63626e-07	85	45	85	45	84	0	0	0	0	0	0	85	23	15	23	15	22	0	0	0	0	0	0	23	31	20	31	19	27	0	0	0	0	0	0	31	46.3333	428	255
ENST00000363702.1 (Homo_sapiens.GRCh38.ncrna)	ENST00000363702.1	Homo_sapiens.GRCh38.ncrna	26	5	14	4	2.63252e-05	7.04672	1.27869e-06	0.00104723	5	0	5	0	5	0	0	0	0	0	0	5	5	2	5	2	3	0	0	0	0	0	0	5	4	1	4	1	3	0	0	0	0	0	0	4	4.66667	10	7
ENST00000363745.1 (Homo_sapiens.GRCh38.ncrna)	ENST00000363745.1	Homo_sapiens.GRCh38.ncrna	52	31	39	6.85	3.91294e-14	11.24	3.08438e-06	8.23458e-12	10	8	10	0	0	0	0	0	0	0	0	10	5	5	5	0	0	0	0	0	0	0	0	5	5	5	5	0	0	0	0	0	0	0	0	5	6.66667	57	45
ENST00000363867.1 (Homo_sapiens.GRCh38.ncrna)	ENST00000363867.1	Homo_sapiens.GRCh38.ncrna	55	17	37	6.55	1.26312e-07	11.6295	3.22527e-06	8.57817e-06	10	9	10	8	8	0	0	0	0	0	0	10	5	4	5	4	4	0	0	0	0	0	0	5	5	1	5	1	3	0	0	0	0	0	0	5	6.66667	22	19
ENST00000364201.1 (Homo_sapiens.GRCh38.ncrna)	ENST00000364201.1	Homo_sapiens.GRCh38.ncrna	86	11	43.6667	1.74857	0.000553639	3.21253	5.61e-06	0.016009	38	32	38	0	0	0	0	0	0	0	0	38	63	45	63	0	0	0	0	0	0	0	0	63	74	55	74	0	0	0	0	0	0	0	0	74	58.3333	64	55
ENST00000364251.1 (Homo_sapiens.GRCh38.ncrna)	ENST00000364251.1	Homo_sapiens.GRCh38.ncrna	18	5	10	2.30435	0.000359517	4.06319	1.03422e-06	0.011052	2	0	2	0	0	0	0	0	0	0	0	2	9	2	9	2	3	0	0	0	0	0	0	9	12	0	12	0	1	0	0	0	0	0	0	12	7.66667	14	2
ENST00000364308.1 (Homo_sapiens.GRCh38.ncrna)	ENST00000364308.1	Homo_sapiens.GRCh38.ncrna	520	73	296.333	5.0045	2.5824e-07	9.46508	2.7191e-05	1.60655e-05	47	34	47	32	32	0	0	0	0	0	0	47	79	57	79	51	53	0	0	0	0	0	0	79	96	62	96	58	58	0	0	0	0	0	0	96	74	152	119
ENST00000364600.1 (Homo_sapiens.GRCh38.ncrna)	ENST00000364600.1	Homo_sapiens.GRCh38.ncrna	64	2	24.6667	1.93671	8.96385e-05	3.12111	2.47387e-06	0.00316679	32	21	32	21	30	0	0	0	0	0	0	32	30	20	30	19	25	0	0	0	0	0	0	30	17	10	17	10	13	0	0	0	0	0	0	17	26.3333	81	62
ENST00000364659.1 (Homo_sapiens.GRCh38.ncrna)	ENST00000364659.1	Homo_sapiens.GRCh38.ncrna	69	14	36.6667	1.57895	0.00123929	2.88042	5.21641e-06	0.032425	52	39	52	0	0	0	0	0	0	0	0	52	62	44	62	0	0	0	0	0	0	0	0	62	76	59	76	0	0	0	0	0	0	0	0	76	63.3333	62	55
ENST00000364854.1 (Homo_sapiens.GRCh38.ncrna)	ENST00000364854.1	Homo_sapiens.GRCh38.ncrna	21	8	13	6.57143	5.1157e-07	11.127	1.09927e-06	3.01217e-05	1	1	1	1	1	0	0	0	0	0	0	1	2	1	2	1	1	0	0	0	0	0	0	2	4	3	4	3	4	0	0	0	0	0	0	4	2.33333	10	6
ENST00000364908.1 (Homo_sapiens.GRCh38.ncrna)	ENST00000364908.1	Homo_sapiens.GRCh38.ncrna	26	14	16.6667	2.21951	9.46589e-06	3.74607	1.66005e-06	0.000420745	10	8	10	8	10	0	0	0	0	0	0	10	11	8	11	8	11	0	0	0	0	0	0	11	20	12	20	12	20	0	0	0	0	0	0	20	13.6667	36	15
ENST00000364930.1 (Homo_sapiens.GRCh38.ncrna)	ENST00000364930.1	Homo_sapiens.GRCh38.ncrna	845	312	636	3.83507	2.29218e-09	7.04074	5.90522e-05	2.20749e-07	175	120	175	24	30	0	0	0	0	0	0	175	237	161	237	27	31	0	0	0	0	0	0	237	261	203	261	45	46	0	0	0	0	0	0	261	224.333	549	494
ENST00000364948.1 (Homo_sapiens.GRCh38.ncrna)	ENST00000364948.1	Homo_sapiens.GRCh38.ncrna	120	41	70	6.67568	1.13111e-12	10.5712	5.32095e-06	1.9185e-10	19	17	19	17	19	0	0	0	0	0	0	19	9	7	9	7	9	0	0	0	0	0	0	9	9	4	9	4	8	0	0	0	0	0	0	9	12.3333	129	105
ENST00000365063.1 (Homo_sapiens.GRCh38.ncrna)	ENST00000365063.1	Homo_sapiens.GRCh38.ncrna	33	10	21.6667	4.42105	4.96936e-06	8.05762	1.95502e-06	0.000235299	1	1	1	0	0	0	0	0	0	0	0	1	11	8	11	4	4	0	0	0	0	0	0	11	7	5	7	3	3	0	0	0	0	0	0	7	6.33333	17	13
ENST00000365068.1 (Homo_sapiens.GRCh38.ncrna)	ENST00000365068.1	Homo_sapiens.GRCh38.ncrna	293	162	207	11.7069	3.10428e-21	19.2226	1.57273e-05	2.51978e-18	28	17	28	17	27	0	0	0	0	0	0	28	21	15	21	15	21	0	0	0	0	0	0	21	9	7	9	7	9	0	0	0	0	0	0	9	19.3333	302	230
ENST00000365157.1 (Homo_sapiens.GRCh38.ncrna)	ENST00000365157.1	Homo_sapiens.GRCh38.ncrna	31	10	18.3333	3.2	1.79925e-07	5.21301	1.56902e-06	1.16175e-05	9	5	9	5	9	0	0	0	0	0	0	9	8	7	8	7	8	0	0	0	0	0	0	8	8	7	8	7	8	0	0	0	0	0	0	8	8.33333	39	32
ENST00000365208.1 (Homo_sapiens.GRCh38.ncrna)	ENST00000365208.1	Homo_sapiens.GRCh38.ncrna	100	28	59.6667	7.88462	1.91011e-09	14.361	5.12798e-06	1.85525e-07	7	3	7	0	0	0	0	0	0	0	0	7	11	6	11	0	0	0	0	0	0	0	0	11	8	4	8	0	0	0	0	0	0	0	0	8	8.66667	36	22
ENST00000365271.1 (Homo_sapiens.GRCh38.ncrna)	ENST00000365271.1	Homo_sapiens.GRCh38.ncrna	29	9	19	3.47826	2.20096e-06	6.15905	1.76564e-06	0.000110835	7	3	7	1	3	0	0	0	0	0	0	7	8	7	8	7	7	0	0	0	0	0	0	8	8	7	8	6	7	0	0	0	0	0	0	8	7.66667	17	13
ENST00000365440.1 (Homo_sapiens.GRCh38.ncrna)	ENST00000365440.1	Homo_sapiens.GRCh38.ncrna	21	12	17	18	8.49254e-11	27.8594	1.35534e-06	1.10087e-08	1	1	1	1	1	0	0	0	0	0	0	1	2	1	2	1	2	0	0	0	0	0	0	2	0	0	0	0	0	0	0	0	0	0	0	0	1	13	12
ENST00000383924.1 (Homo_sapiens.GRCh38.ncrna)	ENST00000383924.1	Homo_sapiens.GRCh38.ncrna	57	21	36.6667	2.74603	6.41805e-07	4.90679	3.59505e-06	3.68357e-05	15	1	15	1	1	0	0	0	0	0	0	15	23	1	23	1	2	0	0	0	0	0	0	23	25	2	25	2	3	0	0	0	0	0	0	25	21	44	8
ENST00000384113.1 (Homo_sapiens.GRCh38.ncrna)	ENST00000384113.1	Homo_sapiens.GRCh38.ncrna	77	12	40	1.6383	0.000808065	2.9998	5.4616e-06	0.0222345	45	32	45	0	0	0	0	0	0	0	0	45	66	46	66	0	0	0	0	0	0	0	0	66	77	58	77	0	0	0	0	0	0	0	0	77	62.6667	65	56
ENST00000384123.1 (Homo_sapiens.GRCh38.ncrna)	ENST00000384123.1	Homo_sapiens.GRCh38.ncrna	75	17	41.3333	1.68508	0.000483808	3.06594	5.44978e-06	0.0143439	46	34	46	0	0	0	0	0	0	0	0	46	59	46	59	0	0	0	0	0	0	0	0	59	76	58	76	0	0	0	0	0	0	0	0	76	60.3333	67	56
ENST00000384251.1 (Homo_sapiens.GRCh38.ncrna)	ENST00000384251.1	Homo_sapiens.GRCh38.ncrna	81	16	43	1.73714	0.000606745	3.18206	5.55899e-06	0.0174118	43	31	43	0	0	0	0	0	0	0	0	43	58	44	58	0	0	0	0	0	0	0	0	58	74	56	74	0	0	0	0	0	0	0	0	74	58.3333	62	56
ENST00000384282.1 (Homo_sapiens.GRCh38.ncrna)	ENST00000384282.1	Homo_sapiens.GRCh38.ncrna	27	8	19	2.96552	6.41444e-06	5.28854	1.83378e-06	0.000294719	7	5	7	0	0	0	0	0	0	0	0	7	11	7	11	0	0	0	0	0	0	0	0	11	11	10	11	0	0	0	0	0	0	0	0	11	9.66667	19	16
ENST00000384290.1 (Homo_sapiens.GRCh38.ncrna)	ENST00000384290.1	Homo_sapiens.GRCh38.ncrna	73	7	41.3333	1.67391	0.000545415	3.05527	5.5102e-06	0.015798	49	31	49	0	0	0	0	0	0	0	0	49	64	47	64	0	0	0	0	0	0	0	0	64	71	54	71	0	0	0	0	0	0	0	0	71	61.3333	65	55
ENST00000384347.1 (Homo_sapiens.GRCh38.ncrna)	ENST00000384347.1	Homo_sapiens.GRCh38.ncrna	18	11	14.3333	15.3333	4.69929e-10	23.4498	1.136e-06	5.35813e-08	1	1	1	0	0	0	0	0	0	0	0	1	1	1	1	0	0	0	0	0	0	0	0	1	1	1	1	0	0	0	0	0	0	0	0	1	1	12	9
ENST00000384358.1 (Homo_sapiens.GRCh38.ncrna)	ENST00000384358.1	Homo_sapiens.GRCh38.ncrna	28	9	17	2.45714	3.00676e-05	4.3654	1.72967e-06	0.00118642	7	5	7	0	0	0	0	0	0	0	0	7	12	8	12	0	0	0	0	0	0	0	0	12	16	12	16	2	2	0	0	0	0	0	0	16	11.6667	21	16
ENST00000384432.1 (Homo_sapiens.GRCh38.ncrna)	ENST00000384432.1	Homo_sapiens.GRCh38.ncrna	79	14	40.3333	1.65405	0.000811749	3.02815	5.44887e-06	0.0223179	43	34	43	0	0	0	0	0	0	0	0	43	64	47	64	0	0	0	0	0	0	0	0	64	78	61	78	0	0	0	0	0	0	0	0	78	61.6667	65	56
ENST00000384478.1 (Homo_sapiens.GRCh38.ncrna)	ENST00000384478.1	Homo_sapiens.GRCh38.ncrna	789	188	493.333	4.82429	5.58508e-09	9.00837	4.47884e-05	4.92007e-07	91	77	91	77	79	0	0	0	0	0	0	91	153	132	153	131	135	0	0	0	0	0	0	153	143	111	143	110	111	0	0	0	0	0	0	143	129	331	291
ENST00000384511.1 (Homo_sapiens.GRCh38.ncrna)	ENST00000384511.1	Homo_sapiens.GRCh38.ncrna	145	68	114.333	29.5833	7.86083e-10	49.8629	9.33505e-06	8.48074e-08	11	6	11	6	9	0	0	0	0	0	0	11	1	1	1	0	0	0	0	0	0	0	0	1	0	0	0	0	0	0	0	0	0	0	0	0	4	69	58
ENST00000384541.1 (Homo_sapiens.GRCh38.ncrna)	ENST00000384541.1	Homo_sapiens.GRCh38.ncrna	66	22	48	7.54545	6.83564e-10	13.6906	4.12875e-06	7.43764e-08	5	4	5	2	2	0	0	0	0	0	0	5	9	8	9	3	3	0	0	0	0	0	0	9	8	3	8	0	0	0	0	0	0	0	0	8	7.33333	30	28
ENST00000384562.1 (Homo_sapiens.GRCh38.ncrna)	ENST00000384562.1	Homo_sapiens.GRCh38.ncrna	28	11	18.3333	2.30952	1.02264e-06	3.85206	1.77325e-06	5.48176e-05	15	11	15	11	15	0	0	0	0	0	0	15	13	12	13	12	13	0	0	0	0	0	0	13	14	12	14	12	14	0	0	0	0	0	0	14	14	41	29
ENST00000384665.1 (Homo_sapiens.GRCh38.ncrna)	ENST00000384665.1	Homo_sapiens.GRCh38.ncrna	76	11	38.6667	1.62703	0.00083682	2.97737	5.31935e-06	0.0228236	46	31	46	0	0	0	0	0	0	0	0	46	65	43	65	0	0	0	0	0	0	0	0	65	74	54	74	0	0	0	0	0	0	0	0	74	61.6667	63	55
ENST00000384673.1 (Homo_sapiens.GRCh38.ncrna)	ENST00000384673.1	Homo_sapiens.GRCh38.ncrna	62	7	37	4.36364	1.92222e-05	8.18976	3.45484e-06	0.000795296	4	4	4	0	0	0	0	0	0	0	0	4	12	7	12	1	1	0	0	0	0	0	0	12	17	12	17	2	2	0	0	0	0	0	0	17	11	19	17
ENST00000384743.1 (Homo_sapiens.GRCh38.ncrna)	ENST00000384743.1	Homo_sapiens.GRCh38.ncrna	40	11	18.3333	2.03774	0.00074166	3.75828	2.12069e-06	0.0207251	12	11	12	2	2	0	0	0	0	0	0	12	26	24	26	10	10	0	0	0	0	0	0	26	15	14	15	3	3	0	0	0	0	0	0	15	17.6667	20	18
ENST00000384763.1 (Homo_sapiens.GRCh38.ncrna)	ENST00000384763.1	Homo_sapiens.GRCh38.ncrna	87	27	54	1.91525	7.69823e-05	3.45217	6.34756e-06	0.00276844	48	38	48	7	8	0	0	0	0	0	0	48	53	52	53	8	8	0	0	0	0	0	0	53	76	65	76	12	12	0	0	0	0	0	0	76	59	80	70
ENST00000384766.1 (Homo_sapiens.GRCh38.ncrna)	ENST00000384766.1	Homo_sapiens.GRCh38.ncrna	74	10	39.3333	1.64835	0.000718843	3.01441	5.32762e-06	0.0201868	44	32	44	0	0	0	0	0	0	0	0	44	64	45	64	0	0	0	0	0	0	0	0	64	74	56	74	0	0	0	0	0	0	0	0	74	60.6667	64	55
ENST00000391004.1 (Homo_sapiens.GRCh38.ncrna)	ENST00000391004.1	Homo_sapiens.GRCh38.ncrna	75	12	41	1.69101	0.00050596	3.0856	5.40116e-06	0.0148572	44	33	44	0	0	0	0	0	0	0	0	44	61	44	61	0	0	0	0	0	0	0	0	61	73	57	73	0	0	0	0	0	0	0	0	73	59.3333	65	58
ENST00000391033.1 (Homo_sapiens.GRCh38.ncrna)	ENST00000391033.1	Homo_sapiens.GRCh38.ncrna	111	29	67.6667	3.15957	9.41893e-07	5.76736	6.54741e-06	5.146e-05	24	12	24	0	0	0	0	0	0	0	0	24	31	13	31	0	0	0	0	0	0	0	0	31	39	19	39	1	1	0	0	0	0	0	0	39	31.3333	60	31
ENST00000410413.1 (Homo_sapiens.GRCh38.ncrna)	ENST00000410413.1	Homo_sapiens.GRCh38.ncrna	42878	27835	32990.7	2.61492	2.18602e-09	4.65561	0.00322754	2.11121e-07	12957	105	12957	13	12725	0	0	0	0	0	0	12957	23166	187	23166	39	22772	0	0	0	0	0	0	23166	25163	178	25163	50	24809	0	0	0	0	0	0	25163	20428.7	51001	99
ENST00000410462.2 (Homo_sapiens.GRCh38.ncrna)	ENST00000410462.2	Homo_sapiens.GRCh38.ncrna	28	12	18.3333	10.1667	6.16756e-08	17.3154	1.5183e-06	4.48325e-06	1	1	1	0	0	0	0	0	0	0	0	1	5	4	5	4	4	0	0	0	0	0	0	5	0	0	0	0	0	0	0	0	0	0	0	0	2	13	11
ENST00000410577.1 (Homo_sapiens.GRCh38.ncrna)	ENST00000410577.1	Homo_sapiens.GRCh38.ncrna	843	285	635.333	4.3975	8.97427e-10	8.12174	5.79652e-05	9.44293e-08	145	100	145	0	0	0	0	0	0	0	0	145	207	135	207	0	0	0	0	0	0	0	0	207	209	154	209	0	0	0	0	0	0	0	0	209	187	492	438
ENST00000410717.1 (Homo_sapiens.GRCh38.ncrna)	ENST00000410717.1	Homo_sapiens.GRCh38.ncrna	90	11	51.6667	3.7193	8.54702e-06	6.77997	4.90693e-06	0.000382395	21	21	21	21	21	0	0	0	0	0	0	21	13	13	13	13	13	0	0	0	0	0	0	13	23	22	23	22	23	0	0	0	0	0	0	23	19	32	30
ENST00000410949.1 (Homo_sapiens.GRCh38.ncrna)	ENST00000410949.1	Homo_sapiens.GRCh38.ncrna	74	39	53.6667	3.92727	1.65133e-08	7.0582	4.80314e-06	1.34682e-06	7	0	7	0	1	0	0	0	0	0	0	7	26	11	26	11	14	0	0	0	0	0	0	26	22	6	22	6	13	0	0	0	0	0	0	22	18.3333	61	50
ENST00000416366.1 (Homo_sapiens.GRCh38.ncrna)	ENST00000416366.1	Homo_sapiens.GRCh38.ncrna	80	13	42	2.65789	2.19465e-07	4.4803	3.82249e-06	1.39071e-05	13	0	13	0	13	0	0	0	0	0	0	13	34	0	34	0	34	0	0	0	0	0	0	34	29	0	29	0	29	0	0	0	0	0	0	29	25.3333	93	0
ENST00000429798.1 (Homo_sapiens.GRCh38.ncrna)	ENST00000429798.1	Homo_sapiens.GRCh38.ncrna	439	104	171.667	1.63346	5.38255e-06	2.72674	2.02405e-05	0.000252757	201	71	201	1	8	0	0	0	0	0	0	201	358	125	358	1	7	0	0	0	0	0	0	358	254	82	254	6	9	0	0	0	0	0	0	254	271	640	90
ENST00000431311.1 (Homo_sapiens.GRCh38.ncrna)	ENST00000431311.1	Homo_sapiens.GRCh38.ncrna	1373	158	407.667	1.40848	0.00011351	2.34841	5.82269e-05	0.0039168	664	47	664	0	0	0	0	0	0	0	0	664	1146	126	1146	0	0	0	0	0	0	0	0	1146	1184	101	1184	0	0	0	0	0	0	0	0	1184	998	2037	215
ENST00000436612.5 (Homo_sapiens.GRCh38.ncrna)	ENST00000436612.5	Homo_sapiens.GRCh38.ncrna	53	19	34	6.66667	2.16687e-12	10.8786	2.64724e-06	3.452e-10	5	0	5	0	0	0	0	0	0	0	0	5	9	0	9	0	0	0	0	0	0	0	0	9	4	0	4	0	0	0	0	0	0	0	0	4	6	57	0
ENST00000441095.2 (Homo_sapiens.GRCh38.ncrna)	ENST00000441095.2	Homo_sapiens.GRCh38.ncrna	18	9	10	2.5	0.000559086	4.49383	1.02165e-06	0.0161255	3	1	3	1	3	0	0	0	0	0	0	3	13	0	13	0	12	0	0	0	0	0	0	13	4	2	4	1	3	0	0	0	0	0	0	4	6.66667	11	0
ENST00000452982.1 (Homo_sapiens.GRCh38.ncrna)	ENST00000452982.1	Homo_sapiens.GRCh38.ncrna	908	70	296.667	1.49665	4.93984e-05	2.48506	3.84639e-05	0.0018624	403	0	403	0	0	0	0	0	0	0	0	403	646	0	646	0	0	0	0	0	0	0	0	646	743	0	743	0	0	0	0	0	0	0	0	743	597.333	1311	0
ENST00000457402.1 (Homo_sapiens.GRCh38.ncrna)	ENST00000457402.1	Homo_sapiens.GRCh38.ncrna	464	125	240.333	14.6038	2.78666e-19	22.8895	1.68992e-05	1.25313e-16	12	7	12	7	12	0	0	0	0	0	0	12	23	12	23	11	22	0	0	0	0	0	0	23	18	7	18	6	17	0	0	0	0	0	0	18	17.6667	476	228
ENST00000459006.1 (Homo_sapiens.GRCh38.ncrna)	ENST00000459006.1	Homo_sapiens.GRCh38.ncrna	74	14	42	1.7	0.000298447	3.08287	5.46249e-06	0.00931727	46	32	46	0	0	0	0	0	0	0	0	46	60	43	60	0	0	0	0	0	0	0	0	60	74	56	74	0	0	0	0	0	0	0	0	74	60	70	55
ENST00000467187.1 (Homo_sapiens.GRCh38.ncrna)	ENST00000467187.1	Homo_sapiens.GRCh38.ncrna	103	6	39	10	5.79355e-06	14.2797	2.56317e-06	0.000269092	2	0	2	0	1	0	0	0	0	0	0	2	7	0	7	0	6	0	0	0	0	0	0	7	4	0	4	0	3	0	0	0	0	0	0	4	4.33333	105	0
ENST00000493616.1 (Homo_sapiens.GRCh38.ncrna)	ENST00000493616.1	Homo_sapiens.GRCh38.ncrna	102	11	42.6667	129	2.4951e-10	129.537	2.73391e-06	3.00576e-08	0	0	0	0	0	0	0	0	0	0	0	0	1	0	1	0	0	0	0	0	0	0	0	1	0	0	0	0	0	0	0	0	0	0	0	0	0.333333	102	0
ENST00000499525.1 (Homo_sapiens.GRCh38.ncrna)	ENST00000499525.1	Homo_sapiens.GRCh38.ncrna	4512	2365	2959	2.07496	7.52033e-08	3.69689	0.00032221	5.35246e-06	2145	663	2145	0	0	0	0	0	0	0	0	2145	3276	1640	3276	0	0	0	0	0	0	0	0	3276	2837	944	2837	0	0	0	0	0	0	0	0	2837	2752.67	5202	1845
ENST00000516362.1 (Homo_sapiens.GRCh38.ncrna)	ENST00000516362.1	Homo_sapiens.GRCh38.ncrna	79	12	42.6667	1.73988	0.000494452	3.18673	5.49724e-06	0.0145821	41	30	41	0	0	0	0	0	0	0	0	41	60	44	60	0	0	0	0	0	0	0	0	60	72	57	72	0	0	0	0	0	0	0	0	72	57.6667	63	54
ENST00000516507.1 (Homo_sapiens.GRCh38.ncrna)	ENST00000516507.1	Homo_sapiens.GRCh38.ncrna	48	26	37	5.82609	7.08685e-13	9.75129	2.99755e-06	1.26495e-10	9	8	9	0	0	0	0	0	0	0	0	9	10	10	10	5	5	0	0	0	0	0	0	10	4	4	4	1	1	0	0	0	0	0	0	4	7.66667	52	46
ENST00000516508.1 (Homo_sapiens.GRCh38.ncrna)	ENST00000516508.1	Homo_sapiens.GRCh38.ncrna	38	6	19.6667	1.51304	0.000830405	2.71089	2.86253e-06	0.0227026	27	21	27	0	0	0	0	0	0	0	0	27	41	35	41	5	5	0	0	0	0	0	0	41	47	35	47	3	3	0	0	0	0	0	0	47	38.3333	45	40
ENST00000516678.1 (Homo_sapiens.GRCh38.ncrna)	ENST00000516678.1	Homo_sapiens.GRCh38.ncrna	395	83	200.667	3.43725	6.27281e-10	5.64531	1.64957e-05	6.89847e-08	55	26	55	26	53	0	0	0	0	0	0	55	118	82	118	82	117	0	0	0	0	0	0	118	74	57	74	57	74	0	0	0	0	0	0	74	82.3333	450	281
ENST00000516950.1 (Homo_sapiens.GRCh38.ncrna)	ENST00000516950.1	Homo_sapiens.GRCh38.ncrna	116	44	72	4.85714	1.21929e-15	7.94057	5.71901e-06	2.99051e-13	18	12	18	12	17	0	0	0	0	0	0	18	20	13	20	13	20	0	0	0	0	0	0	20	18	13	18	13	17	0	0	0	0	0	0	18	18.6667	134	103
ENST00000521204.1 (Homo_sapiens.GRCh38.ncrna)	ENST00000521204.1	Homo_sapiens.GRCh38.ncrna	226	17	148.333	9.09091	9.906e-07	17.6544	1.32618e-05	5.35179e-05	14	0	14	0	0	0	0	0	0	0	0	14	29	0	29	0	0	0	0	0	0	0	0	29	12	0	12	0	0	0	0	0	0	0	0	12	18.3333	31	0
ENST00000528151.1 (Homo_sapiens.GRCh38.ncrna)	ENST00000528151.1	Homo_sapiens.GRCh38.ncrna	315	130	219	6.71304	2.79213e-12	12.3473	1.88461e-05	4.34655e-10	25	0	25	0	25	0	0	0	0	0	0	25	51	0	51	0	51	0	0	0	0	0	0	51	39	0	39	0	39	0	0	0	0	0	0	39	38.3333	169	1
ENST00000539163.1 (Homo_sapiens.GRCh38.ncrna)	ENST00000539163.1	Homo_sapiens.GRCh38.ncrna	42	23	30	4.46154	2.36577e-07	7.60361	2.59654e-06	1.47718e-05	11	0	11	0	0	0	0	0	0	0	0	11	2	0	2	0	0	0	0	0	0	0	0	2	13	0	13	0	3	0	0	0	0	0	0	13	8.66667	34	0
ENST00000548322.1 (Homo_sapiens.GRCh38.ncrna)	ENST00000548322.1	Homo_sapiens.GRCh38.ncrna	504	120	243.667	2.25601	6.27178e-08	3.78946	2.32781e-05	4.54931e-06	126	43	126	0	0	0	0	0	0	0	0	126	278	100	278	0	0	0	0	0	0	0	0	278	178	60	178	0	0	0	0	0	0	0	0	178	194	630	77
ENST00000548819.5 (Homo_sapiens.GRCh38.ncrna)	ENST00000548819.5	Homo_sapiens.GRCh38.ncrna	475	149	240	2.23711	5.16669e-08	3.75641	2.30589e-05	3.81262e-06	143	51	143	0	0	0	0	0	0	0	0	143	284	95	284	0	0	0	0	0	0	0	0	284	155	62	155	0	0	0	0	0	0	0	0	155	194	618	81
ENST00000569473.1 (Homo_sapiens.GRCh38.ncrna)	ENST00000569473.1	Homo_sapiens.GRCh38.ncrna	1390	715	867.667	2.30738	1.34325e-07	4.04354	8.63349e-05	9.01461e-06	390	141	390	141	353	0	0	0	0	0	0	390	1024	326	1024	326	924	0	0	0	0	0	0	1024	577	197	577	197	539	0	0	0	0	0	0	577	663.667	1780	583
ENST00000570843.1 (Homo_sapiens.GRCh38.ncrna)	ENST00000570843.1	Homo_sapiens.GRCh38.ncrna	44174	8412	19667	1.73358	8.14145e-06	2.96403	0.00227157	0.000367141	15395	2006	15395	1925	14699	0	0	0	0	0	0	15395	29854	3951	29854	3724	28065	0	0	0	0	0	0	29854	35180	2831	35180	2751	34355	0	0	0	0	0	0	35180	26809.7	59569	9806
ENST00000577746.1 (Homo_sapiens.GRCh38.ncrna)	ENST00000577746.1	Homo_sapiens.GRCh38.ncrna	22	6	13	3.6	2.41473e-05	6.26916	1.18919e-06	0.000971936	6	0	6	0	4	0	0	0	0	0	0	6	7	0	7	0	6	0	0	0	0	0	0	7	2	0	2	0	1	0	0	0	0	0	0	2	5	12	0
ENST00000578774.1 (Homo_sapiens.GRCh38.ncrna)	ENST00000578774.1	Homo_sapiens.GRCh38.ncrna	102	19	54	3.89286	4.38072e-10	6.30382	4.34808e-06	5.02853e-08	15	1	15	1	15	0	0	0	0	0	0	15	22	0	22	0	22	0	0	0	0	0	0	22	19	0	19	0	19	0	0	0	0	0	0	19	18.6667	117	4
ENST00000580344.1 (Homo_sapiens.GRCh38.ncrna)	ENST00000580344.1	Homo_sapiens.GRCh38.ncrna	1694	630	993	7.10451	1.48185e-12	12.9395	8.44791e-05	2.44054e-10	134	0	134	0	133	0	0	0	0	0	0	134	198	0	198	0	196	0	0	0	0	0	0	198	156	0	156	0	156	0	0	0	0	0	0	156	162.667	853	0
ENST00000582965.1 (Homo_sapiens.GRCh38.ncrna)	ENST00000582965.1	Homo_sapiens.GRCh38.ncrna	64	31	25	1.29183	0.0006109	2.20263	4.51068e-06	0.0174868	67	0	67	0	6	0	0	0	0	0	0	67	78	0	78	0	3	0	0	0	0	0	0	78	112	0	112	0	4	0	0	0	0	0	0	112	85.6667	131	0
ENST00000584676.1 (Homo_sapiens.GRCh38.ncrna)	ENST00000584676.1	Homo_sapiens.GRCh38.ncrna	55	21	18	1.28571	0.000865524	2.19616	3.27287e-06	0.0235307	45	0	45	0	45	0	0	0	0	0	0	45	79	0	79	0	79	0	0	0	0	0	0	79	65	0	65	0	65	0	0	0	0	0	0	65	63	100	0
ENST00000602461.1 (Homo_sapiens.GRCh38.ncrna)	ENST00000602461.1	Homo_sapiens.GRCh38.ncrna	16	13	13.3333	5.44444	9.26969e-08	9.01285	1.10323e-06	6.47586e-06	3	1	3	0	0	0	0	0	0	0	0	3	5	0	5	0	3	0	0	0	0	0	0	5	1	0	1	0	1	0	0	0	0	0	0	1	3	16	0
ENST00000606971.5 (Homo_sapiens.GRCh38.ncrna)	ENST00000606971.5	Homo_sapiens.GRCh38.ncrna	61	6	22.6667	2.38776	0.000273337	3.785	2.00677e-06	0.00858852	18	0	18	0	18	0	0	0	0	0	0	18	23	0	23	0	23	0	0	0	0	0	0	23	8	0	8	0	8	0	0	0	0	0	0	8	16.3333	69	1
ENST00000609952.1 (Homo_sapiens.GRCh38.ncrna)	ENST00000609952.1	Homo_sapiens.GRCh38.ncrna	94	11	40	8.5	6.43164e-08	12.4559	2.75939e-06	4.65536e-06	6	1	6	0	5	0	0	0	0	0	0	6	6	0	6	0	6	0	0	0	0	0	0	6	4	1	4	0	3	0	0	0	0	0	0	4	5.33333	98	5
ENST00000611570.1 (Homo_sapiens.GRCh38.ncrna)	ENST00000611570.1	Homo_sapiens.GRCh38.ncrna	81	12	40.6667	1.68156	0.000778185	3.08859	5.42381e-06	0.0216217	41	31	41	0	0	0	0	0	0	0	0	41	64	46	64	0	0	0	0	0	0	0	0	64	74	57	74	0	0	0	0	0	0	0	0	74	59.6667	62	56
ENST00000619431.1 (Homo_sapiens.GRCh38.ncrna)	ENST00000619431.1	Homo_sapiens.GRCh38.ncrna	4506	2361	2960.67	2.08014	7.55405e-08	3.70823	0.000322122	5.36527e-06	2129	652	2129	0	0	0	0	0	0	0	0	2129	3277	1631	3277	0	0	0	0	0	0	0	0	3277	2817	945	2817	0	0	0	0	0	0	0	0	2817	2741	5178	1833
ENST00000628590.1 (Homo_sapiens.GRCh38.ncrna)	ENST00000628590.1	Homo_sapiens.GRCh38.ncrna	62	18	18.3333	1.22	0.00142596	2.06826	3.89501e-06	0.0365243	64	0	64	0	0	0	0	0	0	0	0	64	77	0	77	0	0	0	0	0	0	0	0	77	109	0	109	0	0	0	0	0	0	0	0	109	83.3333	126	0
ENST00000630918.1 (Homo_sapiens.GRCh38.ncrna)	ENST00000630918.1	Homo_sapiens.GRCh38.ncrna	63	21	37	19.5	2.90724e-16	29.2649	2.6804e-06	7.62413e-14	3	1	3	1	3	0	0	0	0	0	0	3	1	0	1	0	1	0	0	0	0	0	0	1	2	0	2	0	1	0	0	0	0	0	0	2	2	64	1
ENST00000635451.1 (Homo_sapiens.GRCh38.ncrna)	ENST00000635451.1	Homo_sapiens.GRCh38.ncrna	908	71	297	1.49693	4.97208e-05	2.4865	3.85188e-05	0.00187095	402	0	402	0	0	0	0	0	0	0	0	402	647	0	647	0	0	0	0	0	0	0	0	647	744	0	744	0	0	0	0	0	0	0	0	744	597.667	1310	0
ENST00000648228.1 (Homo_sapiens.GRCh38.ncrna)	ENST00000648228.1	Homo_sapiens.GRCh38.ncrna	940	84	589.667	5.87328	1.23176e-06	11.3109	5.40708e-05	6.52067e-05	69	58	69	0	0	0	0	0	0	0	0	69	119	95	119	0	0	0	0	0	0	0	0	119	175	152	175	0	0	0	0	0	0	0	0	175	121	203	182
ENST00000649079.1 (Homo_sapiens.GRCh38.ncrna)	ENST00000649079.1	Homo_sapiens.GRCh38.ncrna	1374	155	407	1.40741	0.00011782	2.34682	5.82144e-05	0.00404096	663	46	663	0	0	0	0	0	0	0	0	663	1146	125	1146	0	0	0	0	0	0	0	0	1146	1188	103	1188	0	0	0	0	0	0	0	0	1188	999	2037	216
ENST00000650189.1 (Homo_sapiens.GRCh38.ncrna)	ENST00000650189.1	Homo_sapiens.GRCh38.ncrna	943	86	596.667	6.02809	1.01578e-06	11.5984	5.45939e-05	5.45354e-05	71	58	71	0	0	0	0	0	0	0	0	71	114	95	114	0	1	0	0	0	0	0	0	114	171	151	171	0	0	0	0	0	0	0	0	171	118.667	200	180
ENST00000651140.1 (Homo_sapiens.GRCh38.ncrna)	ENST00000651140.1	Homo_sapiens.GRCh38.ncrna	778	162	518	7.04669	2.69057e-09	13.3265	4.58377e-05	2.54091e-07	55	1	55	0	0	0	0	0	0	0	0	55	91	1	91	0	0	0	0	0	0	0	0	91	111	1	111	0	0	0	0	0	0	0	0	111	85.6667	253	0
ENST00000653121.1 (Homo_sapiens.GRCh38.ncrna)	ENST00000653121.1	Homo_sapiens.GRCh38.ncrna	36	7	17	2.41667	0.000128192	4.06634	1.60614e-06	0.00433809	3	1	3	1	3	0	0	0	0	0	0	3	13	0	13	0	13	0	0	0	0	0	0	13	20	4	20	4	20	0	0	0	0	0	0	20	12	39	3
ENST00000654717.1 (Homo_sapiens.GRCh38.ncrna)	ENST00000654717.1	Homo_sapiens.GRCh38.ncrna	32	25	27	3.7	2.54972e-09	6.34749	2.38287e-06	2.43488e-07	10	0	10	0	1	0	0	0	0	0	0	10	9	0	9	0	4	0	0	0	0	0	0	9	11	0	11	0	1	0	0	0	0	0	0	11	10	35	0
ENST00000655600.1 (Homo_sapiens.GRCh38.ncrna)	ENST00000655600.1	Homo_sapiens.GRCh38.ncrna	828435	494508	584351	3.61656	1.32962e-13	6.26565	0.0504942	2.54659e-11	153926	760	153926	736	153902	0	0	0	0	0	0	153926	332922	1823	332922	1750	332847	0	0	0	0	0	0	332922	183136	635	183136	614	183109	0	0	0	0	0	0	183136	223328	982361	1495
ENST00000660100.1 (Homo_sapiens.GRCh38.ncrna)	ENST00000660100.1	Homo_sapiens.GRCh38.ncrna	781	161	519.667	7.1378	3.29985e-09	13.5333	4.59403e-05	3.03231e-07	50	0	50	0	0	0	0	0	0	0	0	50	93	0	93	0	0	0	0	0	0	0	0	93	111	1	111	0	0	0	0	0	0	0	0	111	84.6667	254	0
ENST00000660425.1 (Homo_sapiens.GRCh38.ncrna)	ENST00000660425.1	Homo_sapiens.GRCh38.ncrna	82	32	56.6667	3.69841	1.86203e-08	6.67896	5.22933e-06	1.49015e-06	17	16	17	16	16	0	0	0	0	0	0	17	25	18	25	18	18	0	0	0	0	0	0	25	21	15	21	15	15	0	0	0	0	0	0	21	21	53	32
ENST00000665304.1 (Homo_sapiens.GRCh38.ncrna)	ENST00000665304.1	Homo_sapiens.GRCh38.ncrna	21	12	17.3333	27	6.06192e-13	37.5681	1.31046e-06	1.09345e-10	0	0	0	0	0	0	0	0	0	0	0	0	2	0	2	0	1	0	0	0	0	0	0	2	0	0	0	0	0	0	0	0	0	0	0	0	0.666667	21	0
ENST00000668190.1 (Homo_sapiens.GRCh38.ncrna)	ENST00000668190.1	Homo_sapiens.GRCh38.ncrna	531	164	270.667	2.1854	2.21807e-07	3.71015	2.65778e-05	1.40034e-05	152	41	152	3	13	0	0	0	0	0	0	152	345	109	345	8	22	0	0	0	0	0	0	345	188	57	188	3	18	0	0	0	0	0	0	188	228.333	683	83
ENST00000668620.1 (Homo_sapiens.GRCh38.ncrna)	ENST00000668620.1	Homo_sapiens.GRCh38.ncrna	51	16	33	6.5	2.57537e-11	10.6335	2.58618e-06	3.52608e-09	6	0	6	0	0	0	0	0	0	0	0	6	9	0	9	0	0	0	0	0	0	0	0	9	3	0	3	0	0	0	0	0	0	0	0	3	6	54	0
ENST00000670361.1 (Homo_sapiens.GRCh38.ncrna)	ENST00000670361.1	Homo_sapiens.GRCh38.ncrna	911	70	297.333	1.49749	5.12177e-05	2.48641	3.8518e-05	0.00191881	402	0	402	0	0	0	0	0	0	0	0	402	646	0	646	0	0	0	0	0	0	0	0	646	745	0	745	0	0	0	0	0	0	0	0	745	597.667	1313	0
[truncated: 35 more columns]

## Sheet:  Table S2
Table S2. Differentially expressed down-regulated ncRNAs (except miRNA) between KMeC normoxic and hypoxic cell lines.
Feature ID	Small RNA - Name	Small RNA - Resource	Experiment - Range (original values)	Experiment - IQR (original values)	Experiment - Difference (original values)	Experiment - Fold Change (original values)	EDGE test: K_normoxia vs K_hypoxia, tagwise dispersions - P-value	EDGE test: K_normoxia vs K_hypoxia, tagwise dispersions - Fold change	EDGE test: K_normoxia vs K_hypoxia, tagwise dispersions - Weighted difference	EDGE test: K_normoxia vs K_hypoxia, tagwise dispersions - FDR p-value correction	K_normoxia - K1 grouped - Expression values	K_normoxia - K1 grouped - Exact mature 5'	K_normoxia - K1 grouped - Mature 5'	K_normoxia - K1 grouped - Unique exact mature 5'	K_normoxia - K1 grouped - Unique mature 5'	K_normoxia - K1 grouped - Exact mature 3'	K_normoxia - K1 grouped - Mature 3'	K_normoxia - K1 grouped - Unique exact mature 3'	K_normoxia - K1 grouped - Unique mature 3'	K_normoxia - K1 grouped - Exact other	K_normoxia - K1 grouped - Other	K_normoxia - K1 grouped - Total	K_normoxia - K2 grouped - Expression values	K_normoxia - K2 grouped - Exact mature 5'	K_normoxia - K2 grouped - Mature 5'	K_normoxia - K2 grouped - Unique exact mature 5'	K_normoxia - K2 grouped - Unique mature 5'	K_normoxia - K2 grouped - Exact mature 3'	K_normoxia - K2 grouped - Mature 3'	K_normoxia - K2 grouped - Unique exact mature 3'	K_normoxia - K2 grouped - Unique mature 3'	K_normoxia - K2 grouped - Exact other	K_normoxia - K2 grouped - Other	K_normoxia - K2 grouped - Total	K_normoxia - K3 grouped - Expression values	K_normoxia - K3 grouped - Exact mature 5'	K_normoxia - K3 grouped - Mature 5'	K_normoxia - K3 grouped - Unique exact mature 5'	K_normoxia - K3 grouped - Unique mature 5'	K_normoxia - K3 grouped - Exact mature 3'	K_normoxia - K3 grouped - Mature 3'	K_normoxia - K3 grouped - Unique exact mature 3'	K_normoxia - K3 grouped - Unique mature 3'	K_normoxia - K3 grouped - Exact other	K_normoxia - K3 grouped - Other	K_normoxia - K3 grouped - Total	K_normoxia - Means	K_hypoxia - Kh1 grouped - Expression values	K_hypoxia - Kh1 grouped - Exact mature 5'
ENSCAFT00000007735.3 (Canis_familiaris.CanFam3.1.ncrna)	ENSCAFT00000007735.3	Canis_familiaris.CanFam3.1.ncrna	88	49	-65.3333	-6.76471	3.73296e-06	-4.06944	-2.57772e-06	0.000181288	96	9	96	0	79	0	0	0	0	0	0	96	60	11	60	2	47	0	0	0	0	0	0	60	74	17	74	8	57	0	0	0	0	0	0	74	76.6667	15	7
ENSCAFT00000016593.5 (Canis_familiaris.CanFam3.1.ncrna)	ENSCAFT00000016593.5	Canis_familiaris.CanFam3.1.ncrna	218	125	-173.333	-5.90566	5.18116e-07	-3.59813	-6.54569e-06	3.04545e-05	153	10	153	2	5	0	0	0	0	0	0	153	235	22	235	4	8	0	0	0	0	0	0	235	238	27	238	6	9	0	0	0	0	0	0	238	208.667	58	5
ENSCAFT00000033061.2 (Canis_familiaris.CanFam3.1.ncrna)	ENSCAFT00000033061.2	Canis_familiaris.CanFam3.1.ncrna	1099	706	-895.333	-5.70403	2.4983e-08	-3.48005	-3.3694e-05	1.94902e-06	865	832	865	0	0	0	0	0	0	0	0	865	1175	1097	1175	0	0	0	0	0	0	0	0	1175	1217	1129	1217	0	0	0	0	0	0	0	0	1217	1085.67	294	276
ENSCAFT00000033121.2 (Canis_familiaris.CanFam3.1.ncrna)	ENSCAFT00000033121.2	Canis_familiaris.CanFam3.1.ncrna	1999	1746	-1661.67	-4.58891	9.26796e-05	-2.95285	-6.16664e-05	0.00325735	2104	937	2104	250	271	0	0	0	0	0	0	2104	2251	1058	2251	295	340	0	0	0	0	0	0	2251	2019	829	2019	134	161	0	0	0	0	0	0	2019	2124.67	864	501
ENSCAFT00000033169.2 (Canis_familiaris.CanFam3.1.ncrna)	ENSCAFT00000033169.2	Canis_familiaris.CanFam3.1.ncrna	7190	3157	-4688.67	-5.23547	0.00151137	-3.52121	-0.000181479	0.0384232	6139	5733	6139	30	52	0	0	0	0	0	0	6139	7627	7139	7627	30	54	0	0	0	0	0	0	7627	3621	3384	3621	25	27	0	0	0	0	0	0	3621	5795.67	2420	2276
ENSCAFT00000033175.1 (Canis_familiaris.CanFam3.1.ncrna)	ENSCAFT00000033175.1	Canis_familiaris.CanFam3.1.ncrna	2733	2293	-2240.33	-3.88455	0.000511717	-2.47674	-7.88017e-05	0.0149618	2783	2462	2783	2460	2780	0	0	0	0	0	0	2783	3102	2779	3102	2779	3101	0	0	0	0	0	0	3102	3166	2857	3166	2857	3165	0	0	0	0	0	0	3166	3017	1407	1297
ENSCAFT00000033683.2 (Canis_familiaris.CanFam3.1.ncrna)	ENSCAFT00000033683.2	Canis_familiaris.CanFam3.1.ncrna	1934	1697	-1577	-4.13311	0.000329465	-2.65315	-5.6849e-05	0.0102203	2033	876	2033	0	0	0	0	0	0	0	0	2033	2220	1078	2220	0	0	0	0	0	0	0	0	2220	1988	825	1988	0	0	0	0	0	0	0	0	1988	2080.33	933	577
ENSCAFT00000034056.1 (Canis_familiaris.CanFam3.1.ncrna)	ENSCAFT00000034056.1	Canis_familiaris.CanFam3.1.ncrna	3332	1724	-2239.67	-6.27808	0.00106187	-4.32524	-8.9411e-05	0.0283487	2666	2451	2666	40	74	0	0	0	0	0	0	2666	3458	3156	3458	40	84	0	0	0	0	0	0	3458	1868	1577	1868	44	91	0	0	0	0	0	0	1868	2664	1003	875
ENSCAFT00000034272.1 (Canis_familiaris.CanFam3.1.ncrna)	ENSCAFT00000034272.1	Canis_familiaris.CanFam3.1.ncrna	872	674	-695	-3.76159	0.00106394	-2.39649	-2.40967e-05	0.0283818	824	718	824	98	101	0	0	0	0	0	0	824	1014	852	1014	113	121	0	0	0	0	0	0	1014	1002	833	1002	99	103	0	0	0	0	0	0	1002	946.667	463	346
ENSCAFT00000034450.2 (Canis_familiaris.CanFam3.1.ncrna)	ENSCAFT00000034450.2	Canis_familiaris.CanFam3.1.ncrna	46	34	-40.3333	-7.05	6.55765e-06	-4.09431	-1.55659e-06	0.000300344	41	23	41	23	41	0	0	0	0	0	0	41	51	23	51	23	50	0	0	0	0	0	0	51	49	24	49	24	49	0	0	0	0	0	0	49	47	7	3
ENSCAFT00000035050.1 (Canis_familiaris.CanFam3.1.ncrna)	ENSCAFT00000035050.1	Canis_familiaris.CanFam3.1.ncrna	222583	108668	-139501	-3.96024	0.000784363	-2.49983	-0.00488623	0.0217402	139796	56924	139796	538	746	0	0	0	0	0	0	139796	170223	63971	170223	849	1066	0	0	0	0	0	0	170223	249860	46889	249860	783	1136	0	0	0	0	0	0	249860	186626	82970	38966
ENSCAFT00000040080.2 (Canis_familiaris.CanFam3.1.ncrna)	ENSCAFT00000040080.2	Canis_familiaris.CanFam3.1.ncrna	274492	114035	-160695	-4.92577	0.000140711	-3.10519	-0.00596846	0.00469846	142152	40284	142152	0	5	0	0	0	0	0	0	142152	165114	39968	165114	5	7	0	0	0	0	0	0	165114	297618	44244	297618	1	5	0	0	0	0	0	0	297618	201628	71557	19549
ENSCAFT00000040120.1 (Canis_familiaris.CanFam3.1.ncrna)	ENSCAFT00000040120.1	Canis_familiaris.CanFam3.1.ncrna	418	343	-374.333	-42.5926	2.59693e-26	-26.0479	-1.63007e-05	1.10668e-22	422	320	422	320	421	0	0	0	0	0	0	422	350	256	350	256	349	0	0	0	0	0	0	350	378	286	378	285	375	0	0	0	0	0	0	378	383.333	16	6
ENSCAFT00000040246.1 (Canis_familiaris.CanFam3.1.ncrna)	ENSCAFT00000040246.1	Canis_familiaris.CanFam3.1.ncrna	108	66	-79	-5.64706	3.30101e-06	-3.38572	-2.96557e-06	0.00016146	80	73	80	73	80	0	0	0	0	0	0	80	88	74	88	74	88	0	0	0	0	0	0	88	120	101	120	101	120	0	0	0	0	0	0	120	96	25	17
ENSCAFT00000040284.1 (Canis_familiaris.CanFam3.1.ncrna)	ENSCAFT00000040284.1	Canis_familiaris.CanFam3.1.ncrna	2240	1931	-1999	-7.5398	4.18055e-10	-4.74994	-7.96602e-05	4.81498e-08	2128	755	2128	729	2099	0	0	0	0	0	0	2128	2428	948	2428	919	2397	0	0	0	0	0	0	2428	2358	769	2358	751	2339	0	0	0	0	0	0	2358	2304.67	532	100
ENSCAFT00000040611.1 (Canis_familiaris.CanFam3.1.ncrna)	ENSCAFT00000040611.1	Canis_familiaris.CanFam3.1.ncrna	50	41	-41.3333	-4.35135	0.000441152	-2.62423	-1.45756e-06	0.0132324	50	50	50	0	0	0	0	0	0	0	0	50	58	54	58	0	0	0	0	0	0	0	0	58	53	52	53	0	0	0	0	0	0	0	0	53	53.6667	20	19
ENSCAFT00000040756.1 (Canis_familiaris.CanFam3.1.ncrna)	ENSCAFT00000040756.1	Canis_familiaris.CanFam3.1.ncrna	4991	4073	-4127.33	-4.01485	0.000198025	-2.54408	-0.000145909	0.00641738	4942	3437	4942	3437	4942	0	0	0	0	0	0	4942	5799	4149	5799	4149	5799	0	0	0	0	0	0	5799	5748	4121	5748	4121	5748	0	0	0	0	0	0	5748	5496.33	2430	1629
ENSCAFT00000041176.1 (Canis_familiaris.CanFam3.1.ncrna)	ENSCAFT00000041176.1	Canis_familiaris.CanFam3.1.ncrna	203	92	-125	-3.84091	0.00144988	-2.36074	-4.23703e-06	0.0370047	154	123	154	1	22	0	0	0	0	0	0	154	230	176	230	1	33	0	0	0	0	0	0	230	123	84	123	4	29	0	0	0	0	0	0	123	169	74	57
ENSCAFT00000041229.2 (Canis_familiaris.CanFam3.1.ncrna)	ENSCAFT00000041229.2	Canis_familiaris.CanFam3.1.ncrna	61	25	-36.6667	-4.4375	0.00149954	-2.65101	-1.28317e-06	0.0381509	41	36	41	1	2	0	0	0	0	0	0	41	67	61	67	0	0	0	0	0	0	0	0	67	34	31	34	1	2	0	0	0	0	0	0	34	47.3333	17	17
ENSCAFT00000041502.1 (Canis_familiaris.CanFam3.1.ncrna)	ENSCAFT00000041502.1	Canis_familiaris.CanFam3.1.ncrna	40	31	-33.6667	-7.3125	0.000123673	-4.10787	-1.2995e-06	0.0042136	37	10	37	2	11	0	0	0	0	0	0	37	38	19	38	1	3	0	0	0	0	0	0	38	42	15	42	0	5	0	0	0	0	0	0	42	39	2	1
ENSCAFT00000041597.1 (Canis_familiaris.CanFam3.1.ncrna)	ENSCAFT00000041597.1	Canis_familiaris.CanFam3.1.ncrna	322	164	-245.667	-7.76147	3.31231e-08	-4.40365	-9.47395e-06	2.5376e-06	198	45	198	42	147	0	0	0	0	0	0	198	293	50	293	45	214	0	0	0	0	0	0	293	355	54	355	50	252	0	0	0	0	0	0	355	282	34	11
ENSCAFT00000041641.1 (Canis_familiaris.CanFam3.1.ncrna)	ENSCAFT00000041641.1	Canis_familiaris.CanFam3.1.ncrna	44	16	-28	-5	0.00161981	-2.88104	-9.90569e-07	0.0409055	23	22	23	22	23	0	0	0	0	0	0	23	50	47	50	47	50	0	0	0	0	0	0	50	32	30	32	30	32	0	0	0	0	0	0	32	35	8	8
ENSCAFT00000041961.2 (Canis_familiaris.CanFam3.1.ncrna)	ENSCAFT00000041961.2	Canis_familiaris.CanFam3.1.ncrna	32	22	-26.6667	-41	1.31912e-09	-21.4322	-1.1423e-06	1.33052e-07	23	20	23	19	22	0	0	0	0	0	0	23	32	25	32	24	31	0	0	0	0	0	0	32	27	23	27	22	24	0	0	0	0	0	0	27	27.3333	1	1
ENSCAFT00000041963.2 (Canis_familiaris.CanFam3.1.ncrna)	ENSCAFT00000041963.2	Canis_familiaris.CanFam3.1.ncrna	77	40	-59	-8.375	1.81303e-06	-4.76294	-2.29769e-06	9.26682e-05	47	5	47	5	47	0	0	0	0	0	0	47	82	10	82	9	81	0	0	0	0	0	0	82	72	2	72	1	71	0	0	0	0	0	0	72	67	7	1
ENSCAFT00000042035.2 (Canis_familiaris.CanFam3.1.ncrna)	ENSCAFT00000042035.2	Canis_familiaris.CanFam3.1.ncrna	39	24	-29.6667	-5.94444	0.00105433	-3.36723	-1.10697e-06	0.0281694	34	7	34	1	18	0	0	0	0	0	0	34	31	5	31	0	8	0	0	0	0	0	0	31	42	6	42	2	15	0	0	0	0	0	0	42	35.6667	3	1
ENSCAFT00000042047.1 (Canis_familiaris.CanFam3.1.ncrna)	ENSCAFT00000042047.1	Canis_familiaris.CanFam3.1.ncrna	127	97	-112.667	-5.89855	6.00615e-08	-3.47885	-4.22848e-06	4.38462e-06	119	111	119	0	0	0	0	0	0	0	0	119	145	139	145	0	0	0	0	0	0	0	0	145	143	140	143	0	0	0	0	0	0	0	0	143	135.667	29	27
ENSCAFT00000042435.2 (Canis_familiaris.CanFam3.1.ncrna)	ENSCAFT00000042435.2	Canis_familiaris.CanFam3.1.ncrna	64	27	-36.6667	-6.2381	0.000366252	-3.83597	-1.39817e-06	0.0112388	34	34	34	0	0	0	0	0	0	0	0	34	66	60	66	1	1	0	0	0	0	0	0	66	31	26	31	0	0	0	0	0	0	0	0	31	43.6667	15	13
ENSCAFT00000043246.1 (Canis_familiaris.CanFam3.1.ncrna)	ENSCAFT00000043246.1	Canis_familiaris.CanFam3.1.ncrna	305784	154276	-192392	-4.07694	0.000508998	-2.57392	-0.00681115	0.0149079	196026	89563	196026	0	0	0	0	0	0	0	0	196026	226706	96178	226706	0	0	0	0	0	0	0	0	226706	342024	84255	342024	0	0	0	0	0	0	0	0	342024	254919	109591	55259
ENSCAFT00000043334.2 (Canis_familiaris.CanFam3.1.ncrna)	ENSCAFT00000043334.2	Canis_familiaris.CanFam3.1.ncrna	82	53	-64.3333	-9.3913	1.6337e-08	-5.5319	-2.58801e-06	1.33564e-06	62	17	62	6	31	0	0	0	0	0	0	62	68	19	68	3	27	0	0	0	0	0	0	68	86	31	86	10	39	0	0	0	0	0	0	86	72	10	3
ENSCAFT00000046019.1 (Canis_familiaris.CanFam3.1.ncrna)	ENSCAFT00000046019.1	Canis_familiaris.CanFam3.1.ncrna	47	27	-38.6667	-5.2963	0.000116905	-3.09327	-1.40767e-06	0.00401361	36	1	36	0	28	0	0	0	0	0	0	36	54	1	54	1	51	0	0	0	0	0	0	54	53	0	53	0	52	0	0	0	0	0	0	53	47.6667	11	1
ENSCAFT00000046993.1 (Canis_familiaris.CanFam3.1.ncrna)	ENSCAFT00000046993.1	Canis_familiaris.CanFam3.1.ncrna	84042	33293	-49695.7	-6.28921	0.000246029	-4.16911	-0.00195367	0.007817	37726	4384	37726	74	175	0	0	0	0	0	0	37726	51694	5365	51694	74	222	0	0	0	0	0	0	51694	87854	6976	87854	79	418	0	0	0	0	0	0	87854	59091.3	19942	2851
ENSCAFT00000047517.1 (Canis_familiaris.CanFam3.1.ncrna)	ENSCAFT00000047517.1	Canis_familiaris.CanFam3.1.ncrna	305721	154066	-192323	-4.07534	0.000510153	-2.5726	-0.00680716	0.0149289	195836	89544	195836	0	0	0	0	0	0	0	0	195836	226750	96170	226750	0	0	0	0	0	0	0	0	226750	341993	84247	341993	0	0	0	0	0	0	0	0	341993	254860	109569	55275
ENSCAFT00000048043.2 (Canis_familiaris.CanFam3.1.ncrna)	ENSCAFT00000048043.2	Canis_familiaris.CanFam3.1.ncrna	989	639	-839	-4.55007	1.59203e-06	-2.6241	-2.89621e-05	8.21114e-05	865	743	865	0	0	0	0	0	0	0	0	865	1212	1054	1212	0	0	0	0	0	0	0	0	1212	1149	978	1149	0	0	0	0	0	0	0	0	1149	1075.33	260	214
ENSCAFT00000050215.2 (Canis_familiaris.CanFam3.1.ncrna)	ENSCAFT00000050215.2	Canis_familiaris.CanFam3.1.ncrna	32	20	-24	-7	0.00071644	-4.08987	-9.34966e-07	0.0201434	27	6	27	0	3	0	0	0	0	0	0	27	25	11	25	1	1	0	0	0	0	0	0	25	32	8	32	1	2	0	0	0	0	0	0	32	28	5	1
ENSCAFT00000050284.2 (Canis_familiaris.CanFam3.1.ncrna)	ENSCAFT00000050284.2	Canis_familiaris.CanFam3.1.ncrna	66	38	-54.6667	-165	2.43639e-16	-76.5768	-2.35887e-06	6.48918e-14	38	2	38	0	34	0	0	0	0	0	0	38	66	0	66	0	64	0	0	0	0	0	0	66	61	0	61	0	59	0	0	0	0	0	0	61	55	1	0
ENSCAFT00000050441.2 (Canis_familiaris.CanFam3.1.ncrna)	ENSCAFT00000050441.2	Canis_familiaris.CanFam3.1.ncrna	138	95	-119.667	-4.23423	0.000263188	-2.41866	-4.00918e-06	0.00830029	130	21	130	1	27	0	0	0	0	0	0	130	173	35	173	5	33	0	0	0	0	0	0	173	167	43	167	0	34	0	0	0	0	0	0	167	156.667	35	8
ENSCAFT00000050553.2 (Canis_familiaris.CanFam3.1.ncrna)	ENSCAFT00000050553.2	Canis_familiaris.CanFam3.1.ncrna	47	42	-43	-5.03125	8.9585e-05	-2.96529	-1.56427e-06	0.00316679	53	9	53	0	15	0	0	0	0	0	0	53	56	15	56	4	8	0	0	0	0	0	0	56	52	15	52	1	6	0	0	0	0	0	0	52	53.6667	13	5
ENSCAFT00000050561.2 (Canis_familiaris.CanFam3.1.ncrna)	ENSCAFT00000050561.2	Canis_familiaris.CanFam3.1.ncrna	30	20	-25	-5.6875	0.000499618	-3.2862	-9.26409e-07	0.0146963	25	9	25	7	14	0	0	0	0	0	0	25	31	14	31	10	14	0	0	0	0	0	0	31	35	11	35	6	17	0	0	0	0	0	0	35	30.3333	5	0
ENSCAFT00000050804.2 (Canis_familiaris.CanFam3.1.ncrna)	ENSCAFT00000050804.2	Canis_familiaris.CanFam3.1.ncrna	34	25	-29	-8.90909	2.60612e-05	-5.08941	-1.15172e-06	0.00103794	28	10	28	3	7	0	0	0	0	0	0	28	35	14	35	2	4	0	0	0	0	0	0	35	35	10	35	3	5	0	0	0	0	0	0	35	32.6667	3	1
ENSCAFT00000050988.2 (Canis_familiaris.CanFam3.1.ncrna)	ENSCAFT00000050988.2	Canis_familiaris.CanFam3.1.ncrna	125	86	-106.333	-6.40678	1.52481e-06	-3.64975	-3.99646e-06	7.91229e-05	104	29	104	0	0	0	0	0	0	0	0	104	132	51	132	0	2	0	0	0	0	0	0	132	142	60	142	0	0	0	0	0	0	0	0	142	126	17	4
ENSCAFT00000051044.2 (Canis_familiaris.CanFam3.1.ncrna)	ENSCAFT00000051044.2	Canis_familiaris.CanFam3.1.ncrna	47	45	-45	-8.5	1.46743e-07	-5.01199	-1.79781e-06	9.75196e-06	51	20	51	9	16	0	0	0	0	0	0	51	51	20	51	8	15	0	0	0	0	0	0	51	51	21	51	7	14	0	0	0	0	0	0	51	51	8	4
ENSCAFT00000051229.2 (Canis_familiaris.CanFam3.1.ncrna)	ENSCAFT00000051229.2	Canis_familiaris.CanFam3.1.ncrna	19	14	-15.6667	-6.875	0.000799075	-4.06246	-6.13713e-07	0.0220345	20	5	20	0	3	0	0	0	0	0	0	20	16	3	16	0	0	0	0	0	0	0	0	16	19	5	19	0	2	0	0	0	0	0	0	19	18.3333	5	1
ENSCAFT00000051294.2 (Canis_familiaris.CanFam3.1.ncrna)	ENSCAFT00000051294.2	Canis_familiaris.CanFam3.1.ncrna	169	96	-130.667	-6.76471	1.58058e-07	-3.96352	-5.0082e-06	1.03427e-05	123	28	123	10	45	0	0	0	0	0	0	123	154	47	154	16	48	0	0	0	0	0	0	154	183	48	183	13	69	0	0	0	0	0	0	183	153.333	27	4
ENSCAFT00000051352.2 (Canis_familiaris.CanFam3.1.ncrna)	ENSCAFT00000051352.2	Canis_familiaris.CanFam3.1.ncrna	36	24	-26.6667	-9	1.25581e-05	-5.44236	-1.09016e-06	0.000544695	37	27	37	3	11	0	0	0	0	0	0	37	26	12	26	2	5	0	0	0	0	0	0	26	27	21	27	1	2	0	0	0	0	0	0	27	30	7	5
ENSCAFT00000051400.2 (Canis_familiaris.CanFam3.1.ncrna)	ENSCAFT00000051400.2	Canis_familiaris.CanFam3.1.ncrna	223	57	-138.667	-10.0435	2.99062e-06	-5.57898	-5.45813e-06	0.000147123	74	5	74	0	57	0	0	0	0	0	0	74	153	14	153	3	122	0	0	0	0	0	0	153	235	17	235	5	203	0	0	0	0	0	0	235	154	12	2
ENSCAFT00000051462.2 (Canis_familiaris.CanFam3.1.ncrna)	ENSCAFT00000051462.2	Canis_familiaris.CanFam3.1.ncrna	761	537	-649	-15.9769	1.13888e-23	-9.4293	-2.70357e-05	2.20806e-20	578	260	578	0	8	0	0	0	0	0	0	578	704	330	704	2	10	0	0	0	0	0	0	704	795	363	795	7	16	0	0	0	0	0	0	795	692.333	55	24
ENSCAFT00000051768.2 (Canis_familiaris.CanFam3.1.ncrna)	ENSCAFT00000051768.2	Canis_familiaris.CanFam3.1.ncrna	47	19	-35.3333	-4.92593	0.000730908	-2.85149	-1.25283e-06	0.0204582	29	8	29	1	3	0	0	0	0	0	0	29	50	8	50	4	17	0	0	0	0	0	0	50	54	6	54	2	15	0	0	0	0	0	0	54	44.3333	10	1
ENSCAFT00000051877.2 (Canis_familiaris.CanFam3.1.ncrna)	ENSCAFT00000051877.2	Canis_familiaris.CanFam3.1.ncrna	525	365	-456.667	-20.0278	3.30658e-24	-11.6862	-1.91681e-05	7.0455e-21	390	173	390	0	0	0	0	0	0	0	0	390	508	217	508	1	2	0	0	0	0	0	0	508	544	235	544	1	1	0	0	0	0	0	0	544	480.667	28	12
ENSCAFT00000051907.2 (Canis_familiaris.CanFam3.1.ncrna)	ENSCAFT00000051907.2	Canis_familiaris.CanFam3.1.ncrna	636	392	-512	-14.4737	1.39765e-18	-8.4648	-2.11571e-05	5.47685e-16	433	181	433	21	45	0	0	0	0	0	0	433	553	240	553	17	34	0	0	0	0	0	0	553	664	272	664	23	73	0	0	0	0	0	0	664	550	45	16
ENSCAFT00000052046.2 (Canis_familiaris.CanFam3.1.ncrna)	ENSCAFT00000052046.2	Canis_familiaris.CanFam3.1.ncrna	143	121	-132.333	-7.61667	3.49438e-10	-4.44521	-5.17146e-06	4.09383e-08	140	45	140	0	0	0	0	0	0	0	0	140	162	47	162	0	0	0	0	0	0	0	0	162	155	54	155	0	0	0	0	0	0	0	0	155	152.333	22	7
ENSCAFT00000052336.2 (Canis_familiaris.CanFam3.1.ncrna)	ENSCAFT00000052336.2	Canis_familiaris.CanFam3.1.ncrna	53	24	-40.6667	-4.58824	0.000721764	-2.66697	-1.41555e-06	0.0202355	36	5	36	0	0	0	0	0	0	0	0	36	58	9	58	0	0	0	0	0	0	0	0	58	62	10	62	0	0	0	0	0	0	0	0	62	52	13	3
ENSCAFT00000052583.2 (Canis_familiaris.CanFam3.1.ncrna)	ENSCAFT00000052583.2	Canis_familiaris.CanFam3.1.ncrna	41	28	-32.3333	-14.8571	3.47877e-08	-8.75225	-1.34342e-06	2.64728e-06	29	14	29	1	11	0	0	0	0	0	0	29	41	21	41	0	12	0	0	0	0	0	0	41	34	21	34	1	9	0	0	0	0	0	0	34	34.6667	6	2
ENSCAFT00000052646.2 (Canis_familiaris.CanFam3.1.ncrna)	ENSCAFT00000052646.2	Canis_familiaris.CanFam3.1.ncrna	220	127	-168.667	-16.8125	5.47043e-12	-9.67643	-7.01912e-06	8.0735e-10	138	84	138	0	0	0	0	0	0	0	0	138	175	115	175	0	0	0	0	0	0	0	0	175	225	142	225	0	0	0	0	0	0	0	0	225	179.333	11	10
ENSCAFT00000052731.2 (Canis_familiaris.CanFam3.1.ncrna)	ENSCAFT00000052731.2	Canis_familiaris.CanFam3.1.ncrna	814	519	-686.333	-17.877	3.94759e-22	-10.5415	-2.86404e-05	4.64073e-19	561	278	561	0	1	0	0	0	0	0	0	561	779	368	779	0	0	0	0	0	0	0	0	779	841	389	841	0	0	0	0	0	0	0	0	841	727	53	24
ENSCAFT00000052741.2 (Canis_familiaris.CanFam3.1.ncrna)	ENSCAFT00000052741.2	Canis_familiaris.CanFam3.1.ncrna	85	45	-63	-7.75	1.37161e-06	-4.46282	-2.45172e-06	7.18293e-05	54	15	54	2	15	0	0	0	0	0	0	54	71	20	71	0	12	0	0	0	0	0	0	71	92	31	92	9	20	0	0	0	0	0	0	92	72.3333	9	2
ENSCAFT00000052924.2 (Canis_familiaris.CanFam3.1.ncrna)	ENSCAFT00000052924.2	Canis_familiaris.CanFam3.1.ncrna	35	21	-29.3333	-8.33333	1.54445e-05	-4.78733	-1.1525e-06	0.000658168	25	4	25	0	12	0	0	0	0	0	0	25	38	14	38	10	19	0	0	0	0	0	0	38	37	7	37	2	14	0	0	0	0	0	0	37	33.3333	4	1
ENSCAFT00000052972.2 (Canis_familiaris.CanFam3.1.ncrna)	ENSCAFT00000052972.2	Canis_familiaris.CanFam3.1.ncrna	121	72	-99	-4.96	9.79718e-06	-2.91064	-3.54915e-06	0.000434903	98	10	98	0	12	0	0	0	0	0	0	98	135	25	135	2	9	0	0	0	0	0	0	135	139	20	139	4	22	0	0	0	0	0	0	139	124	31	3
ENSCAFT00000053002.2 (Canis_familiaris.CanFam3.1.ncrna)	ENSCAFT00000053002.2	Canis_familiaris.CanFam3.1.ncrna	141	92	-110	-4.17308	0.000130273	-2.41329	-3.69412e-06	0.0043973	126	35	126	10	46	0	0	0	0	0	0	126	174	49	174	7	37	0	0	0	0	0	0	174	134	38	134	4	21	0	0	0	0	0	0	134	144.667	37	8
ENSCAFT00000053050.2 (Canis_familiaris.CanFam3.1.ncrna)	ENSCAFT00000053050.2	Canis_familiaris.CanFam3.1.ncrna	813	409	-607.333	-7.98084	1.82088e-11	-4.7408	-2.37989e-05	2.55463e-09	483	159	483	0	20	0	0	0	0	0	0	483	719	232	719	4	29	0	0	0	0	0	0	719	881	286	881	3	34	0	0	0	0	0	0	881	694.333	119	50
ENSCAFT00000053161.2 (Canis_familiaris.CanFam3.1.ncrna)	ENSCAFT00000053161.2	Canis_familiaris.CanFam3.1.ncrna	315	203	-266	-12.9104	3.71231e-17	-7.63283	-1.0912e-05	1.10052e-14	224	38	224	8	71	0	0	0	0	0	0	224	310	84	310	25	100	0	0	0	0	0	0	310	331	80	331	15	82	0	0	0	0	0	0	331	288.333	30	9
ENSCAFT00000053400.2 (Canis_familiaris.CanFam3.1.ncrna)	ENSCAFT00000053400.2	Canis_familiaris.CanFam3.1.ncrna	45	20	-31.6667	-6.27778	0.000180446	-3.61688	-1.19077e-06	0.00588684	26	14	26	2	3	0	0	0	0	0	0	26	38	9	38	1	7	0	0	0	0	0	0	38	49	14	49	1	9	0	0	0	0	0	0	49	37.6667	6	0
ENSCAFT00000053497.2 (Canis_familiaris.CanFam3.1.ncrna)	ENSCAFT00000053497.2	Canis_familiaris.CanFam3.1.ncrna	163	96	-127.667	-6.39437	1.25939e-06	-3.6877	-4.79938e-06	6.64629e-05	121	36	121	3	3	0	0	0	0	0	0	121	178	63	178	4	4	0	0	0	0	0	0	178	155	58	155	1	1	0	0	0	0	0	0	155	151.333	25	6
ENSCAFT00000053760.2 (Canis_familiaris.CanFam3.1.ncrna)	ENSCAFT00000053760.2	Canis_familiaris.CanFam3.1.ncrna	118	76	-102.333	-5.79688	4.98266e-06	-3.30357	-3.75843e-06	0.000235602	98	42	98	16	28	0	0	0	0	0	0	98	137	51	137	13	38	0	0	0	0	0	0	137	136	41	136	2	20	0	0	0	0	0	0	136	123.667	19	5
ENSCAFT00000053761.2 (Canis_familiaris.CanFam3.1.ncrna)	ENSCAFT00000053761.2	Canis_familiaris.CanFam3.1.ncrna	632	420	-545.333	-13.7812	2.86946e-19	-8.03012	-2.24194e-05	1.27046e-16	465	164	465	30	120	0	0	0	0	0	0	465	634	277	634	52	145	0	0	0	0	0	0	634	665	269	665	36	138	0	0	0	0	0	0	665	588	50	17
ENSCAFT00000053801.2 (Canis_familiaris.CanFam3.1.ncrna)	ENSCAFT00000053801.2	Canis_familiaris.CanFam3.1.ncrna	56	27	-43.3333	-4.71429	0.00177878	-2.65895	-1.49156e-06	0.0443614	38	14	38	0	0	0	0	0	0	0	0	38	65	23	65	0	0	0	0	0	0	0	0	65	62	22	62	0	0	0	0	0	0	0	0	62	55	9	5
ENSCAFT00000053808.2 (Canis_familiaris.CanFam3.1.ncrna)	ENSCAFT00000053808.2	Canis_familiaris.CanFam3.1.ncrna	31	12	-22.6667	-5.25	0.00148664	-3.03672	-8.19806e-07	0.0379076	18	7	18	2	10	0	0	0	0	0	0	18	31	7	31	2	19	0	0	0	0	0	0	31	35	9	35	1	16	0	0	0	0	0	0	35	28	6	1
ENSCAFT00000053869.2 (Canis_familiaris.CanFam3.1.ncrna)	ENSCAFT00000053869.2	Canis_familiaris.CanFam3.1.ncrna	348	214	-300.333	-11.0111	9.62877e-13	-6.25668	-1.20529e-05	1.70085e-10	243	108	243	0	5	0	0	0	0	0	0	243	372	153	372	2	12	0	0	0	0	0	0	372	376	165	376	4	11	0	0	0	0	0	0	376	330.333	28	11
ENSCAFT00000053871.2 (Canis_familiaris.CanFam3.1.ncrna)	ENSCAFT00000053871.2	Canis_familiaris.CanFam3.1.ncrna	39	17	-28.6667	-5.77778	0.000439833	-3.34218	-1.05825e-06	0.0132113	24	8	24	0	5	0	0	0	0	0	0	24	42	9	42	3	16	0	0	0	0	0	0	42	38	15	38	2	9	0	0	0	0	0	0	38	34.6667	7	1
ENSCAFT00000053998.2 (Canis_familiaris.CanFam3.1.ncrna)	ENSCAFT00000053998.2	Canis_familiaris.CanFam3.1.ncrna	74	40	-54.3333	-7.03704	6.59674e-05	-3.9596	-2.0675e-06	0.00241305	47	27	47	6	11	0	0	0	0	0	0	47	63	26	63	5	14	0	0	0	0	0	0	63	80	49	80	17	30	0	0	0	0	0	0	80	63.3333	6	1
ENSCAFT00000054008.2 (Canis_familiaris.CanFam3.1.ncrna)	ENSCAFT00000054008.2	Canis_familiaris.CanFam3.1.ncrna	33	27	-29	-15.5	1.90072e-07	-8.85146	-1.21732e-06	1.22263e-05	34	14	34	10	21	0	0	0	0	0	0	34	29	11	29	3	9	0	0	0	0	0	0	29	30	13	30	6	12	0	0	0	0	0	0	30	31	2	1
ENSCAFT00000054016.2 (Canis_familiaris.CanFam3.1.ncrna)	ENSCAFT00000054016.2	Canis_familiaris.CanFam3.1.ncrna	154	54	-104	-12.1429	3.3498e-08	-6.89727	-4.19618e-06	2.55484e-06	63	5	63	0	44	0	0	0	0	0	0	63	116	4	116	0	80	0	0	0	0	0	0	116	161	4	161	0	120	0	0	0	0	0	0	161	113.333	9	2
ENSCAFT00000054157.2 (Canis_familiaris.CanFam3.1.ncrna)	ENSCAFT00000054157.2	Canis_familiaris.CanFam3.1.ncrna	23	13	-18	-6.4	0.00156641	-3.70687	-6.91696e-07	0.0396746	22	7	22	1	3	0	0	0	0	0	0	22	16	4	16	1	2	0	0	0	0	0	0	16	26	5	26	1	9	0	0	0	0	0	0	26	21.3333	3	0
ENSCAFT00000054168.2 (Canis_familiaris.CanFam3.1.ncrna)	ENSCAFT00000054168.2	Canis_familiaris.CanFam3.1.ncrna	404	257	-337.333	-13.0476	3.47425e-17	-7.56888	-1.3817e-05	1.04818e-14	285	180	285	0	0	0	0	0	0	0	0	285	382	240	382	0	0	0	0	0	0	0	0	382	429	261	429	0	0	0	0	0	0	0	0	429	365.333	31	14
ENSCAFT00000054330.2 (Canis_familiaris.CanFam3.1.ncrna)	ENSCAFT00000054330.2	Canis_familiaris.CanFam3.1.ncrna	831	498	-677	-17.379	2.85988e-20	-9.99419	-2.8138e-05	1.83961e-17	541	252	541	1	5	0	0	0	0	0	0	541	747	350	747	0	3	0	0	0	0	0	0	747	867	392	867	2	2	0	0	0	0	0	0	867	718.333	43	19
ENSCAFT00000054429.2 (Canis_familiaris.CanFam3.1.ncrna)	ENSCAFT00000054429.2	Canis_familiaris.CanFam3.1.ncrna	118	87	-99.3333	-5.65625	9.12276e-06	-3.23967	-3.65655e-06	0.000406022	118	8	118	1	75	0	0	0	0	0	0	118	137	18	137	4	77	0	0	0	0	0	0	137	107	18	107	8	57	0	0	0	0	0	0	107	120.667	19	3
ENSCAFT00000054434.2 (Canis_familiaris.CanFam3.1.ncrna)	ENSCAFT00000054434.2	Canis_familiaris.CanFam3.1.ncrna	469	343	-419	-11.8362	2.46365e-19	-7.02054	-1.71101e-05	1.15056e-16	375	160	375	11	17	0	0	0	0	0	0	375	497	227	497	16	22	0	0	0	0	0	0	497	501	227	501	10	21	0	0	0	0	0	0	501	457.667	52	24
ENSCAFT00000054597.2 (Canis_familiaris.CanFam3.1.ncrna)	ENSCAFT00000054597.2	Canis_familiaris.CanFam3.1.ncrna	84	55	-69.6667	-9.03846	2.56699e-06	-5.02537	-2.74386e-06	0.000128132	65	12	65	3	22	0	0	0	0	0	0	65	82	18	82	2	24	0	0	0	0	0	0	82	88	25	88	7	26	0	0	0	0	0	0	88	78.3333	4	2
ENSCAFT00000054628.2 (Canis_familiaris.CanFam3.1.ncrna)	ENSCAFT00000054628.2	Canis_familiaris.CanFam3.1.ncrna	31	20	-26.6667	-6	0.000280185	-3.45624	-9.95252e-07	0.00877222	25	11	25	0	0	0	0	0	0	0	0	25	36	19	36	0	0	0	0	0	0	0	0	36	35	19	35	0	0	0	0	0	0	0	0	35	32	5	3
ENSCAFT00000054629.2 (Canis_familiaris.CanFam3.1.ncrna)	ENSCAFT00000054629.2	Canis_familiaris.CanFam3.1.ncrna	35	24	-30.3333	-8.58333	2.26045e-05	-4.86004	-1.19576e-06	0.000916328	29	4	29	1	8	0	0	0	0	0	0	29	37	13	37	7	9	0	0	0	0	0	0	37	37	9	37	1	10	0	0	0	0	0	0	37	34.3333	2	0
ENSCAFT00000054875.2 (Canis_familiaris.CanFam3.1.ncrna)	ENSCAFT00000054875.2	Canis_familiaris.CanFam3.1.ncrna	29	20	-23	-10.8571	1.19791e-05	-6.10755	-9.30452e-07	0.000521575	23	14	23	0	0	0	0	0	0	0	0	23	30	12	30	0	0	0	0	0	0	0	0	30	23	11	23	0	0	0	0	0	0	0	0	23	25.3333	1	0
ENSCAFT00000054877.2 (Canis_familiaris.CanFam3.1.ncrna)	ENSCAFT00000054877.2	Canis_familiaris.CanFam3.1.ncrna	68	45	-56.3333	-6.63333	8.36958e-06	-3.80946	-2.13958e-06	0.000375442	54	11	54	0	11	0	0	0	0	0	0	54	69	22	69	11	25	0	0	0	0	0	0	69	76	23	76	8	35	0	0	0	0	0	0	76	66.3333	9	2
ENSCAFT00000055066.2 (Canis_familiaris.CanFam3.1.ncrna)	ENSCAFT00000055066.2	Canis_familiaris.CanFam3.1.ncrna	33	15	-24.3333	-5.86667	0.000364474	-3.42906	-9.07148e-07	0.0111943	21	3	21	0	2	0	0	0	0	0	0	21	35	6	35	0	0	0	0	0	0	0	0	35	32	5	32	0	0	0	0	0	0	0	0	32	29.3333	7	2
ENSCAFT00000055237.2 (Canis_familiaris.CanFam3.1.ncrna)	ENSCAFT00000055237.2	Canis_familiaris.CanFam3.1.ncrna	676	388	-551.667	-8.8066	1.31499e-12	-5.10243	-2.17535e-05	2.18686e-10	463	242	463	11	55	0	0	0	0	0	0	463	671	352	671	16	72	0	0	0	0	0	0	671	733	369	733	26	108	0	0	0	0	0	0	733	622.333	80	38
ENSCAFT00000055436.2 (Canis_familiaris.CanFam3.1.ncrna)	ENSCAFT00000055436.2	Canis_familiaris.CanFam3.1.ncrna	149	82	-115	-4.8764	0.000103831	-2.78235	-4.04038e-06	0.00360835	110	32	110	0	0	0	0	0	0	0	0	110	149	58	149	0	0	0	0	0	0	0	0	149	175	63	175	0	0	0	0	0	0	0	0	175	144.667	28	5
ENSCAFT00000055803.2 (Canis_familiaris.CanFam3.1.ncrna)	ENSCAFT00000055803.2	Canis_familiaris.CanFam3.1.ncrna	290	147	-226.333	-13.3455	6.90335e-14	-7.63746	-9.19226e-06	1.38441e-11	166	88	166	0	0	0	0	0	0	0	0	166	305	194	305	0	0	0	0	0	0	0	0	305	263	160	263	0	0	0	0	0	0	0	0	263	244.667	19	7
ENSCAFT00000055888.2 (Canis_familiaris.CanFam3.1.ncrna)	ENSCAFT00000055888.2	Canis_familiaris.CanFam3.1.ncrna	249	131	-193	-4.46707	0.000177418	-2.53912	-6.56063e-06	0.00579918	184	82	184	52	104	0	0	0	0	0	0	184	260	130	260	77	154	0	0	0	0	0	0	260	302	149	302	84	161	0	0	0	0	0	0	302	248.667	53	29
ENSCAFT00000055985.2 (Canis_familiaris.CanFam3.1.ncrna)	ENSCAFT00000055985.2	Canis_familiaris.CanFam3.1.ncrna	78	35	-53	-7.11538	1.04415e-05	-4.26194	-2.06066e-06	0.00045991	44	6	44	0	0	0	0	0	0	0	0	44	60	2	60	0	0	0	0	0	0	0	0	60	81	10	81	0	0	0	0	0	0	0	0	81	61.6667	14	2
ENSCAFT00000056034.2 (Canis_familiaris.CanFam3.1.ncrna)	ENSCAFT00000056034.2	Canis_familiaris.CanFam3.1.ncrna	31	15	-22.3333	-5.78571	0.000618534	-3.42493	-8.35589e-07	0.0176652	20	1	20	0	18	0	0	0	0	0	0	20	32	0	32	0	17	0	0	0	0	0	0	32	29	0	29	0	15	0	0	0	0	0	0	29	27	8	1
ENSCAFT00000056046.2 (Canis_familiaris.CanFam3.1.ncrna)	ENSCAFT00000056046.2	Canis_familiaris.CanFam3.1.ncrna	600	447	-538.667	-10.0787	7.05532e-18	-5.94383	-2.1702e-05	2.54189e-15	502	249	502	130	200	0	0	0	0	0	0	502	644	302	644	131	220	0	0	0	0	0	0	644	648	305	648	124	197	0	0	0	0	0	0	648	598	75	41
ENSCAFT00000056056.2 (Canis_familiaris.CanFam3.1.ncrna)	ENSCAFT00000056056.2	Canis_familiaris.CanFam3.1.ncrna	51	33	-44	-7.94737	6.82015e-07	-4.61017	-1.72219e-06	3.87521e-05	40	11	40	0	1	0	0	0	0	0	0	40	56	12	56	0	9	0	0	0	0	0	0	56	55	12	55	1	6	0	0	0	0	0	0	55	50.3333	7	3
ENSCAFT00000056226.2 (Canis_familiaris.CanFam3.1.ncrna)	ENSCAFT00000056226.2	Canis_familiaris.CanFam3.1.ncrna	402	261	-343	-12.1848	1.10219e-17	-7.16706	-1.39972e-05	3.79555e-15	290	187	290	0	0	0	0	0	0	0	0	290	405	256	405	0	0	0	0	0	0	0	0	405	426	261	426	0	0	0	0	0	0	0	0	426	373.667	39	24
ENSCAFT00000056532.2 (Canis_familiaris.CanFam3.1.ncrna)	ENSCAFT00000056532.2	Canis_familiaris.CanFam3.1.ncrna	448	298	-392.333	-14.8471	8.98356e-21	-8.71913	-1.61982e-05	6.12535e-18	324	129	324	0	0	0	0	0	0	0	0	324	467	204	467	0	0	0	0	0	0	0	0	467	471	204	471	0	0	0	0	0	0	0	0	471	420.667	36	9
ENSCAFT00000056553.2 (Canis_familiaris.CanFam3.1.ncrna)	ENSCAFT00000056553.2	Canis_familiaris.CanFam3.1.ncrna	107	56	-86	-3.86667	0.00149222	-2.21843	-2.77426e-06	0.0380214	86	15	86	1	15	0	0	0	0	0	0	86	125	24	125	0	9	0	0	0	0	0	0	125	137	27	137	2	14	0	0	0	0	0	0	137	116	30	4
ENSCAFT00000056555.2 (Canis_familiaris.CanFam3.1.ncrna)	ENSCAFT00000056555.2	Canis_familiaris.CanFam3.1.ncrna	798	532	-676.333	-15.8102	1.06639e-21	-9.29104	-2.809e-05	1.03873e-18	579	273	579	0	0	0	0	0	0	0	0	579	756	375	756	0	0	0	0	0	0	0	0	756	831	403	831	0	0	0	0	0	0	0	0	831	722	57	23
ENSCAFT00000056610.2 (Canis_familiaris.CanFam3.1.ncrna)	ENSCAFT00000056610.2	Canis_familiaris.CanFam3.1.ncrna	182	82	-134.667	-11.359	7.09417e-11	-6.75311	-5.45159e-06	9.26645e-09	92	37	92	14	42	0	0	0	0	0	0	92	160	50	160	25	82	0	0	0	0	0	0	160	191	46	191	26	104	0	0	0	0	0	0	191	147.667	20	7
ENSCAFT00000056639.2 (Canis_familiaris.CanFam3.1.ncrna)	ENSCAFT00000056639.2	Canis_familiaris.CanFam3.1.ncrna	399	249	-330	-15.5588	6.49689e-20	-9.14964	-1.36785e-05	3.63101e-17	269	146	269	13	22	0	0	0	0	0	0	269	371	205	371	13	22	0	0	0	0	0	0	371	418	242	418	13	22	0	0	0	0	0	0	418	352.667	29	17
ENSCAFT00000056766.2 (Canis_familiaris.CanFam3.1.ncrna)	ENSCAFT00000056766.2	Canis_familiaris.CanFam3.1.ncrna	405	231	-318.333	-11.977	1.19643e-15	-7.00256	-1.29651e-05	2.95571e-13	258	88	258	46	123	0	0	0	0	0	0	258	354	137	354	65	174	0	0	0	0	0	0	354	430	146	430	66	205	0	0	0	0	0	0	430	347.333	35	20
ENSCAFT00000056824.2 (Canis_familiaris.CanFam3.1.ncrna)	ENSCAFT00000056824.2	Canis_familiaris.CanFam3.1.ncrna	17	14	-15	-46	8.66884e-07	-21.7255	-6.47037e-07	4.76675e-05	14	11	14	0	1	0	0	0	0	0	0	14	15	11	15	0	0	0	0	0	0	0	0	15	17	14	17	1	1	0	0	0	0	0	0	17	15.3333	1	0
ENSCAFT00000056894.2 (Canis_familiaris.CanFam3.1.ncrna)	ENSCAFT00000056894.2	Canis_familiaris.CanFam3.1.ncrna	1300	757	-1075	-16.7317	1.31203e-21	-9.89697	-4.46103e-05	1.2425e-18	823	400	823	249	476	0	0	0	0	0	0	823	1260	628	1260	384	758	0	0	0	0	0	0	1260	1347	667	1347	423	814	0	0	0	0	0	0	1347	1143.33	92	42
ENSCAFT00000057138.2 (Canis_familiaris.CanFam3.1.ncrna)	ENSCAFT00000057138.2	Canis_familiaris.CanFam3.1.ncrna	168	103	-140.333	-7.90164	5.92219e-10	-4.62672	-5.48148e-06	6.55518e-08	125	33	125	14	32	0	0	0	0	0	0	125	182	55	182	22	62	0	0	0	0	0	0	182	175	55	175	15	40	0	0	0	0	0	0	175	160.667	25	5
ENSCAFT00000057153.2 (Canis_familiaris.CanFam3.1.ncrna)	ENSCAFT00000057153.2	Canis_familiaris.CanFam3.1.ncrna	825	555	-699	-16.1957	2.0389e-23	-9.62165	-2.91066e-05	3.65842e-20	598	236	598	59	141	0	0	0	0	0	0	598	779	347	779	83	160	0	0	0	0	0	0	779	858	382	858	109	197	0	0	0	0	0	0	858	745	62	32
ENSCAFT00000057435.2 (Canis_familiaris.CanFam3.1.ncrna)	ENSCAFT00000057435.2	Canis_familiaris.CanFam3.1.ncrna	128	43	-90	-8.2973	9.04808e-06	-4.79312	-3.50004e-06	0.000403225	58	29	58	0	0	0	0	0	0	0	0	58	116	64	116	0	0	0	0	0	0	0	0	116	133	74	133	0	0	0	0	0	0	0	0	133	102.333	15	5
ENSCAFT00000057673.2 (Canis_familiaris.CanFam3.1.ncrna)	ENSCAFT00000057673.2	Canis_familiaris.CanFam3.1.ncrna	392	246	-332	-9.66087	1.55489e-12	-5.61134	-1.32512e-05	2.54853e-10	290	98	290	6	18	0	0	0	0	0	0	290	402	150	402	11	28	0	0	0	0	0	0	402	419	143	419	12	33	0	0	0	0	0	0	419	370.333	44	15
ENSCAFT00000057749.2 (Canis_familiaris.CanFam3.1.ncrna)	ENSCAFT00000057749.2	Canis_familiaris.CanFam3.1.ncrna	73	33	-57.3333	-5.52632	0.000134873	-3.13737	-2.07048e-06	0.00453015	46	16	46	0	0	0	0	0	0	0	0	46	80	28	80	0	0	0	0	0	0	0	0	80	84	27	84	0	0	0	0	0	0	0	0	84	70	11	3
ENSCAFT00000057763.2 (Canis_familiaris.CanFam3.1.ncrna)	ENSCAFT00000057763.2	Canis_familiaris.CanFam3.1.ncrna	50	23	-34.3333	-35.3333	3.83713e-09	-19.1383	-1.46658e-06	3.46072e-07	24	0	24	0	0	0	0	0	0	0	0	24	31	0	31	0	0	0	0	0	0	0	0	31	51	0	51	0	0	0	0	0	0	0	0	51	35.3333	1	0
ENSCAFT00000057845.2 (Canis_familiaris.CanFam3.1.ncrna)	ENSCAFT00000057845.2	Canis_familiaris.CanFam3.1.ncrna	630	411	-533	-15.0263	6.08862e-21	-8.77212	-2.20413e-05	4.42354e-18	449	235	449	9	33	0	0	0	0	0	0	449	603	323	603	20	60	0	0	0	0	0	0	603	661	353	661	18	51	0	0	0	0	0	0	661	571	45	24
ENSCAFT00000057988.2 (Canis_familiaris.CanFam3.1.ncrna)	ENSCAFT00000057988.2	Canis_familiaris.CanFam3.1.ncrna	834	432	-642.333	-6.53736	8.43013e-10	-3.87542	-2.44198e-05	8.98125e-08	531	281	531	164	189	0	0	0	0	0	0	531	818	425	818	257	285	0	0	0	0	0	0	818	926	462	926	269	319	0	0	0	0	0	0	926	758.333	157	61
ENSCAFT00000058066.2 (Canis_familiaris.CanFam3.1.ncrna)	ENSCAFT00000058066.2	Canis_familiaris.CanFam3.1.ncrna	100	43	-70.3333	-4.51667	0.000212777	-2.68848	-2.46653e-06	0.00686931	61	19	61	13	26	0	0	0	0	0	0	61	97	18	97	11	36	0	0	0	0	0	0	97	113	22	113	15	36	0	0	0	0	0	0	113	90.3333	29	13
ENSCAFT00000058153.2 (Canis_familiaris.CanFam3.1.ncrna)	ENSCAFT00000058153.2	Canis_familiaris.CanFam3.1.ncrna	24	12	-16.6667	-7.25	0.000477751	-4.31113	-6.54246e-07	0.0142125	20	4	20	0	0	0	0	0	0	0	0	20	25	4	25	0	1	0	0	0	0	0	0	25	13	7	13	0	0	0	0	0	0	0	0	13	19.3333	6	3
ENSCAFT00000058313.2 (Canis_familiaris.CanFam3.1.ncrna)	ENSCAFT00000058313.2	Canis_familiaris.CanFam3.1.ncrna	174	122	-142.667	-6.41772	2.95221e-08	-3.77882	-5.44836e-06	2.28224e-06	150	30	150	5	45	0	0	0	0	0	0	150	164	42	164	8	54	0	0	0	0	0	0	164	193	56	193	13	51	0	0	0	0	0	0	193	169	32	11
ENSCAFT00000058343.2 (Canis_familiaris.CanFam3.1.ncrna)	ENSCAFT00000058343.2	Canis_familiaris.CanFam3.1.ncrna	37	10	-23	-12.5	4.441e-05	-6.99239	-9.3263e-07	0.001686	12	5	12	0	3	0	0	0	0	0	0	12	25	8	25	0	9	0	0	0	0	0	0	25	38	13	38	1	8	0	0	0	0	0	0	38	25	2	0
ENSCAFT00000058423.2 (Canis_familiaris.CanFam3.1.ncrna)	ENSCAFT00000058423.2	Canis_familiaris.CanFam3.1.ncrna	671	308	-464	-18.4	4.50603e-17	-10.8915	-1.94014e-05	1.31299e-14	333	69	333	20	193	0	0	0	0	0	0	333	449	111	449	36	249	0	0	0	0	0	0	449	690	161	690	63	432	0	0	0	0	0	0	690	490.667	36	13
ENSCAFT00000058519.2 (Canis_familiaris.CanFam3.1.ncrna)	ENSCAFT00000058519.2	Canis_familiaris.CanFam3.1.ncrna	756	484	-630.667	-14.3239	2.68166e-19	-8.29048	-2.59861e-05	1.23545e-16	534	213	534	21	55	0	0	0	0	0	0	534	704	254	704	13	52	0	0	0	0	0	0	704	796	337	796	27	50	0	0	0	0	0	0	796	678	52	19
ENSCAFT00000058613.2 (Canis_familiaris.CanFam3.1.ncrna)	ENSCAFT00000058613.2	Canis_familiaris.CanFam3.1.ncrna	82	42	-63.6667	-5.06383	2.82619e-05	-2.98109	-2.29189e-06	0.00111776	57	13	57	0	0	0	0	0	0	0	0	57	93	18	93	0	0	0	0	0	0	0	0	93	88	18	88	0	0	0	0	0	0	0	0	88	79.3333	21	4
ENSCAFT00000058633.2 (Canis_familiaris.CanFam3.1.ncrna)	ENSCAFT00000058633.2	Canis_familiaris.CanFam3.1.ncrna	28	16	-21.6667	-17.25	9.67945e-07	-9.78356	-9.09975e-07	5.23797e-05	24	1	24	0	17	0	0	0	0	0	0	24	28	1	28	1	24	0	0	0	0	0	0	28	17	3	17	0	9	0	0	0	0	0	0	17	23	3	0
ENSCAFT00000058705.2 (Canis_familiaris.CanFam3.1.ncrna)	ENSCAFT00000058705.2	Canis_familiaris.CanFam3.1.ncrna	316	163	-247	-4.19397	2.48756e-05	-2.4848	-8.40602e-06	0.000998891	232	110	232	52	141	0	0	0	0	0	0	232	374	154	374	84	250	0	0	0	0	0	0	374	367	177	367	103	253	0	0	0	0	0	0	367	324.333	105	41
ENSCAFT00000059490.1 (Canis_familiaris.CanFam3.1.ncrna)	ENSCAFT00000059490.1	Canis_familiaris.CanFam3.1.ncrna	100	66	-84.6667	-37.2857	9.2574e-17	-21.0074	-3.60861e-06	2.60829e-14	68	0	68	0	66	0	0	0	0	0	0	68	101	0	101	0	94	0	0	0	0	0	0	101	92	0	92	0	90	0	0	0	0	0	0	92	87	2	0
ENSCAFT00000059546.1 (Canis_familiaris.CanFam3.1.ncrna)	ENSCAFT00000059546.1	Canis_familiaris.CanFam3.1.ncrna	76	32	-56	-5.8	0.000270577	-3.23783	-2.02666e-06	0.0085097	45	8	45	0	7	0	0	0	0	0	0	45	84	25	84	8	19	0	0	0	0	0	0	84	74	21	74	7	19	0	0	0	0	0	0	74	67.6667	8	2
ENSCAFT00000059586.1 (Canis_familiaris.CanFam3.1.ncrna)	ENSCAFT00000059586.1	Canis_familiaris.CanFam3.1.ncrna	29	22	-25	-6.76923	0.000177099	-3.93589	-9.6247e-07	0.0057943	27	12	27	0	4	0	0	0	0	0	0	27	31	17	31	1	2	0	0	0	0	0	0	31	30	16	30	0	7	0	0	0	0	0	0	30	29.3333	5	3
ENSCAFT00000059601.1 (Canis_familiaris.CanFam3.1.ncrna)	ENSCAFT00000059601.1	Canis_familiaris.CanFam3.1.ncrna	142	84	-115.333	-5.325	1.52173e-06	-3.10507	-4.19574e-06	7.90834e-05	109	26	109	5	35	0	0	0	0	0	0	109	151	42	151	7	52	0	0	0	0	0	0	151	166	43	166	2	51	0	0	0	0	0	0	166	142	31	13
ENSCAFT00000059675.1 (Canis_familiaris.CanFam3.1.ncrna)	ENSCAFT00000059675.1	Canis_familiaris.CanFam3.1.ncrna	158	101	-136.333	-13.7812	1.60154e-14	-7.98887	-5.59239e-06	3.59208e-12	111	78	111	0	0	0	0	0	0	0	0	111	168	118	168	0	0	0	0	0	0	0	0	168	162	121	162	0	0	0	0	0	0	0	0	162	147	12	3
ENSCAFT00000059685.1 (Canis_familiaris.CanFam3.1.ncrna)	ENSCAFT00000059685.1	Canis_familiaris.CanFam3.1.ncrna	69	46	-55	-10.1667	1.85186e-08	-5.8889	-2.22259e-06	1.4855e-06	52	9	52	8	38	0	0	0	0	0	0	52	57	16	57	15	42	0	0	0	0	0	0	57	74	21	74	18	49	0	0	0	0	0	0	74	61	6	1
ENSCAFT00000059728.1 (Canis_familiaris.CanFam3.1.ncrna)	ENSCAFT00000059728.1	Canis_familiaris.CanFam3.1.ncrna	201	80	-142	-9.875	4.08562e-09	-5.69853	-5.64678e-06	3.66544e-07	95	8	95	7	32	0	0	0	0	0	0	95	163	23	163	17	71	0	0	0	0	0	0	163	216	18	216	12	103	0	0	0	0	0	0	216	158	18	0
ENSCAFT00000059769.1 (Canis_familiaris.CanFam3.1.ncrna)	ENSCAFT00000059769.1	Canis_familiaris.CanFam3.1.ncrna	30	23	-25.3333	-7.33333	3.93948e-05	-4.36871	-9.92676e-07	0.00150735	25	9	25	0	0	0	0	0	0	0	0	25	32	16	32	0	0	0	0	0	0	0	0	32	31	19	31	0	0	0	0	0	0	0	0	31	29.3333	8	2
ENSCAFT00000059780.1 (Canis_familiaris.CanFam3.1.ncrna)	ENSCAFT00000059780.1	Canis_familiaris.CanFam3.1.ncrna	67	41	-55.3333	-5.48649	1.79322e-05	-3.19393	-2.02807e-06	0.000747365	54	1	54	0	41	0	0	0	0	0	0	54	77	0	77	0	60	0	0	0	0	0	0	77	72	0	72	0	50	0	0	0	0	0	0	72	67.6667	14	0
ENSCAFT00000059784.1 (Canis_familiaris.CanFam3.1.ncrna)	ENSCAFT00000059784.1	Canis_familiaris.CanFam3.1.ncrna	30	14	-19.3333	-7.44444	0.00187207	-4.12491	-7.37166e-07	0.0463154	16	8	16	0	0	0	0	0	0	0	0	16	31	14	31	0	0	0	0	0	0	0	0	31	20	11	20	0	0	0	0	0	0	0	0	20	22.3333	1	0
ENSCAFT00000059802.1 (Canis_familiaris.CanFam3.1.ncrna)	ENSCAFT00000059802.1	Canis_familiaris.CanFam3.1.ncrna	772	549	-671.667	-14.8966	5.51054e-23	-8.72635	-2.78206e-05	8.53933e-20	595	266	595	15	39	0	0	0	0	0	0	595	752	355	752	30	58	0	0	0	0	0	0	752	813	382	813	11	46	0	0	0	0	0	0	813	720	58	27
ENSCAFT00000059864.1 (Canis_familiaris.CanFam3.1.ncrna)	ENSCAFT00000059864.1	Canis_familiaris.CanFam3.1.ncrna	537	361	-460.333	-13.787	8.96324e-20	-8.28674	-1.90025e-05	4.7746e-17	389	109	389	5	101	0	0	0	0	0	0	389	537	149	537	12	146	0	0	0	0	0	0	537	563	183	563	6	109	0	0	0	0	0	0	563	496.333	54	16
ENSCAFT00000059891.1 (Canis_familiaris.CanFam3.1.ncrna)	ENSCAFT00000059891.1	Canis_familiaris.CanFam3.1.ncrna	347	221	-293	-11.4643	5.56787e-12	-6.49758	-1.18212e-05	8.18189e-10	246	118	246	2	10	0	0	0	0	0	0	246	346	170	346	3	14	0	0	0	0	0	0	346	371	184	371	1	7	0	0	0	0	0	0	371	321	25	10
ENSCAFT00000059916.1 (Canis_familiaris.CanFam3.1.ncrna)	ENSCAFT00000059916.1	Canis_familiaris.CanFam3.1.ncrna	116	65	-85.6667	-5.75926	3.64739e-06	-3.3238	-3.1516e-06	0.000177385	84	31	84	6	26	0	0	0	0	0	0	84	131	58	131	13	38	0	0	0	0	0	0	131	96	33	96	2	19	0	0	0	0	0	0	96	103.667	19	5
ENSCAFT00000060209.1 (Canis_familiaris.CanFam3.1.ncrna)	ENSCAFT00000060209.1	Canis_familiaris.CanFam3.1.ncrna	226	131	-171.667	-8.68657	1.15468e-08	-4.97409	-6.77069e-06	9.71288e-07	152	72	152	6	17	0	0	0	0	0	0	152	187	95	187	6	11	0	0	0	0	0	0	187	243	128	243	16	33	0	0	0	0	0	0	243	194	21	9
ENSCAFT00000060327.1 (Canis_familiaris.CanFam3.1.ncrna)	ENSCAFT00000060327.1	Canis_familiaris.CanFam3.1.ncrna	221	93	-160.667	-4.9187	2.34857e-05	-2.85084	-5.68406e-06	0.000948664	136	3	136	0	0	0	0	0	0	0	0	136	215	19	215	0	0	0	0	0	0	0	0	215	254	16	254	0	0	0	0	0	0	0	0	254	201.667	47	2
ENSCAFT00000060361.1 (Canis_familiaris.CanFam3.1.ncrna)	ENSCAFT00000060361.1	Canis_familiaris.CanFam3.1.ncrna	710	464	-580	-15.8718	2.40465e-21	-9.26237	-2.41165e-05	1.9995e-18	502	122	502	45	126	0	0	0	0	0	0	502	611	172	611	51	143	0	0	0	0	0	0	611	744	196	744	69	183	0	0	0	0	0	0	744	619	45	15
ENSCAFT00000060371.1 (Canis_familiaris.CanFam3.1.ncrna)	ENSCAFT00000060371.1	Canis_familiaris.CanFam3.1.ncrna	64	33	-47.3333	-5.17647	8.28597e-05	-3.09365	-1.72989e-06	0.00295796	41	17	41	0	2	0	0	0	0	0	0	41	63	29	63	3	3	0	0	0	0	0	0	63	72	25	72	0	0	0	0	0	0	0	0	72	58.6667	18	4
ENSCAFT00000060498.1 (Canis_familiaris.CanFam3.1.ncrna)	ENSCAFT00000060498.1	Canis_familiaris.CanFam3.1.ncrna	32	19	-24.6667	-5.625	0.000806914	-3.32325	-9.28599e-07	0.0222208	34	17	34	2	10	0	0	0	0	0	0	34	30	17	30	0	1	0	0	0	0	0	0	30	26	18	26	4	6	0	0	0	0	0	0	26	30	7	3
ENSCAFT00000060618.1 (Canis_familiaris.CanFam3.1.ncrna)	ENSCAFT00000060618.1	Canis_familiaris.CanFam3.1.ncrna	74	30	-55.6667	-5.28205	0.000176797	-3.03961	-1.99686e-06	0.0057943	44	7	44	5	26	0	0	0	0	0	0	44	83	13	83	2	40	0	0	0	0	0	0	83	79	8	79	1	37	0	0	0	0	0	0	79	68.6667	14	1
ENSCAFT00000060624.1 (Canis_familiaris.CanFam3.1.ncrna)	ENSCAFT00000060624.1	Canis_familiaris.CanFam3.1.ncrna	170	74	-114.333	-9.36585	5.30624e-08	-5.36449	-4.54414e-06	3.89872e-06	88	19	88	4	21	0	0	0	0	0	0	88	113	29	113	14	24	0	0	0	0	0	0	113	183	43	183	13	41	0	0	0	0	0	0	183	128	13	1
ENSCAFT00000060683.1 (Canis_familiaris.CanFam3.1.ncrna)	ENSCAFT00000060683.1	Canis_familiaris.CanFam3.1.ncrna	365	200	-291.333	-5.85556	6.59139e-08	-3.50031	-1.08876e-05	4.75082e-06	254	112	254	18	51	0	0	0	0	0	0	254	404	229	404	58	96	0	0	0	0	0	0	404	396	194	396	21	60	0	0	0	0	0	0	396	351.333	87	49
ENSCAFT00000060777.1 (Canis_familiaris.CanFam3.1.ncrna)	ENSCAFT00000060777.1	Canis_familiaris.CanFam3.1.ncrna	373	224	-293.667	-15.4426	1.69321e-16	-8.92053	-1.21693e-05	4.69307e-14	245	107	245	0	0	0	0	0	0	0	0	245	307	152	307	0	0	0	0	0	0	0	0	307	390	197	390	0	0	0	0	0	0	0	0	390	314	21	13
ENSCAFT00000060839.1 (Canis_familiaris.CanFam3.1.ncrna)	ENSCAFT00000060839.1	Canis_familiaris.CanFam3.1.ncrna	168	84	-133.667	-9.53191	6.43687e-10	-5.51818	-5.30599e-06	7.03352e-08	102	27	102	9	22	0	0	0	0	0	0	102	167	51	167	7	19	0	0	0	0	0	0	167	179	57	179	9	18	0	0	0	0	0	0	179	149.333	18	7
ENSCAFT00000060873.1 (Canis_familiaris.CanFam3.1.ncrna)	ENSCAFT00000060873.1	Canis_familiaris.CanFam3.1.ncrna	37	22	-27	-10	2.97432e-06	-5.76052	-1.08361e-06	0.000146532	25	0	25	0	25	0	0	0	0	0	0	25	39	1	39	1	39	0	0	0	0	0	0	39	26	0	26	0	25	0	0	0	0	0	0	26	30	4	2
ENSCAFT00000060885.1 (Canis_familiaris.CanFam3.1.ncrna)	ENSCAFT00000060885.1	Canis_familiaris.CanFam3.1.ncrna	133	80	-106	-8.7561	9.85369e-10	-5.08948	-4.1997e-06	1.02107e-07	94	26	94	0	0	0	0	0	0	0	0	94	120	48	120	0	0	0	0	0	0	0	0	120	145	49	145	0	0	0	0	0	0	0	0	145	119.667	15	2
ENSCAFT00000060990.1 (Canis_familiaris.CanFam3.1.ncrna)	ENSCAFT00000060990.1	Canis_familiaris.CanFam3.1.ncrna	132	116	-117.667	-10.8056	4.59671e-11	-6.62779	-4.83183e-06	6.12153e-09	125	92	125	90	119	0	0	0	0	0	0	125	137	100	137	98	127	0	0	0	0	0	0	137	127	96	127	95	120	0	0	0	0	0	0	127	129.667	22	13
ENSCAFT00000061089.1 (Canis_familiaris.CanFam3.1.ncrna)	ENSCAFT00000061089.1	Canis_familiaris.CanFam3.1.ncrna	159	101	-129.667	-6.32877	4.87579e-06	-3.56696	-4.84151e-06	0.000231835	126	39	126	28	72	0	0	0	0	0	0	126	158	42	158	18	81	0	0	0	0	0	0	158	178	46	178	33	96	0	0	0	0	0	0	178	154	19	8
ENSCAFT00000061148.1 (Canis_familiaris.CanFam3.1.ncrna)	ENSCAFT00000061148.1	Canis_familiaris.CanFam3.1.ncrna	19	12	-15.6667	-7.71429	0.000444765	-4.43341	-6.14048e-07	0.0133242	15	6	15	5	10	0	0	0	0	0	0	15	19	0	19	0	12	0	0	0	0	0	0	19	20	1	20	1	9	0	0	0	0	0	0	20	18	3	0
ENSCAFT00000061327.1 (Canis_familiaris.CanFam3.1.ncrna)	ENSCAFT00000061327.1	Canis_familiaris.CanFam3.1.ncrna	420	247	-341	-11.0294	1.49824e-15	-6.4625	-1.37897e-05	3.59703e-13	279	143	279	17	35	0	0	0	0	0	0	279	398	193	398	23	87	0	0	0	0	0	0	398	448	197	448	34	119	0	0	0	0	0	0	448	375	42	17
ENSCAFT00000061563.1 (Canis_familiaris.CanFam3.1.ncrna)	ENSCAFT00000061563.1	Canis_familiaris.CanFam3.1.ncrna	160	86	-117	-6.4	2.32079e-07	-3.76456	-4.45055e-06	1.4571e-05	108	21	108	6	28	0	0	0	0	0	0	108	132	25	132	11	36	0	0	0	0	0	0	132	176	26	176	13	45	0	0	0	0	0	0	176	138.667	27	4
ENSCAFT00000061597.1 (Canis_familiaris.CanFam3.1.ncrna)	ENSCAFT00000061597.1	Canis_familiaris.CanFam3.1.ncrna	250	134	-187.333	-5.10219	5.25859e-07	-3.02229	-6.7589e-06	3.07506e-05	172	26	172	9	85	0	0	0	0	0	0	172	286	21	286	11	155	0	0	0	0	0	0	286	241	40	241	24	136	0	0	0	0	0	0	241	233	63	7
ENSCAFT00000061601.1 (Canis_familiaris.CanFam3.1.ncrna)	ENSCAFT00000061601.1	Canis_familiaris.CanFam3.1.ncrna	109	76	-89.3333	-7.38095	3.33018e-08	-4.40623	-3.52261e-06	2.54557e-06	102	17	102	8	60	0	0	0	0	0	0	102	90	28	90	8	35	0	0	0	0	0	0	90	118	31	118	9	48	0	0	0	0	0	0	118	103.333	19	3
ENSCAFT00000061679.1 (Canis_familiaris.CanFam3.1.ncrna)	ENSCAFT00000061679.1	Canis_familiaris.CanFam3.1.ncrna	70	46	-54	-24.1429	1.24767e-11	-13.6183	-2.27666e-06	1.77232e-09	48	28	48	22	35	0	0	0	0	0	0	48	71	47	71	44	58	0	0	0	0	0	0	71	50	32	50	29	38	0	0	0	0	0	0	50	56.3333	2	1
ENSCAFT00000061682.1 (Canis_familiaris.CanFam3.1.ncrna)	ENSCAFT00000061682.1	Canis_familiaris.CanFam3.1.ncrna	239	84	-167.667	-4.42177	0.000847525	-2.5143	-5.64774e-06	0.0230781	134	13	134	0	65	0	0	0	0	0	0	134	239	26	239	4	140	0	0	0	0	0	0	239	277	23	277	1	137	0	0	0	0	0	0	277	216.667	50	5
ENSCAFT00000061738.1 (Canis_familiaris.CanFam3.1.ncrna)	ENSCAFT00000061738.1	Canis_familiaris.CanFam3.1.ncrna	216	135	-169.333	-8.36232	5.91939e-09	-4.78482	-6.65341e-06	5.17446e-07	156	75	156	61	94	0	0	0	0	0	0	156	184	75	184	55	97	0	0	0	0	0	0	184	237	90	237	69	134	0	0	0	0	0	0	237	192.333	21	8
ENSCAFT00000061782.1 (Canis_familiaris.CanFam3.1.ncrna)	ENSCAFT00000061782.1	Canis_familiaris.CanFam3.1.ncrna	21	15	-18	-7	0.00039577	-4.02193	-6.9363e-07	0.0120073	18	4	18	0	0	0	0	0	0	0	0	18	24	6	24	0	0	0	0	0	0	0	0	24	21	4	21	0	0	0	0	0	0	0	0	21	21	3	1
ENSCAFT00000061796.1 (Canis_familiaris.CanFam3.1.ncrna)	ENSCAFT00000061796.1	Canis_familiaris.CanFam3.1.ncrna	94	39	-62	-3.81818	0.00202317	-2.26254	-2.04297e-06	0.0497288	58	15	58	0	29	0	0	0	0	0	0	58	83	12	83	3	39	0	0	0	0	0	0	83	111	12	111	2	67	0	0	0	0	0	0	111	84	30	0
ENSCAFT00000061839.1 (Canis_familiaris.CanFam3.1.ncrna)	ENSCAFT00000061839.1	Canis_familiaris.CanFam3.1.ncrna	114	51	-87.3333	-5.76364	7.17587e-06	-3.34174	-3.21464e-06	0.000325752	71	2	71	1	52	0	0	0	0	0	0	71	118	3	118	2	89	0	0	0	0	0	0	118	128	3	128	1	108	0	0	0	0	0	0	128	105.667	21	1
ENSCAFT00000061908.1 (Canis_familiaris.CanFam3.1.ncrna)	ENSCAFT00000061908.1	Canis_familiaris.CanFam3.1.ncrna	72	36	-58	-5.35	0.000235595	-3.0401	-2.07827e-06	0.00750644	48	10	48	0	13	0	0	0	0	0	0	48	83	12	83	1	35	0	0	0	0	0	0	83	83	22	83	4	30	0	0	0	0	0	0	83	71.3333	12	4
ENSCAFT00000062001.1 (Canis_familiaris.CanFam3.1.ncrna)	ENSCAFT00000062001.1	Canis_familiaris.CanFam3.1.ncrna	34	17	-22.6667	-9.5	3.31518e-05	-5.45803	-9.01662e-07	0.00129167	19	8	19	0	0	0	0	0	0	0	0	19	36	10	36	0	0	0	0	0	0	0	0	36	21	8	21	0	0	0	0	0	0	0	0	21	25.3333	4	0
ENSCAFT00000062076.1 (Canis_familiaris.CanFam3.1.ncrna)	ENSCAFT00000062076.1	Canis_familiaris.CanFam3.1.ncrna	98	48	-73.6667	-5.25	1.65625e-05	-3.07867	-2.67336e-06	0.000702301	63	4	63	0	6	0	0	0	0	0	0	63	97	9	97	1	29	0	0	0	0	0	0	97	113	9	113	6	18	0	0	0	0	0	0	113	91	22	1
ENSCAFT00000062132.1 (Canis_familiaris.CanFam3.1.ncrna)	ENSCAFT00000062132.1	Canis_familiaris.CanFam3.1.ncrna	31	20	-23.6667	-6.91667	0.000113654	-4.01828	-9.11497e-07	0.0039178	25	8	25	5	16	0	0	0	0	0	0	25	34	15	34	0	8	0	0	0	0	0	0	34	24	10	24	1	8	0	0	0	0	0	0	24	27.6667	5	3
ENSCAFT00000062232.1 (Canis_familiaris.CanFam3.1.ncrna)	ENSCAFT00000062232.1	Canis_familiaris.CanFam3.1.ncrna	70	26	-47.6667	-5.33333	0.00137043	-2.97139	-1.68148e-06	0.0352876	36	15	36	15	36	0	0	0	0	0	0	36	78	47	78	46	77	0	0	0	0	0	0	78	62	26	62	26	61	0	0	0	0	0	0	62	58.6667	8	2
ENSCAFT00000062244.1 (Canis_familiaris.CanFam3.1.ncrna)	ENSCAFT00000062244.1	Canis_familiaris.CanFam3.1.ncrna	105	62	-89.6667	-7.89744	9.16137e-08	-4.51055	-3.47318e-06	6.42653e-06	74	10	74	3	21	0	0	0	0	0	0	74	117	26	117	9	33	0	0	0	0	0	0	117	117	24	117	8	37	0	0	0	0	0	0	117	102.667	12	3
ENSCAFT00000062252.1 (Canis_familiaris.CanFam3.1.ncrna)	ENSCAFT00000062252.1	Canis_familiaris.CanFam3.1.ncrna	108	56	-83.6667	-5.11475	1.09323e-05	-3.03068	-3.0246e-06	0.000479353	73	7	73	2	4	0	0	0	0	0	0	73	123	15	123	0	4	0	0	0	0	0	0	123	116	11	116	1	2	0	0	0	0	0	0	116	104	29	4
ENSCAFT00000062322.1 (Canis_familiaris.CanFam3.1.ncrna)	ENSCAFT00000062322.1	Canis_familiaris.CanFam3.1.ncrna	28	22	-24.6667	-11.5714	2.99973e-06	-6.64271	-1.00915e-06	0.000147358	25	12	25	0	1	0	0	0	0	0	0	25	29	12	29	1	6	0	0	0	0	0	0	29	27	13	27	1	2	0	0	0	0	0	0	27	27	3	1
ENSCAFT00000062640.1 (Canis_familiaris.CanFam3.1.ncrna)	ENSCAFT00000062640.1	Canis_familiaris.CanFam3.1.ncrna	941	420	-677.333	-6.74011	5.44407e-09	-4.00906	-2.58774e-05	4.82076e-07	518	229	518	21	63	0	0	0	0	0	0	518	835	377	835	19	88	0	0	0	0	0	0	835	1033	512	1033	20	75	0	0	0	0	0	0	1033	795.333	164	87
ENSCAFT00000062658.1 (Canis_familiaris.CanFam3.1.ncrna)	ENSCAFT00000062658.1	Canis_familiaris.CanFam3.1.ncrna	19	13	-16.3333	-13.25	2.55737e-05	-7.48816	-6.80011e-07	0.00102331	19	0	19	0	19	0	0	0	0	0	0	19	15	0	15	0	15	0	0	0	0	0	0	15	19	0	19	0	19	0	0	0	0	0	0	19	17.6667	2	0
ENSCAFT00000062666.1 (Canis_familiaris.CanFam3.1.ncrna)	ENSCAFT00000062666.1	Canis_familiaris.CanFam3.1.ncrna	67	44	-58.3333	-6.64516	2.39681e-06	-3.82885	-2.21331e-06	0.000119988	54	11	54	4	17	0	0	0	0	0	0	54	77	22	77	4	21	0	0	0	0	0	0	77	75	19	75	9	29	0	0	0	0	0	0	75	68.6667	10	5
ENSCAFT00000062677.1 (Canis_familiaris.CanFam3.1.ncrna)	ENSCAFT00000062677.1	Canis_familiaris.CanFam3.1.ncrna	661	427	-541	-14.9914	1.71229e-19	-8.79074	-2.2426e-05	8.33936e-17	468	150	468	12	28	0	0	0	0	0	0	468	582	201	582	4	18	0	0	0	0	0	0	582	689	242	689	13	27	0	0	0	0	0	0	689	579.667	47	16
ENSCAFT00000062690.1 (Canis_familiaris.CanFam3.1.ncrna)	ENSCAFT00000062690.1	Canis_familiaris.CanFam3.1.ncrna	178	104	-143	-5.24752	7.70816e-07	-3.11994	-5.22459e-06	4.30798e-05	134	14	134	12	89	0	0	0	0	0	0	134	194	22	194	19	142	0	0	0	0	0	0	194	202	32	202	26	137	0	0	0	0	0	0	202	176.667	47	10
ENSCAFT00000062911.1 (Canis_familiaris.CanFam3.1.ncrna)	ENSCAFT00000062911.1	Canis_familiaris.CanFam3.1.ncrna	25	20	-21.6667	-8.22222	0.000110161	-4.70327	-8.57918e-07	0.00380507	24	6	24	0	8	0	0	0	0	0	0	24	23	6	23	2	4	0	0	0	0	0	0	23	27	13	27	4	7	0	0	0	0	0	0	27	24.6667	2	0
ENSCAFT00000062920.1 (Canis_familiaris.CanFam3.1.ncrna)	ENSCAFT00000062920.1	Canis_familiaris.CanFam3.1.ncrna	54	34	-40.6667	-4.69697	0.000765169	-2.90723	-1.47996e-06	0.0212774	41	13	41	2	9	0	0	0	0	0	0	41	58	21	58	3	10	0	0	0	0	0	0	58	56	19	56	3	12	0	0	0	0	0	0	56	51.6667	22	8
ENSCAFT00000063017.1 (Canis_familiaris.CanFam3.1.ncrna)	ENSCAFT00000063017.1	Canis_familiaris.CanFam3.1.ncrna	45	24	-33.3333	-26	2.76401e-09	-14.4846	-1.41286e-06	2.60305e-07	33	0	33	0	0	0	0	0	0	0	0	33	46	0	46	0	0	0	0	0	0	0	0	46	25	0	25	0	0	0	0	0	0	0	0	25	34.6667	2	0
ENSCAFT00000063034.1 (Canis_familiaris.CanFam3.1.ncrna)	ENSCAFT00000063034.1	Canis_familiaris.CanFam3.1.ncrna	155	84	-118.333	-3.77344	0.000273587	-2.21579	-3.84072e-06	0.00858852	124	54	124	12	25	0	0	0	0	0	0	124	189	91	189	7	20	0	0	0	0	0	0	189	170	62	170	5	26	0	0	0	0	0	0	170	161	54	26
ENSCAFT00000063061.1 (Canis_familiaris.CanFam3.1.ncrna)	ENSCAFT00000063061.1	Canis_familiaris.CanFam3.1.ncrna	27	20	-21.3333	-6.81818	0.00155658	-3.80922	-8.10874e-07	0.0394843	23	7	23	0	3	0	0	0	0	0	0	23	28	9	28	0	0	0	0	0	0	0	0	28	24	6	24	0	0	0	0	0	0	0	0	24	25	1	0
ENSCAFT00000063107.1 (Canis_familiaris.CanFam3.1.ncrna)	ENSCAFT00000063107.1	Canis_familiaris.CanFam3.1.ncrna	30	20	-22.3333	-6.15385	0.000268725	-3.6716	-8.54421e-07	0.00845926	23	12	23	0	3	0	0	0	0	0	0	23	25	13	25	1	5	0	0	0	0	0	0	25	32	16	32	1	6	0	0	0	0	0	0	32	26.6667	8	3
ENSCAFT00000063139.1 (Canis_familiaris.CanFam3.1.ncrna)	ENSCAFT00000063139.1	Canis_familiaris.CanFam3.1.ncrna	143	94	-119.333	-10.9444	1.22386e-12	-6.51265	-4.85005e-06	2.04529e-10	104	25	104	2	13	0	0	0	0	0	0	104	139	19	139	0	35	0	0	0	0	0	0	139	151	43	151	14	43	0	0	0	0	0	0	151	131.333	18	5
ENSCAFT00000063153.1 (Canis_familiaris.CanFam3.1.ncrna)	ENSCAFT00000063153.1	Canis_familiaris.CanFam3.1.ncrna	508	304	-409	-16.9351	1.09654e-19	-10.0751	-1.70485e-05	5.66411e-17	329	160	329	4	16	0	0	0	0	0	0	329	451	249	451	1	5	0	0	0	0	0	0	451	524	273	524	3	16	0	0	0	0	0	0	524	434.667	36	18
ENSCAFT00000063156.1 (Canis_familiaris.CanFam3.1.ncrna)	ENSCAFT00000063156.1	Canis_familiaris.CanFam3.1.ncrna	718	404	-565.667	-18.4948	1.0262e-17	-10.8871	-2.36297e-05	3.56994e-15	441	176	441	82	132	0	0	0	0	0	0	441	617	241	617	100	161	0	0	0	0	0	0	617	736	277	736	96	194	0	0	0	0	0	0	736	598	42	12
ENSCAFT00000063177.1 (Canis_familiaris.CanFam3.1.ncrna)	ENSCAFT00000063177.1	Canis_familiaris.CanFam3.1.ncrna	854	536	-705.333	-9.29804	3.08007e-13	-5.688	-2.8318e-05	5.73802e-11	596	298	596	77	179	0	0	0	0	0	0	596	863	424	863	119	291	0	0	0	0	0	0	863	912	454	912	105	298	0	0	0	0	0	0	912	790.333	137	35
ENSCAFT00000063197.1 (Canis_familiaris.CanFam3.1.ncrna)	ENSCAFT00000063197.1	Canis_familiaris.CanFam3.1.ncrna	206	149	-178.667	-12.6522	1.01196e-13	-7.26061	-7.31189e-06	1.98275e-11	163	93	163	0	0	0	0	0	0	0	0	163	199	131	199	0	0	0	0	0	0	0	0	199	220	133	220	0	0	0	0	0	0	0	0	220	194	14	10
ENSCAFT00000063208.1 (Canis_familiaris.CanFam3.1.ncrna)	ENSCAFT00000063208.1	Canis_familiaris.CanFam3.1.ncrna	1841	1019	-1429	-13.9127	5.35332e-20	-8.21879	-5.88241e-05	3.14665e-17	1121	315	1121	155	580	0	0	0	0	0	0	1121	1571	480	1571	185	801	0	0	0	0	0	0	1571	1927	522	1927	259	1058	0	0	0	0	0	0	1927	1539.67	144	40
ENSCAFT00000063359.1 (Canis_familiaris.CanFam3.1.ncrna)	ENSCAFT00000063359.1	Canis_familiaris.CanFam3.1.ncrna	123	59	-91.3333	-5.4918	5.50106e-06	-3.22453	-3.35248e-06	0.00025726	79	5	79	3	23	0	0	0	0	0	0	79	118	20	118	13	33	0	0	0	0	0	0	118	138	24	138	13	30	0	0	0	0	0	0	138	111.667	26	1
ENSCAFT00000063388.1 (Canis_familiaris.CanFam3.1.ncrna)	ENSCAFT00000063388.1	Canis_familiaris.CanFam3.1.ncrna	54	20	-35	-5.375	0.000398188	-3.14003	-1.27084e-06	0.012056	29	16	29	11	16	0	0	0	0	0	0	29	58	22	58	14	22	0	0	0	0	0	0	58	42	25	42	17	20	0	0	0	0	0	0	42	43	11	0
ENSCAFT00000063479.1 (Canis_familiaris.CanFam3.1.ncrna)	ENSCAFT00000063479.1	Canis_familiaris.CanFam3.1.ncrna	42	17	-30	-5.09091	0.00160045	-2.90241	-1.06794e-06	0.0405046	25	6	25	0	0	0	0	0	0	0	0	25	39	15	39	0	0	0	0	0	0	0	0	39	48	17	48	0	0	0	0	0	0	0	0	48	37.3333	6	1
ENSCAFT00000063843.1 (Canis_familiaris.CanFam3.1.ncrna)	ENSCAFT00000063843.1	Canis_familiaris.CanFam3.1.ncrna	66	29	-51	-4.1875	0.000996807	-2.44569	-1.71907e-06	0.0268217	44	10	44	0	9	0	0	0	0	0	0	44	79	24	79	2	11	0	0	0	0	0	0	79	78	23	78	0	13	0	0	0	0	0	0	78	67	20	4
ENSCAFT00000063898.1 (Canis_familiaris.CanFam3.1.ncrna)	ENSCAFT00000063898.1	Canis_familiaris.CanFam3.1.ncrna	46	28	-35.6667	-6.09524	8.02041e-05	-3.53414	-1.34225e-06	0.00288126	35	23	35	18	22	0	0	0	0	0	0	35	41	22	41	14	23	0	0	0	0	0	0	41	52	33	52	26	32	0	0	0	0	0	0	52	42.6667	7	4
ENSCAFT00000063968.1 (Canis_familiaris.CanFam3.1.ncrna)	ENSCAFT00000063968.1	Canis_familiaris.CanFam3.1.ncrna	647	260	-426.333	-3.96752	0.000140453	-2.32902	-1.40127e-05	0.00469443	380	231	380	223	342	0	0	0	0	0	0	380	767	530	767	509	686	0	0	0	0	0	0	767	563	346	563	341	526	0	0	0	0	0	0	563	570	191	106
ENSCAFT00000064145.1 (Canis_familiaris.CanFam3.1.ncrna)	ENSCAFT00000064145.1	Canis_familiaris.CanFam3.1.ncrna	122	81	-105.333	-8.02222	1.26831e-07	-4.52568	-4.08907e-06	8.5963e-06	98	41	98	13	22	0	0	0	0	0	0	98	133	49	133	26	49	0	0	0	0	0	0	133	130	58	130	24	36	0	0	0	0	0	0	130	120.333	11	4
ENSCAFT00000064184.1 (Canis_familiaris.CanFam3.1.ncrna)	ENSCAFT00000064184.1	Canis_familiaris.CanFam3.1.ncrna	79	29	-56.6667	-5.35897	0.000338458	-3.03163	-2.01532e-06	0.0104707	41	10	41	5	12	0	0	0	0	0	0	41	91	18	91	9	34	0	0	0	0	0	0	91	77	23	77	4	25	0	0	0	0	0	0	77	69.6667	12	1
ENSCAFT00000064242.1 (Canis_familiaris.CanFam3.1.ncrna)	ENSCAFT00000064242.1	Canis_familiaris.CanFam3.1.ncrna	44	16	-31	-4.72	0.00169303	-2.78171	-1.09605e-06	0.042597	25	10	25	3	8	0	0	0	0	0	0	25	45	8	45	3	15	0	0	0	0	0	0	45	48	13	48	3	11	0	0	0	0	0	0	48	39.3333	12	4
ENSCAFT00000064276.1 (Canis_familiaris.CanFam3.1.ncrna)	ENSCAFT00000064276.1	Canis_familiaris.CanFam3.1.ncrna	798	507	-655.667	-15.7895	2.37132e-21	-9.23279	-2.72164e-05	1.9995e-18	552	245	552	17	42	0	0	0	0	0	0	552	715	330	715	30	56	0	0	0	0	0	0	715	833	374	833	26	55	0	0	0	0	0	0	833	700	53	25
ENSCAFT00000064410.1 (Canis_familiaris.CanFam3.1.ncrna)	ENSCAFT00000064410.1	Canis_familiaris.CanFam3.1.ncrna	15	10	-12.3333	-8.4	0.00176033	-4.70768	-4.86383e-07	0.0439979	11	1	11	0	7	0	0	0	0	0	0	11	15	7	15	3	9	0	0	0	0	0	0	15	16	6	16	1	5	0	0	0	0	0	0	16	14	1	1
ENSCAFT00000064456.1 (Canis_familiaris.CanFam3.1.ncrna)	ENSCAFT00000064456.1	Canis_familiaris.CanFam3.1.ncrna	30	22	-24	-4.6	0.00168095	-2.76761	-8.6546e-07	0.0423241	31	0	31	0	22	0	0	0	0	0	0	31	28	1	28	0	16	0	0	0	0	0	0	28	33	0	33	0	23	0	0	0	0	0	0	33	30.6667	11	0
ENSCAFT00000064506.1 (Canis_familiaris.CanFam3.1.ncrna)	ENSCAFT00000064506.1	Canis_familiaris.CanFam3.1.ncrna	142	87	-116.667	-9.33333	2.67357e-07	-5.16857	-4.58731e-06	1.64526e-05	103	54	103	0	0	0	0	0	0	0	0	103	150	75	150	0	2	0	0	0	0	0	0	150	139	73	139	0	1	0	0	0	0	0	0	139	130.667	8	2
ENSCAFT00000064560.1 (Canis_familiaris.CanFam3.1.ncrna)	ENSCAFT00000064560.1	Canis_familiaris.CanFam3.1.ncrna	52	13	-29	-6.8	0.000578063	-4.05614	-1.11334e-06	0.0166588	31	30	31	3	3	0	0	0	0	0	0	31	55	47	55	1	6	0	0	0	0	0	0	55	16	15	16	3	4	0	0	0	0	0	0	16	34	9	9
ENSCAFT00000064668.1 (Canis_familiaris.CanFam3.1.ncrna)	ENSCAFT00000064668.1	Canis_familiaris.CanFam3.1.ncrna	88	57	-68.3333	-4.72727	0.000103451	-2.74063	-2.40782e-06	0.00360249	81	25	81	10	42	0	0	0	0	0	0	81	103	24	103	11	65	0	0	0	0	0	0	103	76	19	76	5	28	0	0	0	0	0	0	76	86.6667	19	4
ENSCAFT00000064732.1 (Canis_familiaris.CanFam3.1.ncrna)	ENSCAFT00000064732.1	Canis_familiaris.CanFam3.1.ncrna	31	11	-21.6667	-6	0.000968695	-3.54929	-8.11751e-07	0.0261636	14	2	14	0	0	0	0	0	0	0	0	14	31	6	31	2	2	0	0	0	0	0	0	31	33	12	33	0	3	0	0	0	0	0	0	33	26	8	3
ENSCAFT00000064814.1 (Canis_familiaris.CanFam3.1.ncrna)	ENSCAFT00000064814.1	Canis_familiaris.CanFam3.1.ncrna	463	311	-399	-12.5096	2.68725e-14	-7.13277	-1.62445e-05	5.83527e-12	344	111	344	19	53	0	0	0	0	0	0	344	465	168	465	38	80	0	0	0	0	0	0	465	492	179	492	25	59	0	0	0	0	0	0	492	433.667	33	10
ENSCAFT00000065011.1 (Canis_familiaris.CanFam3.1.ncrna)	ENSCAFT00000065011.1	Canis_familiaris.CanFam3.1.ncrna	510	355	-438.333	-13.767	9.79096e-20	-8.02267	-1.80608e-05	5.13528e-17	389	182	389	20	49	0	0	0	0	0	0	389	489	232	489	22	65	0	0	0	0	0	0	489	540	250	540	23	58	0	0	0	0	0	0	540	472.667	39	20
ENSCAFT00000065040.1 (Canis_familiaris.CanFam3.1.ncrna)	ENSCAFT00000065040.1	Canis_familiaris.CanFam3.1.ncrna	23	7	-15.3333	-6.75	0.00178501	-3.85233	-5.82626e-07	0.0444519	10	0	10	0	7	0	0	0	0	0	0	10	20	0	20	0	15	0	0	0	0	0	0	20	24	0	24	0	22	0	0	0	0	0	0	24	18	3	0
ENSCAFT00000065084.1 (Canis_familiaris.CanFam3.1.ncrna)	ENSCAFT00000065084.1	Canis_familiaris.CanFam3.1.ncrna	165	67	-118.667	-8.73913	5.57031e-07	-4.89589	-4.62283e-06	3.24067e-05	83	21	83	19	49	0	0	0	0	0	0	83	142	47	142	41	85	0	0	0	0	0	0	142	177	56	177	54	112	0	0	0	0	0	0	177	134	12	2
ENSCAFT00000065162.1 (Canis_familiaris.CanFam3.1.ncrna)	ENSCAFT00000065162.1	Canis_familiaris.CanFam3.1.ncrna	444	289	-375.667	-14.9136	4.73164e-19	-8.62982	-1.55139e-05	2.04191e-16	316	118	316	1	9	0	0	0	0	0	0	316	423	160	423	2	7	0	0	0	0	0	0	423	469	179	469	6	29	0	0	0	0	0	0	469	402.667	29	14
ENSCAFT00000065220.1 (Canis_familiaris.CanFam3.1.ncrna)	ENSCAFT00000065220.1	Canis_familiaris.CanFam3.1.ncrna	124	79	-99	-12	2.15981e-11	-6.98218	-4.04989e-06	3.01771e-09	89	26	89	3	24	0	0	0	0	0	0	89	105	44	105	5	28	0	0	0	0	0	0	105	130	35	130	1	32	0	0	0	0	0	0	130	108	10	2
ENSCAFT00000065221.1 (Canis_familiaris.CanFam3.1.ncrna)	ENSCAFT00000065221.1	Canis_familiaris.CanFam3.1.ncrna	107	61	-85	-7.07143	1.16853e-07	-4.12048	-3.27124e-06	7.98347e-06	76	27	76	12	33	0	0	0	0	0	0	76	103	41	103	17	43	0	0	0	0	0	0	103	118	41	118	23	54	0	0	0	0	0	0	118	99	16	6
ENSCAFT00000065245.1 (Canis_familiaris.CanFam3.1.ncrna)	ENSCAFT00000065245.1	Canis_familiaris.CanFam3.1.ncrna	405	231	-324	-12.0455	3.86062e-14	-7.08727	-1.32036e-05	8.21315e-12	263	131	263	27	49	0	0	0	0	0	0	263	374	205	374	51	82	0	0	0	0	0	0	374	423	222	423	31	74	0	0	0	0	0	0	423	353.333	38	24
ENSCAFT00000065277.1 (Canis_familiaris.CanFam3.1.ncrna)	ENSCAFT00000065277.1	Canis_familiaris.CanFam3.1.ncrna	590	392	-498.333	-16.5729	3.49221e-23	-9.82207	-2.07617e-05	5.95282e-20	420	155	420	0	0	0	0	0	0	0	0	420	556	199	556	0	0	0	0	0	0	0	0	556	615	235	615	0	1	0	0	0	0	0	0	615	530.333	43	16
ENSCAFT00000065307.1 (Canis_familiaris.CanFam3.1.ncrna)	ENSCAFT00000065307.1	Canis_familiaris.CanFam3.1.ncrna	35	15	-27	-6.0625	0.000524779	-3.4624	-9.99711e-07	0.0152782	20	9	20	0	0	0	0	0	0	0	0	20	40	12	40	0	0	0	0	0	0	0	0	40	37	13	37	0	0	0	0	0	0	0	0	37	32.3333	5	1
ENSCAFT00000065416.1 (Canis_familiaris.CanFam3.1.ncrna)	ENSCAFT00000065416.1	Canis_familiaris.CanFam3.1.ncrna	54	40	-42.3333	-8.9375	1.7417e-07	-5.33909	-1.6954e-06	1.12886e-05	43	10	43	6	33	0	0	0	0	0	0	43	57	15	57	11	41	0	0	0	0	0	0	57	43	15	43	9	31	0	0	0	0	0	0	43	47.6667	10	6
ENSCAFT00000065484.1 (Canis_familiaris.CanFam3.1.ncrna)	ENSCAFT00000065484.1	Canis_familiaris.CanFam3.1.ncrna	100	49	-78	-6.08696	2.92959e-06	-3.63056	-2.92939e-06	0.000144957	60	11	60	4	12	0	0	0	0	0	0	60	111	10	111	1	11	0	0	0	0	0	0	111	109	10	109	4	18	0	0	0	0	0	0	109	93.3333	24	4
ENSCAFT00000065589.1 (Canis_familiaris.CanFam3.1.ncrna)	ENSCAFT00000065589.1	Canis_familiaris.CanFam3.1.ncrna	584	413	-509	-18.1573	4.73965e-25	-10.6468	-2.12913e-05	1.15417e-21	440	228	440	7	25	0	0	0	0	0	0	440	566	327	566	5	18	0	0	0	0	0	0	566	610	314	610	1	18	0	0	0	0	0	0	610	538.667	36	21
ENSCAFT00000065678.1 (Canis_familiaris.CanFam3.1.ncrna)	ENSCAFT00000065678.1	Canis_familiaris.CanFam3.1.ncrna	27	19	-22.6667	-5	0.00114775	-2.95086	-8.29968e-07	0.0303091	31	14	31	9	10	0	0	0	0	0	0	31	25	11	25	3	4	0	0	0	0	0	0	25	29	16	29	9	9	0	0	0	0	0	0	29	28.3333	7	2
ENSCAFT00000065700.1 (Canis_familiaris.CanFam3.1.ncrna)	ENSCAFT00000065700.1	Canis_familiaris.CanFam3.1.ncrna	66	29	-49.6667	-6.51852	0.000133982	-3.67095	-1.85133e-06	0.00450467	36	12	36	0	1	0	0	0	0	0	0	36	67	24	67	3	6	0	0	0	0	0	0	67	73	25	73	1	1	0	0	0	0	0	0	73	58.6667	7	4
ENSCAFT00000065822.1 (Canis_familiaris.CanFam3.1.ncrna)	ENSCAFT00000065822.1	Canis_familiaris.CanFam3.1.ncrna	76	49	-63.6667	-4.89796	0.00010038	-2.82603	-2.25983e-06	0.00350273	65	23	65	0	0	0	0	0	0	0	0	65	83	39	83	0	0	0	0	0	0	0	0	83	92	30	92	0	0	0	0	0	0	0	0	92	80	16	7
ENSCAFT00000065843.1 (Canis_familiaris.CanFam3.1.ncrna)	ENSCAFT00000065843.1	Canis_familiaris.CanFam3.1.ncrna	42	19	-28	-8.63636	1.92968e-05	-4.98211	-1.10082e-06	0.000797416	23	0	23	0	20	0	0	0	0	0	0	23	44	0	44	0	39	0	0	0	0	0	0	44	28	0	28	0	19	0	0	0	0	0	0	28	31.6667	5	0
ENSCAFT00000065874.1 (Canis_familiaris.CanFam3.1.ncrna)	ENSCAFT00000065874.1	Canis_familiaris.CanFam3.1.ncrna	81	55	-71	-12.2105	1.83936e-09	-6.95365	-2.88684e-06	1.81236e-07	60	35	60	30	39	0	0	0	0	0	0	60	86	50	86	44	57	0	0	0	0	0	0	86	86	48	86	41	48	0	0	0	0	0	0	86	77.3333	5	5
ENSCAFT00000065929.1 (Canis_familiaris.CanFam3.1.ncrna)	ENSCAFT00000065929.1	Canis_familiaris.CanFam3.1.ncrna	20	14	-17.6667	-14.25	1.77868e-05	-7.89073	-7.29304e-07	0.000743875	15	4	15	0	0	0	0	0	0	0	0	15	21	3	21	0	0	0	0	0	0	0	0	21	21	7	21	0	0	0	0	0	0	0	0	21	19	1	0
ENSCAFT00000065931.1 (Canis_familiaris.CanFam3.1.ncrna)	ENSCAFT00000065931.1	Canis_familiaris.CanFam3.1.ncrna	198	125	-165.667	-9.875	1.00123e-12	-5.80654	-6.64816e-06	1.75282e-10	143	59	143	18	50	0	0	0	0	0	0	143	198	94	198	35	66	0	0	0	0	0	0	198	212	87	212	24	73	0	0	0	0	0	0	212	184.333	24	8
ENSCAFT00000066012.1 (Canis_familiaris.CanFam3.1.ncrna)	ENSCAFT00000066012.1	Canis_familiaris.CanFam3.1.ncrna	91	53	-66.3333	-7.86207	7.73376e-07	-4.53647	-2.59961e-06	4.31521e-05	62	5	62	3	38	0	0	0	0	0	0	62	66	8	66	3	29	0	0	0	0	0	0	66	100	17	100	9	58	0	0	0	0	0	0	100	76	9	1
ENSCAFT00000066023.1 (Canis_familiaris.CanFam3.1.ncrna)	ENSCAFT00000066023.1	Canis_familiaris.CanFam3.1.ncrna	275	177	-221	-9.72368	1.26907e-13	-5.74956	-8.89116e-06	2.44436e-11	200	109	200	3	15	0	0	0	0	0	0	200	244	138	244	10	16	0	0	0	0	0	0	244	295	152	295	14	28	0	0	0	0	0	0	295	246.333	33	18
ENSCAFT00000066080.1 (Canis_familiaris.CanFam3.1.ncrna)	ENSCAFT00000066080.1	Canis_familiaris.CanFam3.1.ncrna	199	131	-152.333	-7.62319	8.33812e-08	-4.39359	-5.94481e-06	5.88537e-06	153	87	153	0	2	0	0	0	0	0	0	153	156	96	156	2	6	0	0	0	0	0	0	156	217	136	217	8	15	0	0	0	0	0	0	217	175.333	22	10
ENSCAFT00000066082.1 (Canis_familiaris.CanFam3.1.ncrna)	ENSCAFT00000066082.1	Canis_familiaris.CanFam3.1.ncrna	1078	365	-701.333	-6.24688	8.03528e-07	-3.69361	-2.63409e-05	4.44706e-05	476	236	476	34	94	0	0	0	0	0	0	476	842	468	842	58	141	0	0	0	0	0	0	842	1187	655	1187	93	205	0	0	0	0	0	0	1187	835	181	101
ENSCAFT00000066114.1 (Canis_familiaris.CanFam3.1.ncrna)	ENSCAFT00000066114.1	Canis_familiaris.CanFam3.1.ncrna	191	75	-138.667	-7.02899	4.48178e-05	-3.86161	-5.18778e-06	0.00169959	101	28	101	0	3	0	0	0	0	0	0	101	178	57	178	1	1	0	0	0	0	0	0	178	206	72	206	0	2	0	0	0	0	0	0	206	161.667	15	1
ENSCAFT00000066168.1 (Canis_familiaris.CanFam3.1.ncrna)	ENSCAFT00000066168.1	Canis_familiaris.CanFam3.1.ncrna	79	53	-65	-6.13158	1.11159e-06	-3.62264	-2.45712e-06	5.90286e-05	66	18	66	1	25	0	0	0	0	0	0	66	87	30	87	12	29	0	0	0	0	0	0	87	80	24	80	2	12	0	0	0	0	0	0	80	77.6667	17	6
ENSCAFT00000066316.1 (Canis_familiaris.CanFam3.1.ncrna)	ENSCAFT00000066316.1	Canis_familiaris.CanFam3.1.ncrna	463	269	-373	-15.3462	1.48245e-17	-8.8328	-1.53992e-05	4.90676e-15	296	150	296	52	81	0	0	0	0	0	0	296	414	212	414	86	112	0	0	0	0	0	0	414	487	264	487	95	136	0	0	0	0	0	0	487	399	27	14
ENSCAFT00000066352.1 (Canis_familiaris.CanFam3.1.ncrna)	ENSCAFT00000066352.1	Canis_familiaris.CanFam3.1.ncrna	548	389	-477.333	-17.0899	1.60268e-21	-10.0462	-1.99262e-05	1.40099e-18	421	128	421	71	187	0	0	0	0	0	0	421	532	204	532	83	227	0	0	0	0	0	0	532	568	163	568	60	195	0	0	0	0	0	0	568	507	37	3
ENSCAFT00000066406.1 (Canis_familiaris.CanFam3.1.ncrna)	ENSCAFT00000066406.1	Canis_familiaris.CanFam3.1.ncrna	71	34	-45.3333	-7.47619	8.27911e-06	-4.49989	-1.78533e-06	0.000371873	39	8	39	1	13	0	0	0	0	0	0	39	43	16	43	1	6	0	0	0	0	0	0	43	75	14	75	1	23	0	0	0	0	0	0	75	52.3333	12	3
ENSCAFT00000066439.1 (Canis_familiaris.CanFam3.1.ncrna)	ENSCAFT00000066439.1	Canis_familiaris.CanFam3.1.ncrna	956	668	-806.333	-22.4071	2.33398e-29	-13.3017	-3.41035e-05	2.65234e-25	702	292	702	0	0	0	0	0	0	0	0	702	845	375	845	0	0	0	0	0	0	0	0	845	985	445	985	0	0	0	0	0	0	0	0	985	844	50	19
ENSCAFT00000066445.1 (Canis_familiaris.CanFam3.1.ncrna)	ENSCAFT00000066445.1	Canis_familiaris.CanFam3.1.ncrna	215	131	-173.667	-13.1163	5.02297e-15	-7.79584	-7.13991e-06	1.15705e-12	142	78	142	0	1	0	0	0	0	0	0	142	196	109	196	0	0	0	0	0	0	0	0	196	226	120	226	0	2	0	0	0	0	0	0	226	188	21	19
ENSCAFT00000066529.1 (Canis_familiaris.CanFam3.1.ncrna)	ENSCAFT00000066529.1	Canis_familiaris.CanFam3.1.ncrna	267	199	-228	-10	4.24065e-14	-5.85435	-9.20339e-06	8.76196e-12	223	132	223	6	9	0	0	0	0	0	0	223	247	146	247	3	5	0	0	0	0	0	0	247	290	167	290	3	8	0	0	0	0	0	0	290	253.333	29	11
ENSCAFT00000066601.1 (Canis_familiaris.CanFam3.1.ncrna)	ENSCAFT00000066601.1	Canis_familiaris.CanFam3.1.ncrna	430	241	-354	-11.9485	1.1423e-15	-7.00345	-1.43683e-05	2.84258e-13	273	114	273	54	134	0	0	0	0	0	0	273	432	179	432	103	242	0	0	0	0	0	0	432	454	212	454	123	257	0	0	0	0	0	0	454	386.333	41	18
ENSCAFT00000066656.1 (Canis_familiaris.CanFam3.1.ncrna)	ENSCAFT00000066656.1	Canis_familiaris.CanFam3.1.ncrna	215	88	-159.667	-4.99167	7.08736e-05	-2.84189	-5.60785e-06	0.00257319	128	14	128	7	61	0	0	0	0	0	0	128	218	25	218	15	127	0	0	0	0	0	0	218	253	36	253	23	141	0	0	0	0	0	0	253	199.667	40	5
ENSCAFT00000066663.1 (Canis_familiaris.CanFam3.1.ncrna)	ENSCAFT00000066663.1	Canis_familiaris.CanFam3.1.ncrna	184	121	-157.667	-12.2619	4.12507e-14	-7.20681	-6.44438e-06	8.60913e-12	136	52	136	2	7	0	0	0	0	0	0	136	186	80	186	2	16	0	0	0	0	0	0	186	193	72	193	2	28	0	0	0	0	0	0	193	171.667	18	6
ENSCAFT00000066760.1 (Canis_familiaris.CanFam3.1.ncrna)	ENSCAFT00000066760.1	Canis_familiaris.CanFam3.1.ncrna	388	253	-331	-10.6408	1.75569e-14	-6.13597	-1.33247e-05	3.9121e-12	288	120	288	22	81	0	0	0	0	0	0	288	388	174	388	30	88	0	0	0	0	0	0	388	420	181	420	31	95	0	0	0	0	0	0	420	365.333	36	12
ENSCAFT00000066858.1 (Canis_familiaris.CanFam3.1.ncrna)	ENSCAFT00000066858.1	Canis_familiaris.CanFam3.1.ncrna	71	37	-49	-4.26667	0.00140841	-2.50495	-1.69321e-06	0.0361771	56	6	56	1	15	0	0	0	0	0	0	56	51	15	51	1	7	0	0	0	0	0	0	51	85	14	85	0	31	0	0	0	0	0	0	85	64	17	3
ENSCAFT00000066867.1 (Canis_familiaris.CanFam3.1.ncrna)	ENSCAFT00000066867.1	Canis_familiaris.CanFam3.1.ncrna	79	34	-51.6667	-4.875	0.000429238	-2.88548	-1.85852e-06	0.0129615	49	3	49	0	0	0	0	0	0	0	0	49	60	9	60	0	0	0	0	0	0	0	0	60	86	13	86	0	0	0	0	0	0	0	0	86	65	18	1
ENSCAFT00000066910.1 (Canis_familiaris.CanFam3.1.ncrna)	ENSCAFT00000066910.1	Canis_familiaris.CanFam3.1.ncrna	65	33	-45	-5.5	0.000141521	-3.16132	-1.63473e-06	0.00472087	43	19	43	13	25	0	0	0	0	0	0	43	73	22	73	12	39	0	0	0	0	0	0	73	49	15	49	8	22	0	0	0	0	0	0	49	55	10	4
ENSCAFT00000066943.1 (Canis_familiaris.CanFam3.1.ncrna)	ENSCAFT00000066943.1	Canis_familiaris.CanFam3.1.ncrna	666	431	-562.667	-15.9381	6.09839e-21	-9.21948	-2.33151e-05	4.42354e-18	469	196	469	7	31	0	0	0	0	0	0	469	632	277	632	3	30	0	0	0	0	0	0	632	700	304	700	0	39	0	0	0	0	0	0	700	600.333	41	19
ENSCAFT00000067006.1 (Canis_familiaris.CanFam3.1.ncrna)	ENSCAFT00000067006.1	Canis_familiaris.CanFam3.1.ncrna	443	187	-311	-8.28906	9.05727e-10	-4.90216	-1.22078e-05	9.47179e-08	223	78	223	11	58	0	0	0	0	0	0	223	361	126	361	15	93	0	0	0	0	0	0	361	477	187	477	15	97	0	0	0	0	0	0	477	353.667	58	18
ENSCAFT00000067164.1 (Canis_familiaris.CanFam3.1.ncrna)	ENSCAFT00000067164.1	Canis_familiaris.CanFam3.1.ncrna	1258	625	-1024.67	-12.1782	1.88439e-09	-6.66953	-4.09971e-05	1.84555e-07	717	0	717	0	717	0	0	0	0	0	0	717	1308	0	1308	0	1308	0	0	0	0	0	0	1308	1324	0	1324	0	1324	0	0	0	0	0	0	1324	1116.33	66	0
ENSCAFT00000067182.1 (Canis_familiaris.CanFam3.1.ncrna)	ENSCAFT00000067182.1	Canis_familiaris.CanFam3.1.ncrna	42	30	-35	-8.5	1.84219e-06	-5.00588	-1.39421e-06	9.38776e-05	35	7	35	0	5	0	0	0	0	0	0	35	40	17	40	4	4	0	0	0	0	0	0	40	44	16	44	1	5	0	0	0	0	0	0	44	39.6667	7	1
ENSCAFT00000067186.1 (Canis_familiaris.CanFam3.1.ncrna)	ENSCAFT00000067186.1	Canis_familiaris.CanFam3.1.ncrna	307	194	-262	-12.5588	2.58789e-15	-7.51301	-1.07276e-05	6.04289e-13	215	90	215	5	24	0	0	0	0	0	0	215	319	160	319	17	39	0	0	0	0	0	0	319	320	157	320	15	31	0	0	0	0	0	0	320	284.667	34	8
ENSCAFT00000067221.1 (Canis_familiaris.CanFam3.1.ncrna)	ENSCAFT00000067221.1	Canis_familiaris.CanFam3.1.ncrna	428	256	-363	-9.44186	2.19157e-11	-5.36386	-1.43447e-05	3.03719e-09	297	53	297	0	95	0	0	0	0	0	0	297	452	78	452	7	158	0	0	0	0	0	0	452	469	77	469	9	169	0	0	0	0	0	0	469	406	41	3
ENSCAFT00000067240.1 (Canis_familiaris.CanFam3.1.ncrna)	ENSCAFT00000067240.1	Canis_familiaris.CanFam3.1.ncrna	31	21	-22.6667	-7.8	4.05795e-05	-4.62738	-8.93741e-07	0.00154747	23	0	23	0	22	0	0	0	0	0	0	23	32	3	32	1	28	0	0	0	0	0	0	32	23	0	23	0	16	0	0	0	0	0	0	23	26	7	0
ENSCAFT00000067271.1 (Canis_familiaris.CanFam3.1.ncrna)	ENSCAFT00000067271.1	Canis_familiaris.CanFam3.1.ncrna	227	101	-168	-4	0.000609116	-2.29365	-5.49378e-06	0.0174651	159	53	159	22	58	0	0	0	0	0	0	159	234	74	234	20	69	0	0	0	0	0	0	234	279	94	279	35	89	0	0	0	0	0	0	279	224	58	17
ENSCAFT00000067455.1 (Canis_familiaris.CanFam3.1.ncrna)	ENSCAFT00000067455.1	Canis_familiaris.CanFam3.1.ncrna	896	497	-700.667	-6.30808	8.19379e-10	-3.69624	-2.64168e-05	8.78436e-08	614	236	614	10	83	0	0	0	0	0	0	614	872	308	872	18	141	0	0	0	0	0	0	872	1012	373	1012	14	122	0	0	0	0	0	0	1012	832.667	163	58
ENSCAFT00000067569.1 (Canis_familiaris.CanFam3.1.ncrna)	ENSCAFT00000067569.1	Canis_familiaris.CanFam3.1.ncrna	109	49	-79.3333	-22.6364	4.23947e-12	-13.1975	-3.33351e-06	6.36704e-10	53	17	53	0	0	0	0	0	0	0	0	53	86	43	86	0	0	0	0	0	0	0	0	86	110	41	110	0	0	0	0	0	0	0	0	110	83	6	0
ENSCAFT00000067835.1 (Canis_familiaris.CanFam3.1.ncrna)	ENSCAFT00000067835.1	Canis_familiaris.CanFam3.1.ncrna	462	319	-383.667	-9.58955	1.36562e-14	-5.72268	-1.54532e-05	3.08324e-12	362	71	362	3	30	0	0	0	0	0	0	362	431	102	431	3	31	0	0	0	0	0	0	431	492	108	492	13	37	0	0	0	0	0	0	492	428.333	61	9
ENSCAFT00000067989.1 (Canis_familiaris.CanFam3.1.ncrna)	ENSCAFT00000067989.1	Canis_familiaris.CanFam3.1.ncrna	70	32	-51.6667	-5.42857	5.29862e-05	-3.22105	-1.89317e-06	0.00197421	41	4	41	0	0	0	0	0	0	0	0	41	78	5	78	0	3	0	0	0	0	0	0	78	71	4	71	0	0	0	0	0	0	0	0	71	63.3333	18	1
ENSCAFT00000067997.1 (Canis_familiaris.CanFam3.1.ncrna)	ENSCAFT00000067997.1	Canis_familiaris.CanFam3.1.ncrna	155	101	-131	-7.14063	1.08205e-09	-4.22295	-5.0618e-06	1.11786e-07	119	13	119	0	0	0	0	0	0	0	0	119	172	14	172	0	0	0	0	0	0	0	0	172	166	12	166	0	2	0	0	0	0	0	0	166	152.333	29	1
ENSCAFT00000068052.1 (Canis_familiaris.CanFam3.1.ncrna)	ENSCAFT00000068052.1	Canis_familiaris.CanFam3.1.ncrna	53	33	-43	-5.77778	5.21108e-05	-3.34717	-1.59698e-06	0.00194585	42	14	42	0	1	0	0	0	0	0	0	42	52	21	52	0	3	0	0	0	0	0	0	52	62	15	62	0	7	0	0	0	0	0	0	62	52	9	2
ENSCAFT00000068292.1 (Canis_familiaris.CanFam3.1.ncrna)	ENSCAFT00000068292.1	Canis_familiaris.CanFam3.1.ncrna	112	72	-90.3333	-6.76596	4.58955e-08	-3.99639	-3.46638e-06	3.41631e-06	88	16	88	7	34	0	0	0	0	0	0	88	122	28	122	16	44	0	0	0	0	0	0	122	108	25	108	7	40	0	0	0	0	0	0	108	106	21	6
ENSCAFT00000068305.1 (Canis_familiaris.CanFam3.1.ncrna)	ENSCAFT00000068305.1	Canis_familiaris.CanFam3.1.ncrna	42	24	-33.6667	-5.3913	0.000202075	-3.1405	-1.23026e-06	0.00653619	32	11	32	1	1	0	0	0	0	0	0	32	48	25	48	0	6	0	0	0	0	0	0	48	44	17	44	0	4	0	0	0	0	0	0	44	41.3333	9	4
ENSCAFT00000068333.1 (Canis_familiaris.CanFam3.1.ncrna)	ENSCAFT00000068333.1	Canis_familiaris.CanFam3.1.ncrna	484	346	-413.667	-12.4907	1.34891e-17	-7.26965	-1.69602e-05	4.50855e-15	384	198	384	0	0	0	0	0	0	0	0	384	451	253	451	0	0	0	0	0	0	0	0	451	514	263	514	0	0	0	0	0	0	0	0	514	449.667	40	21
ENSCAFT00000068483.1 (Canis_familiaris.CanFam3.1.ncrna)	ENSCAFT00000068483.1	Canis_familiaris.CanFam3.1.ncrna	956	656	-803.667	-16.8618	3.24681e-25	-9.98761	-3.35685e-05	9.2242e-22	702	336	702	3	4	0	0	0	0	0	0	702	865	437	865	0	5	0	0	0	0	0	0	865	996	477	996	0	4	0	0	0	0	0	0	996	854.333	66	30
ENSCAFT00000068604.1 (Canis_familiaris.CanFam3.1.ncrna)	ENSCAFT00000068604.1	Canis_familiaris.CanFam3.1.ncrna	195	101	-158.667	-12.3333	4.84839e-10	-6.88949	-6.39924e-06	5.50971e-08	117	39	117	12	20	0	0	0	0	0	0	117	196	68	196	11	25	0	0	0	0	0	0	196	205	61	205	13	32	0	0	0	0	0	0	205	172.667	10	4
ENSCAFT00000068614.1 (Canis_familiaris.CanFam3.1.ncrna)	ENSCAFT00000068614.1	Canis_familiaris.CanFam3.1.ncrna	15	10	-11.3333	-12.3333	0.00021418	-6.84956	-4.67328e-07	0.00689502	11	3	11	0	0	0	0	0	0	0	0	11	11	7	11	0	0	0	0	0	0	0	0	11	15	6	15	0	0	0	0	0	0	0	0	15	12.3333	2	1
ENSCAFT00000068663.1 (Canis_familiaris.CanFam3.1.ncrna)	ENSCAFT00000068663.1	Canis_familiaris.CanFam3.1.ncrna	68	37	-48.3333	-5.83333	9.06022e-05	-3.35817	-1.79762e-06	0.00318763	47	24	47	17	30	0	0	0	0	0	0	47	51	25	51	10	16	0	0	0	0	0	0	51	77	43	77	22	32	0	0	0	0	0	0	77	58.3333	9	2
ENSCAFT00000068679.1 (Canis_familiaris.CanFam3.1.ncrna)	ENSCAFT00000068679.1	Canis_familiaris.CanFam3.1.ncrna	308	223	-278.333	-10.4886	2.14413e-14	-6.045	-1.11962e-05	4.7466e-12	252	122	252	0	0	0	0	0	0	0	0	252	334	167	334	0	0	0	0	0	0	0	0	334	337	172	337	0	0	0	0	0	0	0	0	337	307.667	30	10
ENSCAFT00000068984.1 (Canis_familiaris.CanFam3.1.ncrna)	ENSCAFT00000068984.1	Canis_familiaris.CanFam3.1.ncrna	206	127	-168	-7.90411	1.04672e-10	-4.65145	-6.58242e-06	1.33651e-08	150	80	150	0	0	0	0	0	0	0	0	150	202	107	202	0	0	0	0	0	0	0	0	202	225	121	225	0	0	0	0	0	0	0	0	225	192.333	31	11
ENSCAFT00000069033.1 (Canis_familiaris.CanFam3.1.ncrna)	ENSCAFT00000069033.1	Canis_familiaris.CanFam3.1.ncrna	126	65	-98.6667	-6.28571	0.000136502	-3.45546	-3.62115e-06	0.00457584	86	23	86	11	43	0	0	0	0	0	0	86	137	42	137	19	62	0	0	0	0	0	0	137	129	33	129	16	62	0	0	0	0	0	0	129	117.333	11	4
ENSCAFT00000069072.1 (Canis_familiaris.CanFam3.1.ncrna)	ENSCAFT00000069072.1	Canis_familiaris.CanFam3.1.ncrna	379	268	-333.667	-10.5333	8.22365e-17	-6.22664	-1.34887e-05	2.33634e-14	299	137	299	2	6	0	0	0	0	0	0	299	400	190	400	0	6	0	0	0	0	0	0	400	407	201	407	0	2	0	0	0	0	0	0	407	368.667	46	21
ENSCAFT00000069077.1 (Canis_familiaris.CanFam3.1.ncrna)	ENSCAFT00000069077.1	Canis_familiaris.CanFam3.1.ncrna	68	31	-47.6667	-5.33333	9.35211e-05	-3.16146	-1.74843e-06	0.00328354	40	8	40	0	7	0	0	0	0	0	0	40	60	16	60	1	6	0	0	0	0	0	0	60	76	18	76	4	20	0	0	0	0	0	0	76	58.6667	16	5
ENSCAFT00000069084.1 (Canis_familiaris.CanFam3.1.ncrna)	ENSCAFT00000069084.1	Canis_familiaris.CanFam3.1.ncrna	22	9	-14.6667	-9.8	0.00112347	-5.40138	-5.80771e-07	0.0298064	10	4	10	0	2	0	0	0	0	0	0	10	22	10	22	0	4	0	0	0	0	0	0	22	17	12	17	0	0	0	0	0	0	0	0	17	16.3333	1	0
ENSCAFT00000069093.1 (Canis_familiaris.CanFam3.1.ncrna)	ENSCAFT00000069093.1	Canis_familiaris.CanFam3.1.ncrna	278	196	-249	-13.45	6.10042e-16	-7.7087	-1.01986e-05	1.56373e-13	216	99	216	30	37	0	0	0	0	0	0	216	297	102	297	27	45	0	0	0	0	0	0	297	294	108	294	9	24	0	0	0	0	0	0	294	269	19	6
ENSCAFT00000069106.1 (Canis_familiaris.CanFam3.1.ncrna)	ENSCAFT00000069106.1	Canis_familiaris.CanFam3.1.ncrna	689	285	-475.667	-5.39077	1.26736e-06	-3.18817	-1.73855e-05	6.66773e-05	378	195	378	11	29	0	0	0	0	0	0	378	598	318	598	7	23	0	0	0	0	0	0	598	776	459	776	9	24	0	0	0	0	0	0	776	584	145	91
ENSCAFT00000069113.1 (Canis_familiaris.CanFam3.1.ncrna)	ENSCAFT00000069113.1	Canis_familiaris.CanFam3.1.ncrna	180	93	-143	-9.9375	1.42817e-10	-5.72767	-5.70036e-06	1.77698e-08	110	28	110	4	5	0	0	0	0	0	0	110	173	55	173	5	18	0	0	0	0	0	0	173	194	59	194	2	11	0	0	0	0	0	0	194	159	17	7
ENSCAFT00000069137.1 (Canis_familiaris.CanFam3.1.ncrna)	ENSCAFT00000069137.1	Canis_familiaris.CanFam3.1.ncrna	481	360	-431.333	-15.7045	2.20922e-16	-9.36086	-1.79635e-05	5.93046e-14	393	204	393	0	0	0	0	0	0	0	0	393	495	267	495	0	0	0	0	0	0	0	0	495	494	255	494	0	0	0	0	0	0	0	0	494	460.667	41	23
ENSCAFT00000069311.1 (Canis_familiaris.CanFam3.1.ncrna)	ENSCAFT00000069311.1	Canis_familiaris.CanFam3.1.ncrna	149	84	-118	-6.36364	6.87863e-08	-3.77675	-4.47804e-06	4.94739e-06	102	5	102	0	7	0	0	0	0	0	0	102	152	8	152	1	17	0	0	0	0	0	0	152	166	19	166	2	10	0	0	0	0	0	0	166	140	31	1
ENSCAFT00000069321.1 (Canis_familiaris.CanFam3.1.ncrna)	ENSCAFT00000069321.1	Canis_familiaris.CanFam3.1.ncrna	35	16	-27.3333	-6.46667	0.000251231	-3.71413	-1.03043e-06	0.00796742	21	3	21	0	0	0	0	0	0	0	0	21	36	6	36	0	0	0	0	0	0	0	0	36	40	5	40	0	0	0	0	0	0	0	0	40	32.3333	5	0
ENSCAFT00000069336.1 (Canis_familiaris.CanFam3.1.ncrna)	ENSCAFT00000069336.1	Canis_familiaris.CanFam3.1.ncrna	95	78	-86.3333	-3.61616	0.00134901	-2.09576	-2.73461e-06	0.0348677	111	14	111	4	57	0	0	0	0	0	0	111	127	16	127	4	60	0	0	0	0	0	0	127	120	16	120	6	46	0	0	0	0	0	0	120	119.333	34	2
ENSCAFT00000069436.1 (Canis_familiaris.CanFam3.1.ncrna)	ENSCAFT00000069436.1	Canis_familiaris.CanFam3.1.ncrna	33	13	-19.3333	-30	7.29992e-06	-15.2427	-8.09483e-07	0.000330739	13	0	13	0	13	0	0	0	0	0	0	13	33	0	33	0	32	0	0	0	0	0	0	33	14	0	14	0	14	0	0	0	0	0	0	14	20	0	0
ENSCAFT00000069659.1 (Canis_familiaris.CanFam3.1.ncrna)	ENSCAFT00000069659.1	Canis_familiaris.CanFam3.1.ncrna	694	402	-561	-16.3	5.17515e-20	-9.76335	-2.33103e-05	3.10773e-17	434	141	434	49	152	0	0	0	0	0	0	434	641	242	641	108	231	0	0	0	0	0	0	641	718	286	718	124	251	0	0	0	0	0	0	718	597.667	54	22
ENSCAFT00000069782.1 (Canis_familiaris.CanFam3.1.ncrna)	ENSCAFT00000069782.1	Canis_familiaris.CanFam3.1.ncrna	32	22	-26.6667	-14.3333	2.63554e-07	-8.26148	-1.11517e-06	1.63365e-05	29	7	29	0	0	0	0	0	0	0	0	29	24	6	24	0	0	0	0	0	0	0	0	24	33	9	33	0	0	0	0	0	0	0	0	33	28.6667	3	0
ENSCAFT00000069813.1 (Canis_familiaris.CanFam3.1.ncrna)	ENSCAFT00000069813.1	Canis_familiaris.CanFam3.1.ncrna	51	40	-43	-8.58824	3.58599e-07	-5.07082	-1.7199e-06	2.15235e-05	46	1	46	0	21	0	0	0	0	0	0	46	46	5	46	1	17	0	0	0	0	0	0	46	54	11	54	3	21	0	0	0	0	0	0	54	48.6667	8	2
ENSCAFT00000069836.1 (Canis_familiaris.CanFam3.1.ncrna)	ENSCAFT00000069836.1	Canis_familiaris.CanFam3.1.ncrna	161	99	-133.333	-7.15385	1.70142e-09	-4.24827	-5.15172e-06	1.6911e-07	116	11	116	0	0	0	0	0	0	0	0	116	178	15	178	0	0	0	0	0	0	0	0	178	171	13	171	0	0	0	0	0	0	0	0	171	155	31	2
ENSCAFT00000069926.1 (Canis_familiaris.CanFam3.1.ncrna)	ENSCAFT00000069926.1	Canis_familiaris.CanFam3.1.ncrna	43	37	-38.6667	-9.92308	1.16438e-07	-5.81506	-1.56567e-06	7.9711e-06	42	14	42	4	13	0	0	0	0	0	0	42	46	17	46	4	15	0	0	0	0	0	0	46	41	15	41	0	4	0	0	0	0	0	0	41	43	6	1
ENSCAFT00000070083.1 (Canis_familiaris.CanFam3.1.ncrna)	ENSCAFT00000070083.1	Canis_familiaris.CanFam3.1.ncrna	977	657	-812.667	-20.8211	1.24968e-27	-12.3146	-3.42448e-05	8.52081e-24	695	298	695	0	0	0	0	0	0	0	0	695	857	405	857	0	0	0	0	0	0	0	0	857	1009	463	1009	0	0	0	0	0	0	0	0	1009	853.667	53	25
ENSCAFT00000070118.1 (Canis_familiaris.CanFam3.1.ncrna)	ENSCAFT00000070118.1	Canis_familiaris.CanFam3.1.ncrna	101	60	-81	-4.42254	0.000533992	-2.51414	-2.74398e-06	0.0155199	82	28	82	0	0	0	0	0	0	0	0	82	122	31	122	0	0	0	0	0	0	0	0	122	110	30	110	0	0	0	0	0	0	0	0	110	104.667	21	9
ENSCAFT00000070127.1 (Canis_familiaris.CanFam3.1.ncrna)	ENSCAFT00000070127.1	Canis_familiaris.CanFam3.1.ncrna	35	18	-27.3333	-11.25	8.51256e-06	-6.33834	-1.10214e-06	0.000381354	20	2	20	0	0	0	0	0	0	0	0	20	34	7	34	0	0	0	0	0	0	0	0	34	36	6	36	0	0	0	0	0	0	0	0	36	30	2	0
ENSCAFT00000070140.1 (Canis_familiaris.CanFam3.1.ncrna)	ENSCAFT00000070140.1	Canis_familiaris.CanFam3.1.ncrna	232	151	-192	-7.47191	1.10211e-10	-4.43108	-7.48899e-06	1.39677e-08	179	33	179	0	21	0	0	0	0	0	0	179	233	42	233	1	18	0	0	0	0	0	0	233	253	45	253	4	36	0	0	0	0	0	0	253	221.667	40	8
ENSCAFT00000070199.1 (Canis_familiaris.CanFam3.1.ncrna)	ENSCAFT00000070199.1	Canis_familiaris.CanFam3.1.ncrna	426	285	-357.333	-14.5696	6.14955e-20	-8.67526	-1.48067e-05	3.49417e-17	308	162	308	19	38	0	0	0	0	0	0	308	398	211	398	23	42	0	0	0	0	0	0	398	445	229	445	11	49	0	0	0	0	0	0	445	383.667	37	15
ENSCAFT00000070277.1 (Canis_familiaris.CanFam3.1.ncrna)	ENSCAFT00000070277.1	Canis_familiaris.CanFam3.1.ncrna	369	222	-300	-11.7143	6.4545e-16	-6.85648	-1.22004e-05	1.64214e-13	249	142	249	4	14	0	0	0	0	0	0	249	343	190	343	10	38	0	0	0	0	0	0	343	392	218	392	8	27	0	0	0	0	0	0	392	328	34	13
ENSCAFT00000070306.1 (Canis_familiaris.CanFam3.1.ncrna)	ENSCAFT00000070306.1	Canis_familiaris.CanFam3.1.ncrna	228	124	-183.333	-11.1852	5.62787e-11	-6.50129	-7.40246e-06	7.46557e-09	145	70	145	0	0	0	0	0	0	0	0	145	221	104	221	0	0	0	0	0	0	0	0	221	238	122	238	0	0	0	0	0	0	0	0	238	201.333	21	9
ENSCAFT00000070338.1 (Canis_familiaris.CanFam3.1.ncrna)	ENSCAFT00000070338.1	Canis_familiaris.CanFam3.1.ncrna	50	36	-44.6667	-14.4	7.9822e-10	-8.29811	-1.84679e-06	8.58452e-08	39	3	39	0	22	0	0	0	0	0	0	39	52	8	52	1	21	0	0	0	0	0	0	52	53	12	53	3	30	0	0	0	0	0	0	53	48	4	2
ENSCAFT00000070461.1 (Canis_familiaris.CanFam3.1.ncrna)	ENSCAFT00000070461.1	Canis_familiaris.CanFam3.1.ncrna	431	304	-351.333	-7.09249	2.82044e-10	-4.34929	-1.37681e-05	3.35033e-08	345	95	345	69	234	0	0	0	0	0	0	345	412	99	412	61	249	0	0	0	0	0	0	412	470	110	470	70	309	0	0	0	0	0	0	470	409	93	31
ENSCAFT00000070525.1 (Canis_familiaris.CanFam3.1.ncrna)	ENSCAFT00000070525.1	Canis_familiaris.CanFam3.1.ncrna	44	26	-36.3333	-19.1667	1.75065e-08	-10.6496	-1.51484e-06	1.41903e-06	27	8	27	0	0	0	0	0	0	0	0	27	43	15	43	0	6	0	0	0	0	0	0	43	45	17	45	1	2	0	0	0	0	0	0	45	38.3333	1	0
ENSCAFT00000070636.1 (Canis_familiaris.CanFam3.1.ncrna)	ENSCAFT00000070636.1	Canis_familiaris.CanFam3.1.ncrna	87	52	-69	-5.5	5.35566e-06	-3.22224	-2.53555e-06	0.000251842	68	13	68	12	34	0	0	0	0	0	0	68	98	12	98	5	47	0	0	0	0	0	0	98	87	7	87	6	29	0	0	0	0	0	0	87	84.3333	19	5
ENSCAFT00000070840.1 (Canis_familiaris.CanFam3.1.ncrna)	ENSCAFT00000070840.1	Canis_familiaris.CanFam3.1.ncrna	210	96	-157	-5.02564	1.89607e-05	-2.9153	-5.59773e-06	0.000787344	140	35	140	12	25	0	0	0	0	0	0	140	210	70	210	20	50	0	0	0	0	0	0	210	238	74	238	19	37	0	0	0	0	0	0	238	196	45	15
ENSCAFT00000070862.1 (Canis_familiaris.CanFam3.1.ncrna)	ENSCAFT00000070862.1	Canis_familiaris.CanFam3.1.ncrna	14	9	-12	-13	0.000254942	-7.10295	-4.93021e-07	0.00806259	10	0	10	0	1	0	0	0	0	0	0	10	14	0	14	0	0	0	0	0	0	0	0	14	15	0	15	0	4	0	0	0	0	0	0	15	13	1	0
ENSCAFT00000070899.1 (Canis_familiaris.CanFam3.1.ncrna)	ENSCAFT00000070899.1	Canis_familiaris.CanFam3.1.ncrna	223	117	-174.333	-12.1277	4.68368e-13	-7.2295	-7.10558e-06	8.58473e-11	129	63	129	0	0	0	0	0	0	0	0	129	207	94	207	0	0	0	0	0	0	0	0	207	234	123	234	0	0	0	0	0	0	0	0	234	190	24	12
ENSCAFT00000070909.1 (Canis_familiaris.CanFam3.1.ncrna)	ENSCAFT00000070909.1	Canis_familiaris.CanFam3.1.ncrna	28	15	-20	-6	0.00172625	-3.43489	-7.48581e-07	0.0433049	19	9	19	0	0	0	0	0	0	0	0	19	22	8	22	0	0	0	0	0	0	0	0	22	31	13	31	0	0	0	0	0	0	0	0	31	24	3	0
ENSCAFT00000071012.1 (Canis_familiaris.CanFam3.1.ncrna)	ENSCAFT00000071012.1	Canis_familiaris.CanFam3.1.ncrna	71	31	-48.3333	-7.90476	2.89952e-06	-4.59019	-1.8908e-06	0.000143678	38	9	38	4	17	0	0	0	0	0	0	38	51	16	51	8	23	0	0	0	0	0	0	51	77	22	77	9	46	0	0	0	0	0	0	77	55.3333	8	1
ENSCAFT00000071086.1 (Canis_familiaris.CanFam3.1.ncrna)	ENSCAFT00000071086.1	Canis_familiaris.CanFam3.1.ncrna	110	57	-88.6667	-6.01887	2.59472e-05	-3.38638	-3.25539e-06	0.00103582	75	21	75	0	0	0	0	0	0	0	0	75	120	44	120	0	0	0	0	0	0	0	0	120	124	27	124	0	0	0	0	0	0	0	0	124	106.333	14	4
ENSCAFT00000071132.1 (Canis_familiaris.CanFam3.1.ncrna)	ENSCAFT00000071132.1	Canis_familiaris.CanFam3.1.ncrna	155	104	-134	-9.93333	2.22412e-12	-5.80697	-5.37774e-06	3.52672e-10	118	74	118	0	0	0	0	0	0	0	0	118	161	113	161	1	1	0	0	0	0	0	0	161	168	126	168	8	9	0	0	0	0	0	0	168	149	18	10
ENSCAFT00000071141.1 (Canis_familiaris.CanFam3.1.ncrna)	ENSCAFT00000071141.1	Canis_familiaris.CanFam3.1.ncrna	58	38	-46.6667	-5.51613	1.48081e-05	-3.267	-1.72662e-06	0.000631837	46	9	46	0	13	0	0	0	0	0	0	46	66	20	66	4	19	0	0	0	0	0	0	66	59	18	59	6	11	0	0	0	0	0	0	59	57	15	4
ENSCAFT00000071248.1 (Canis_familiaris.CanFam3.1.ncrna)	ENSCAFT00000071248.1	Canis_familiaris.CanFam3.1.ncrna	38	25	-29.3333	-6.17647	0.000263728	-3.57224	-1.11146e-06	0.00830963	32	6	32	1	7	0	0	0	0	0	0	32	30	7	30	1	2	0	0	0	0	0	0	30	43	16	43	7	9	0	0	0	0	0	0	43	35	5	1
ENSCAFT00000071289.1 (Canis_familiaris.CanFam3.1.ncrna)	ENSCAFT00000071289.1	Canis_familiaris.CanFam3.1.ncrna	101	87	-94.6667	-6.46154	1.95883e-07	-3.77306	-3.62513e-06	1.24824e-05	117	19	117	0	35	0	0	0	0	0	0	117	114	29	114	5	26	0	0	0	0	0	0	114	105	21	105	4	22	0	0	0	0	0	0	105	112	18	1
ENSCAFT00000071291.1 (Canis_familiaris.CanFam3.1.ncrna)	ENSCAFT00000071291.1	Canis_familiaris.CanFam3.1.ncrna	122	60	-91.3333	-5.21538	1.09391e-05	-3.09771	-3.32483e-06	0.000479353	77	2	77	1	7	0	0	0	0	0	0	77	123	4	123	0	11	0	0	0	0	0	0	123	139	8	139	0	16	0	0	0	0	0	0	139	113	31	2
ENSCAFT00000071307.1 (Canis_familiaris.CanFam3.1.ncrna)	ENSCAFT00000071307.1	Canis_familiaris.CanFam3.1.ncrna	55	29	-43	-4.68571	0.000485404	-2.71115	-1.50704e-06	0.0143649	41	6	41	0	16	0	0	0	0	0	0	41	57	6	57	3	21	0	0	0	0	0	0	57	66	7	66	4	31	0	0	0	0	0	0	66	54.6667	12	3
ENSCAFT00000071329.1 (Canis_familiaris.CanFam3.1.ncrna)	ENSCAFT00000071329.1	Canis_familiaris.CanFam3.1.ncrna	75	24	-49.3333	-7.16667	6.31899e-05	-4.09721	-1.88091e-06	0.00232643	32	5	32	0	0	0	0	0	0	0	0	32	59	12	59	0	0	0	0	0	0	0	0	59	81	11	81	0	0	0	0	0	0	0	0	81	57.3333	8	0
ENSCAFT00000071366.1 (Canis_familiaris.CanFam3.1.ncrna)	ENSCAFT00000071366.1	Canis_familiaris.CanFam3.1.ncrna	49	28	-35.3333	-7.23529	6.13276e-05	-4.07251	-1.35165e-06	0.0022603	36	0	36	0	34	0	0	0	0	0	0	36	52	0	52	0	44	0	0	0	0	0	0	52	35	0	35	0	23	0	0	0	0	0	0	35	41	3	0
ENSCAFT00000071379.1 (Canis_familiaris.CanFam3.1.ncrna)	ENSCAFT00000071379.1	Canis_familiaris.CanFam3.1.ncrna	53	27	-40	-6.45455	0.000253624	-3.65616	-1.4981e-06	0.00802837	33	13	33	0	0	0	0	0	0	0	0	33	52	15	52	0	0	0	0	0	0	0	0	52	57	14	57	0	0	0	0	0	0	0	0	57	47.3333	6	0
ENSCAFT00000071382.1 (Canis_familiaris.CanFam3.1.ncrna)	ENSCAFT00000071382.1	Canis_familiaris.CanFam3.1.ncrna	118	85	-102.333	-7.97727	3.12417e-10	-4.71671	-4.02371e-06	3.69823e-08	97	61	97	2	4	0	0	0	0	0	0	97	130	66	130	3	6	0	0	0	0	0	0	130	124	71	124	0	6	0	0	0	0	0	0	124	117	20	5
ENSCAFT00000071438.1 (Canis_familiaris.CanFam3.1.ncrna)	ENSCAFT00000071438.1	Canis_familiaris.CanFam3.1.ncrna	435	265	-357.667	-21.2453	5.15792e-23	-12.4405	-1.50216e-05	8.37351e-20	281	123	281	0	0	0	0	0	0	0	0	281	395	196	395	0	0	0	0	0	0	0	0	395	450	229	450	0	0	0	0	0	0	0	0	450	375.333	22	9
ENSCAFT00000071565.1 (Canis_familiaris.CanFam3.1.ncrna)	ENSCAFT00000071565.1	Canis_familiaris.CanFam3.1.ncrna	29	14	-22	-8.33333	0.00023266	-4.68608	-8.56932e-07	0.00741988	16	1	16	0	9	0	0	0	0	0	0	16	31	4	31	1	13	0	0	0	0	0	0	31	28	5	28	1	16	0	0	0	0	0	0	28	25	2	1
ENSCAFT00000071568.1 (Canis_familiaris.CanFam3.1.ncrna)	ENSCAFT00000071568.1	Canis_familiaris.CanFam3.1.ncrna	307	165	-244.333	-7.85047	1.78794e-10	-4.56975	-9.50414e-06	2.20052e-08	201	24	201	4	29	0	0	0	0	0	0	201	303	26	303	3	70	0	0	0	0	0	0	303	336	41	336	5	85	0	0	0	0	0	0	336	280	42	5
ENSCAFT00000071570.1 (Canis_familiaris.CanFam3.1.ncrna)	ENSCAFT00000071570.1	Canis_familiaris.CanFam3.1.ncrna	89	40	-58.3333	-8	2.18722e-06	-4.67605	-2.29457e-06	0.000110306	48	3	48	0	0	0	0	0	0	0	0	48	56	2	56	0	0	0	0	0	0	0	0	56	96	13	96	0	0	0	0	0	0	0	0	96	66.6667	10	1
ENSCAFT00000071676.1 (Canis_familiaris.CanFam3.1.ncrna)	ENSCAFT00000071676.1	Canis_familiaris.CanFam3.1.ncrna	62	36	-49.3333	-5.77419	2.45325e-05	-3.34488	-1.82394e-06	0.000986276	47	8	47	2	14	0	0	0	0	0	0	47	70	34	70	12	19	0	0	0	0	0	0	70	62	25	62	2	6	0	0	0	0	0	0	62	59.6667	11	4
ENSCAFT00000071698.1 (Canis_familiaris.CanFam3.1.ncrna)	ENSCAFT00000071698.1	Canis_familiaris.CanFam3.1.ncrna	5116	3212	-4334	-62.3302	2.34877e-45	-36.2141	-0.000186148	8.00741e-41	3286	2255	3286	2253	3255	0	0	0	0	0	0	3286	4756	3119	4756	3117	4719	0	0	0	0	0	0	4756	5172	3547	5172	3543	5128	0	0	0	0	0	0	5172	4404.67	82	37
ENSCAFT00000071711.1 (Canis_familiaris.CanFam3.1.ncrna)	ENSCAFT00000071711.1	Canis_familiaris.CanFam3.1.ncrna	307	202	-257.333	-13.0625	3.51612e-15	-7.94789	-1.06115e-05	8.15454e-13	218	53	218	14	70	0	0	0	0	0	0	218	299	65	299	3	82	0	0	0	0	0	0	299	319	87	319	11	81	0	0	0	0	0	0	319	278.667	36	9
ENSCAFT00000071764.1 (Canis_familiaris.CanFam3.1.ncrna)	ENSCAFT00000071764.1	Canis_familiaris.CanFam3.1.ncrna	62	27	-44	-5.4	0.000166601	-3.21903	-1.61664e-06	0.00549833	37	9	37	2	15	0	0	0	0	0	0	37	66	29	66	17	24	0	0	0	0	0	0	66	59	21	59	10	20	0	0	0	0	0	0	59	54	16	3
ENSCAFT00000071774.1 (Canis_familiaris.CanFam3.1.ncrna)	ENSCAFT00000071774.1	Canis_familiaris.CanFam3.1.ncrna	418	249	-336	-12.2	2.61845e-16	-7.13526	-1.37101e-05	6.92001e-14	279	161	279	2	5	0	0	0	0	0	0	279	377	223	377	6	8	0	0	0	0	0	0	377	442	237	442	3	5	0	0	0	0	0	0	442	366	36	16
ENSCAFT00000071810.1 (Canis_familiaris.CanFam3.1.ncrna)	ENSCAFT00000071810.1	Canis_familiaris.CanFam3.1.ncrna	1005	424	-694.667	-7.74434	1.2138e-09	-4.53223	-2.69901e-05	1.23894e-07	518	138	518	89	224	0	0	0	0	0	0	518	783	180	783	104	307	0	0	0	0	0	0	783	1092	302	1092	175	439	0	0	0	0	0	0	1092	797.667	128	42
ENSCAFT00000071856.1 (Canis_familiaris.CanFam3.1.ncrna)	ENSCAFT00000071856.1	Canis_familiaris.CanFam3.1.ncrna	271	160	-214	-12.4643	3.08574e-14	-7.21928	-8.74444e-06	6.65817e-12	179	84	179	2	8	0	0	0	0	0	0	179	231	106	231	3	10	0	0	0	0	0	0	231	288	129	288	9	15	0	0	0	0	0	0	288	232.667	20	7
ENSCAFT00000071980.1 (Canis_familiaris.CanFam3.1.ncrna)	ENSCAFT00000071980.1	Canis_familiaris.CanFam3.1.ncrna	33	14	-23	-6.75	0.000315241	-3.8795	-8.77624e-07	0.0098148	18	5	18	0	0	0	0	0	0	0	0	18	26	8	26	0	0	0	0	0	0	0	0	26	37	10	37	0	0	0	0	0	0	0	0	37	27	4	2
ENSCAFT00000072054.1 (Canis_familiaris.CanFam3.1.ncrna)	ENSCAFT00000072054.1	Canis_familiaris.CanFam3.1.ncrna	314	187	-253.333	-7.12903	2.5221e-10	-4.16281	-9.75204e-06	3.02349e-08	225	44	225	31	164	0	0	0	0	0	0	225	308	37	308	23	234	0	0	0	0	0	0	308	351	69	351	43	253	0	0	0	0	0	0	351	294.667	49	16
ENSCAFT00000072151.1 (Canis_familiaris.CanFam3.1.ncrna)	ENSCAFT00000072151.1	Canis_familiaris.CanFam3.1.ncrna	584	312	-425	-4.36412	0.000176692	-2.64396	-1.49495e-05	0.0057943	439	170	439	11	25	0	0	0	0	0	0	439	568	230	568	17	32	0	0	0	0	0	0	568	647	258	647	16	49	0	0	0	0	0	0	647	551.333	189	24
ENSCAFT00000072186.1 (Canis_familiaris.CanFam3.1.ncrna)	ENSCAFT00000072186.1	Canis_familiaris.CanFam3.1.ncrna	33	25	-26	-4.9	0.000729423	-2.92954	-9.45899e-07	0.0204334	31	1	31	0	26	0	0	0	0	0	0	31	36	4	36	2	27	0	0	0	0	0	0	36	31	1	31	0	25	0	0	0	0	0	0	31	32.6667	11	1
ENSCAFT00000072414.1 (Canis_familiaris.CanFam3.1.ncrna)	ENSCAFT00000072414.1	Canis_familiaris.CanFam3.1.ncrna	48	16	-33	-5.125	0.000901012	-3.02211	-1.18967e-06	0.0244565	25	2	25	0	18	0	0	0	0	0	0	25	51	1	51	0	38	0	0	0	0	0	0	51	47	5	47	3	35	0	0	0	0	0	0	47	41	12	4
ENSCAFT00000072426.1 (Canis_familiaris.CanFam3.1.ncrna)	ENSCAFT00000072426.1	Canis_familiaris.CanFam3.1.ncrna	37	18	-28	-85	1.18816e-09	-39.1502	-1.20542e-06	1.21642e-07	18	1	18	1	18	0	0	0	0	0	0	18	30	0	30	0	29	0	0	0	0	0	0	30	37	0	37	0	36	0	0	0	0	0	0	37	28.3333	0	0
ENSCAFT00000072447.1 (Canis_familiaris.CanFam3.1.ncrna)	ENSCAFT00000072447.1	Canis_familiaris.CanFam3.1.ncrna	308	139	-226.667	-7.35514	9.80151e-08	-4.19032	-8.6717e-06	6.81945e-06	174	76	174	0	0	0	0	0	0	0	0	174	270	135	270	0	0	0	0	0	0	0	0	270	343	170	343	0	0	0	0	0	0	0	0	343	262.333	35	20
ENSCAFT00000072508.1 (Canis_familiaris.CanFam3.1.ncrna)	ENSCAFT00000072508.1	Canis_familiaris.CanFam3.1.ncrna	28	21	-23.3333	-9.75	2.26655e-05	-5.55064	-9.36842e-07	0.000917709	24	5	24	0	11	0	0	0	0	0	0	24	30	12	30	9	18	0	0	0	0	0	0	30	24	6	24	0	6	0	0	0	0	0	0	24	26	2	2
ENSCAFT00000072509.1 (Canis_familiaris.CanFam3.1.ncrna)	ENSCAFT00000072509.1	Canis_familiaris.CanFam3.1.ncrna	109	69	-87	-6.8	8.07402e-06	-3.80576	-3.27867e-06	0.000364582	85	47	85	0	0	0	0	0	0	0	0	85	119	71	119	0	0	0	0	0	0	0	0	119	102	63	102	0	0	0	0	0	0	0	0	102	102	10	4
ENSCAFT00000072522.1 (Canis_familiaris.CanFam3.1.ncrna)	ENSCAFT00000072522.1	Canis_familiaris.CanFam3.1.ncrna	185	91	-137.333	-7.4375	1.45645e-07	-4.26178	-5.28543e-06	9.71688e-06	112	38	112	0	0	0	0	0	0	0	0	112	161	50	161	0	0	0	0	0	0	0	0	161	203	65	203	0	0	0	0	0	0	0	0	203	158.667	21	7
ENSCAFT00000072556.1 (Canis_familiaris.CanFam3.1.ncrna)	ENSCAFT00000072556.1	Canis_familiaris.CanFam3.1.ncrna	68	34	-55.3333	-9.73684	5.38248e-08	-5.64424	-2.20209e-06	3.94622e-06	40	15	40	0	0	0	0	0	0	0	0	40	73	24	73	0	0	0	0	0	0	0	0	73	72	31	72	0	0	0	0	0	0	0	0	72	61.6667	8	3
ENSCAFT00000072728.1 (Canis_familiaris.CanFam3.1.ncrna)	ENSCAFT00000072728.1	Canis_familiaris.CanFam3.1.ncrna	110	69	-83	-3.86207	0.000916709	-2.25849	-2.72827e-06	0.0248429	102	50	102	9	27	0	0	0	0	0	0	102	130	76	130	8	17	0	0	0	0	0	0	130	104	49	104	7	19	0	0	0	0	0	0	104	112	34	16
ENSCAFT00000072733.1 (Canis_familiaris.CanFam3.1.ncrna)	ENSCAFT00000072733.1	Canis_familiaris.CanFam3.1.ncrna	443	260	-356.333	-18.2419	5.25276e-19	-10.4905	-1.48489e-05	2.21083e-16	281	118	281	0	0	0	0	0	0	0	0	281	388	193	388	0	0	0	0	0	0	0	0	388	462	222	462	0	0	0	0	0	0	0	0	462	377	21	9
ENSCAFT00000072743.1 (Canis_familiaris.CanFam3.1.ncrna)	ENSCAFT00000072743.1	Canis_familiaris.CanFam3.1.ncrna	26	18	-20.3333	-7.77778	0.000133931	-4.46296	-7.95299e-07	0.00450467	21	7	21	0	0	0	0	0	0	0	0	21	28	14	28	0	0	0	0	0	0	0	0	28	21	9	21	0	0	0	0	0	0	0	0	21	23.3333	3	2
ENSCAFT00000072744.1 (Canis_familiaris.CanFam3.1.ncrna)	ENSCAFT00000072744.1	Canis_familiaris.CanFam3.1.ncrna	549	389	-473.333	-10.5302	2.796e-17	-6.31112	-1.92023e-05	8.58749e-15	431	53	431	33	192	0	0	0	0	0	0	431	553	49	553	28	231	0	0	0	0	0	0	553	585	84	585	45	249	0	0	0	0	0	0	585	523	71	5
ENSCAFT00000072793.1 (Canis_familiaris.CanFam3.1.ncrna)	ENSCAFT00000072793.1	Canis_familiaris.CanFam3.1.ncrna	50	20	-35.6667	-5.28	0.000330042	-3.11966	-1.29647e-06	0.0102289	27	0	27	0	0	0	0	0	0	0	0	27	55	0	55	0	0	0	0	0	0	0	0	55	50	0	50	0	0	0	0	0	0	0	0	50	44	13	0
ENSCAFT00000072831.1 (Canis_familiaris.CanFam3.1.ncrna)	ENSCAFT00000072831.1	Canis_familiaris.CanFam3.1.ncrna	298	119	-213.667	-6.77477	2.02587e-07	-3.92005	-8.08645e-06	1.28615e-05	154	72	154	0	0	0	0	0	0	0	0	154	267	140	267	0	0	0	0	0	0	0	0	267	331	173	331	0	0	0	0	0	0	0	0	331	250.667	43	21
ENSCAFT00000072980.1 (Canis_familiaris.CanFam3.1.ncrna)	ENSCAFT00000072980.1	Canis_familiaris.CanFam3.1.ncrna	31	14	-25.3333	#DIV/0!	2.76975e-10	-160.545	-1.09434e-06	3.30161e-08	14	6	14	3	9	0	0	0	0	0	0	14	31	8	31	7	15	0	0	0	0	0	0	31	31	13	31	10	15	0	0	0	0	0	0	31	25.3333	0	0
ENSCAFT00000073137.1 (Canis_familiaris.CanFam3.1.ncrna)	ENSCAFT00000073137.1	Canis_familiaris.CanFam3.1.ncrna	95	72	-81.6667	-3.72222	0.000696061	-2.17874	-2.64923e-06	0.0196441	101	19	101	10	48	0	0	0	0	0	0	101	112	32	112	8	42	0	0	0	0	0	0	112	122	26	122	10	64	0	0	0	0	0	0	122	111.667	34	8
ENSCAFT00000073138.1 (Canis_familiaris.CanFam3.1.ncrna)	ENSCAFT00000073138.1	Canis_familiaris.CanFam3.1.ncrna	631	441	-554.333	-12.7943	3.79848e-19	-7.55314	-2.27359e-05	1.66023e-16	488	236	488	2	12	0	0	0	0	0	0	488	652	313	652	19	27	0	0	0	0	0	0	652	664	318	664	8	20	0	0	0	0	0	0	664	601.333	61	25
ENSCAFT00000073194.1 (Canis_familiaris.CanFam3.1.ncrna)	ENSCAFT00000073194.1	Canis_familiaris.CanFam3.1.ncrna	52	22	-34	-6.1	0.000148598	-3.60712	-1.28458e-06	0.00493762	27	7	27	1	11	0	0	0	0	0	0	27	38	9	38	3	19	0	0	0	0	0	0	38	57	19	57	5	24	0	0	0	0	0	0	57	40.6667	10	2
ENSCAFT00000073327.1 (Canis_familiaris.CanFam3.1.ncrna)	ENSCAFT00000073327.1	Canis_familiaris.CanFam3.1.ncrna	57	40	-45.6667	-7.85	5.37211e-07	-4.71846	-1.80913e-06	3.13606e-05	45	12	45	5	9	0	0	0	0	0	0	45	52	19	52	4	8	0	0	0	0	0	0	52	60	20	60	9	18	0	0	0	0	0	0	60	52.3333	12	5
ENSCAFT00000073431.1 (Canis_familiaris.CanFam3.1.ncrna)	ENSCAFT00000073431.1	Canis_familiaris.CanFam3.1.ncrna	20	8	-14.3333	-9.6	0.000584071	-5.39061	-5.70107e-07	0.0168177	10	0	10	0	8	0	0	0	0	0	0	10	21	7	21	7	21	0	0	0	0	0	0	21	17	0	17	0	12	0	0	0	0	0	0	17	16	2	0
ENSCAFT00000073472.1 (Canis_familiaris.CanFam3.1.ncrna)	ENSCAFT00000073472.1	Canis_familiaris.CanFam3.1.ncrna	415	265	-346	-8.86364	2.62681e-14	-5.18593	-1.36846e-05	5.74059e-12	306	137	306	55	114	0	0	0	0	0	0	306	452	197	452	79	168	0	0	0	0	0	0	452	412	187	412	71	124	0	0	0	0	0	0	412	390	54	28
ENSCAFT00000073545.1 (Canis_familiaris.CanFam3.1.ncrna)	ENSCAFT00000073545.1	Canis_familiaris.CanFam3.1.ncrna	629	388	-522.333	-13.8443	2.79356e-19	-8.22667	-2.15133e-05	1.25313e-16	426	143	426	6	32	0	0	0	0	0	0	426	606	216	606	19	57	0	0	0	0	0	0	606	657	251	657	36	70	0	0	0	0	0	0	657	563	56	14
ENSCAFT00000073631.1 (Canis_familiaris.CanFam3.1.ncrna)	ENSCAFT00000073631.1	Canis_familiaris.CanFam3.1.ncrna	17	11	-13.3333	-41	4.79977e-06	-19.3401	-5.72371e-07	0.000228539	13	0	13	0	13	0	0	0	0	0	0	13	17	0	17	0	17	0	0	0	0	0	0	17	11	0	11	0	11	0	0	0	0	0	0	11	13.6667	1	0
ENSCAFT00000073636.1 (Canis_familiaris.CanFam3.1.ncrna)	ENSCAFT00000073636.1	Canis_familiaris.CanFam3.1.ncrna	79	46	-62.3333	-14.3571	1.46074e-10	-8.28372	-2.57437e-06	1.81089e-08	51	10	51	0	0	0	0	0	0	0	0	51	67	6	67	0	0	0	0	0	0	0	0	67	83	8	83	0	0	0	0	0	0	0	0	83	67	5	1
ENSCAFT00000073658.1 (Canis_familiaris.CanFam3.1.ncrna)	ENSCAFT00000073658.1	Canis_familiaris.CanFam3.1.ncrna	94	47	-73.3333	-4.7931	0.000668705	-2.70288	-2.53777e-06	0.0189348	65	3	65	3	41	0	0	0	0	0	0	65	103	11	103	5	62	0	0	0	0	0	0	103	110	10	110	6	73	0	0	0	0	0	0	110	92.6667	16	1
ENSCAFT00000073684.1 (Canis_familiaris.CanFam3.1.ncrna)	ENSCAFT00000073684.1	Canis_familiaris.CanFam3.1.ncrna	68	33	-53.3333	-4.90244	0.000128176	-2.85522	-1.89535e-06	0.00433809	48	31	48	0	3	0	0	0	0	0	0	48	75	55	75	0	6	0	0	0	0	0	0	75	78	50	78	2	8	0	0	0	0	0	0	78	67	16	9
ENSCAFT00000073701.1 (Canis_familiaris.CanFam3.1.ncrna)	ENSCAFT00000073701.1	Canis_familiaris.CanFam3.1.ncrna	64	39	-53	-20.875	9.08982e-12	-12.0898	-2.22366e-06	1.30755e-09	41	27	41	17	20	0	0	0	0	0	0	41	65	50	65	45	47	0	0	0	0	0	0	65	61	41	61	28	32	0	0	0	0	0	0	61	55.6667	5	4
ENSCAFT00000073745.1 (Canis_familiaris.CanFam3.1.ncrna)	ENSCAFT00000073745.1	Canis_familiaris.CanFam3.1.ncrna	30	24	-27	-6.0625	0.000179218	-3.53425	-1.01934e-06	0.00585238	29	2	29	0	21	0	0	0	0	0	0	29	33	2	33	0	10	0	0	0	0	0	0	33	35	1	35	0	17	0	0	0	0	0	0	35	32.3333	6	0
ENSCAFT00000073776.1 (Canis_familiaris.CanFam3.1.ncrna)	ENSCAFT00000073776.1	Canis_familiaris.CanFam3.1.ncrna	399	289	-350.667	-11.019	1.76988e-15	-6.69394	-1.43013e-05	4.19019e-13	316	53	316	6	14	0	0	0	0	0	0	316	420	81	420	7	20	0	0	0	0	0	0	420	421	78	421	3	19	0	0	0	0	0	0	421	385.667	56	10
ENSCAFT00000073780.1 (Canis_familiaris.CanFam3.1.ncrna)	ENSCAFT00000073780.1	Canis_familiaris.CanFam3.1.ncrna	824	334	-586	-6.76393	2.31015e-08	-4.00312	-2.23148e-05	1.82732e-06	418	178	418	28	70	0	0	0	0	0	0	418	739	320	739	53	123	0	0	0	0	0	0	739	906	451	906	67	122	0	0	0	0	0	0	906	687.667	139	66
ENSCAFT00000073790.1 (Canis_familiaris.CanFam3.1.ncrna)	ENSCAFT00000073790.1	Canis_familiaris.CanFam3.1.ncrna	57	38	-46.6667	-6.83333	3.32227e-05	-3.88353	-1.77172e-06	0.00129295	44	17	44	0	0	0	0	0	0	0	0	44	63	27	63	0	0	0	0	0	0	0	0	63	57	25	57	0	0	0	0	0	0	0	0	57	54.6667	6	2
ENSCAFT00000073907.1 (Canis_familiaris.CanFam3.1.ncrna)	ENSCAFT00000073907.1	Canis_familiaris.CanFam3.1.ncrna	526	272	-397.667	-5.81048	2.38908e-08	-3.42193	-1.47812e-05	1.87298e-06	346	166	346	10	34	0	0	0	0	0	0	346	501	236	501	12	31	0	0	0	0	0	0	501	594	270	594	12	46	0	0	0	0	0	0	594	480.333	106	58
ENSCAFT00000073969.1 (Canis_familiaris.CanFam3.1.ncrna)	ENSCAFT00000073969.1	Canis_familiaris.CanFam3.1.ncrna	430	294	-362	-16.2958	8.49801e-16	-9.21576	-1.50204e-05	2.14603e-13	319	141	319	0	0	0	0	0	0	0	0	319	389	196	389	0	0	0	0	0	0	0	0	389	449	206	449	0	0	0	0	0	0	0	0	449	385.667	19	9
ENSCAFT00000073998.1 (Canis_familiaris.CanFam3.1.ncrna)	ENSCAFT00000073998.1	Canis_familiaris.CanFam3.1.ncrna	64	49	-52	-8.09091	1.81996e-07	-4.86605	-2.06581e-06	1.17289e-05	55	14	55	2	18	0	0	0	0	0	0	55	67	19	67	3	26	0	0	0	0	0	0	67	56	14	56	0	18	0	0	0	0	0	0	56	59.3333	13	2
ENSCAFT00000074013.1 (Canis_familiaris.CanFam3.1.ncrna)	ENSCAFT00000074013.1	Canis_familiaris.CanFam3.1.ncrna	67	27	-44.6667	-8.88235	8.23553e-06	-5.33346	-1.78862e-06	0.000370893	50	13	50	5	20	0	0	0	0	0	0	50	68	23	68	12	41	0	0	0	0	0	0	68	33	19	33	10	16	0	0	0	0	0	0	33	50.3333	10	2
ENSCAFT00000074099.1 (Canis_familiaris.CanFam3.1.ncrna)	ENSCAFT00000074099.1	Canis_familiaris.CanFam3.1.ncrna	113	38	-78.6667	-7.21053	4.92053e-06	-4.24038	-3.01779e-06	0.000233636	51	7	51	1	27	0	0	0	0	0	0	51	103	12	103	1	56	0	0	0	0	0	0	103	120	17	120	3	82	0	0	0	0	0	0	120	91.3333	18	8
ENSCAFT00000074193.1 (Canis_familiaris.CanFam3.1.ncrna)	ENSCAFT00000074193.1	Canis_familiaris.CanFam3.1.ncrna	119	67	-86	-7.14286	1.05021e-06	-4.14568	-3.33915e-06	5.61187e-05	88	29	88	0	19	0	0	0	0	0	0	88	81	31	81	2	6	0	0	0	0	0	0	81	131	39	131	6	25	0	0	0	0	0	0	131	100	14	5
ENSCAFT00000074197.1 (Canis_familiaris.CanFam3.1.ncrna)	ENSCAFT00000074197.1	Canis_familiaris.CanFam3.1.ncrna	51	34	-42.3333	-5.09677	8.09462e-05	-3.0102	-1.53889e-06	0.00290486	43	12	43	5	13	0	0	0	0	0	0	43	56	15	56	9	16	0	0	0	0	0	0	56	59	13	59	4	14	0	0	0	0	0	0	59	52.6667	14	2
ENSCAFT00000074311.1 (Canis_familiaris.CanFam3.1.ncrna)	ENSCAFT00000074311.1	Canis_familiaris.CanFam3.1.ncrna	380	274	-317.667	-11.954	6.96539e-17	-7.03135	-1.30271e-05	1.9955e-14	303	121	303	28	132	0	0	0	0	0	0	303	334	139	334	21	115	0	0	0	0	0	0	334	403	166	403	37	159	0	0	0	0	0	0	403	346.667	35	11
ENSCAFT00000074355.1 (Canis_familiaris.CanFam3.1.ncrna)	ENSCAFT00000074355.1	Canis_familiaris.CanFam3.1.ncrna	117	54	-93.3333	-6.95745	4.49689e-07	-4.00221	-3.53938e-06	2.65238e-05	70	19	70	0	0	0	0	0	0	0	0	70	131	33	131	0	0	0	0	0	0	0	0	131	126	35	126	0	0	0	0	0	0	0	0	126	109	17	1
ENSCAFT00000074453.1 (Canis_familiaris.CanFam3.1.ncrna)	ENSCAFT00000074453.1	Canis_familiaris.CanFam3.1.ncrna	67	23	-44.6667	-5.46667	0.000618686	-3.11314	-1.61405e-06	0.0176652	33	8	33	5	5	0	0	0	0	0	0	33	55	11	55	2	2	0	0	0	0	0	0	55	76	9	76	0	0	0	0	0	0	0	0	76	54.6667	9	3
ENSCAFT00000074571.1 (Canis_familiaris.CanFam3.1.ncrna)	ENSCAFT00000074571.1	Canis_familiaris.CanFam3.1.ncrna	133	117	-123.333	-7.37931	1.2976e-08	-4.35494	-4.8368e-06	1.08426e-06	143	41	143	3	4	0	0	0	0	0	0	143	140	46	140	4	5	0	0	0	0	0	0	140	145	49	145	1	4	0	0	0	0	0	0	145	142.667	23	9
ENSCAFT00000074593.1 (Canis_familiaris.CanFam3.1.ncrna)	ENSCAFT00000074593.1	Canis_familiaris.CanFam3.1.ncrna	148	90	-112.667	-4.25	4.92852e-05	-2.49038	-3.84293e-06	0.00186072	125	27	125	22	86	0	0	0	0	0	0	125	175	28	175	21	113	0	0	0	0	0	0	175	142	31	142	25	85	0	0	0	0	0	0	142	147.333	42	15
ENSCAFT00000074780.1 (Canis_familiaris.CanFam3.1.ncrna)	ENSCAFT00000074780.1	Canis_familiaris.CanFam3.1.ncrna	307	200	-263.333	-15.6296	7.31959e-18	-9.21171	-1.09187e-05	2.59937e-15	219	108	219	7	13	0	0	0	0	0	0	219	307	168	307	16	20	0	0	0	0	0	0	307	318	165	318	4	5	0	0	0	0	0	0	318	281.333	24	11
ENSCAFT00000074885.1 (Canis_familiaris.CanFam3.1.ncrna)	ENSCAFT00000074885.1	Canis_familiaris.CanFam3.1.ncrna	241	110	-174.667	-5.63717	1.03665e-06	-3.29454	-6.42689e-06	5.5481e-05	145	8	145	0	0	0	0	0	0	0	0	145	219	18	219	0	0	0	0	0	0	0	0	219	273	17	273	0	0	0	0	0	0	0	0	273	212.333	46	2
ENSCAFT00000074946.1 (Canis_familiaris.CanFam3.1.ncrna)	ENSCAFT00000074946.1	Canis_familiaris.CanFam3.1.ncrna	25	17	-20	-7.66667	0.000123719	-4.40161	-7.80902e-07	0.0042136	21	2	21	1	9	0	0	0	0	0	0	21	28	9	28	4	6	0	0	0	0	0	0	28	20	3	20	1	4	0	0	0	0	0	0	20	23	3	2
ENSCAFT00000075002.1 (Canis_familiaris.CanFam3.1.ncrna)	ENSCAFT00000075002.1	Canis_familiaris.CanFam3.1.ncrna	133	98	-112.667	-14.52	3.23724e-14	-8.511	-4.68274e-06	6.94113e-12	107	50	107	4	12	0	0	0	0	0	0	107	117	60	117	2	18	0	0	0	0	0	0	117	139	70	139	2	18	0	0	0	0	0	0	139	121	10	7
ENSCAFT00000075078.1 (Canis_familiaris.CanFam3.1.ncrna)	ENSCAFT00000075078.1	Canis_familiaris.CanFam3.1.ncrna	22	13	-18	-14.5	2.14215e-05	-8.01297	-7.42715e-07	0.000873568	14	7	14	2	2	0	0	0	0	0	0	14	21	12	21	1	4	0	0	0	0	0	0	21	23	11	23	1	1	0	0	0	0	0	0	23	19.3333	1	0
ENSCAFT00000075134.1 (Canis_familiaris.CanFam3.1.ncrna)	ENSCAFT00000075134.1	Canis_familiaris.CanFam3.1.ncrna	27	12	-16.6667	-26	4.13346e-06	-13.7369	-7.00896e-07	0.000199318	13	0	13	0	5	0	0	0	0	0	0	13	27	1	27	1	10	0	0	0	0	0	0	27	12	0	12	0	1	0	0	0	0	0	0	12	17.3333	2	0
ENSCAFT00000075186.1 (Canis_familiaris.CanFam3.1.ncrna)	ENSCAFT00000075186.1	Canis_familiaris.CanFam3.1.ncrna	30	16	-20	-5.28571	0.00175247	-3.21386	-7.46628e-07	0.0438657	24	2	24	2	24	0	0	0	0	0	0	24	31	2	31	2	31	0	0	0	0	0	0	31	19	3	19	3	19	0	0	0	0	0	0	19	24.6667	10	2
ENSCAFT00000075504.1 (Canis_familiaris.CanFam3.1.ncrna)	ENSCAFT00000075504.1	Canis_familiaris.CanFam3.1.ncrna	182	105	-147.333	-10.0204	5.73705e-07	-5.54496	-5.82732e-06	3.32067e-05	117	32	117	3	16	0	0	0	0	0	0	117	181	64	181	3	17	0	0	0	0	0	0	181	193	68	193	5	19	0	0	0	0	0	0	193	163.667	11	4
ENSCAFT00000075520.1 (Canis_familiaris.CanFam3.1.ncrna)	ENSCAFT00000075520.1	Canis_familiaris.CanFam3.1.ncrna	72	37	-50.6667	-4.8	0.000163527	-2.85436	-1.81857e-06	0.00540211	49	7	49	0	0	0	0	0	0	0	0	49	62	12	62	0	0	0	0	0	0	0	0	62	81	12	81	0	0	0	0	0	0	0	0	81	64	19	1
ENSCAFT00000075577.1 (Canis_familiaris.CanFam3.1.ncrna)	ENSCAFT00000075577.1	Canis_familiaris.CanFam3.1.ncrna	709	473	-608.333	-17.8981	4.44872e-25	-10.5632	-2.54025e-05	1.15417e-21	505	257	505	13	45	0	0	0	0	0	0	505	690	397	690	30	68	0	0	0	0	0	0	690	738	410	738	28	77	0	0	0	0	0	0	738	644.333	47	23
ENSCAFT00000075645.1 (Canis_familiaris.CanFam3.1.ncrna)	ENSCAFT00000075645.1	Canis_familiaris.CanFam3.1.ncrna	169	64	-125	-4.37838	0.000253265	-2.53163	-4.24148e-06	0.00802446	101	13	101	4	63	0	0	0	0	0	0	101	185	33	185	26	122	0	0	0	0	0	0	185	200	38	200	20	125	0	0	0	0	0	0	200	162	43	9
ENSCAFT00000075661.1 (Canis_familiaris.CanFam3.1.ncrna)	ENSCAFT00000075661.1	Canis_familiaris.CanFam3.1.ncrna	45	15	-29	-9.7	0.000441313	-5.19852	-1.12874e-06	0.0132324	19	11	19	1	5	0	0	0	0	0	0	19	45	23	45	10	15	0	0	0	0	0	0	45	33	9	33	4	16	0	0	0	0	0	0	33	32.3333	0	0
ENSCAFT00000075855.1 (Canis_familiaris.CanFam3.1.ncrna)	ENSCAFT00000075855.1	Canis_familiaris.CanFam3.1.ncrna	43	29	-33.6667	-9.41667	1.21795e-05	-5.83825	-1.3743e-06	0.000529623	39	38	39	30	31	0	0	0	0	0	0	39	43	43	43	34	34	0	0	0	0	0	0	43	31	31	31	28	28	0	0	0	0	0	0	31	37.6667	10	9
ENSCAFT00000075895.1 (Canis_familiaris.CanFam3.1.ncrna)	ENSCAFT00000075895.1	Canis_familiaris.CanFam3.1.ncrna	51	38	-46.3333	-16.4444	1.98708e-10	-9.40999	-1.92994e-06	2.41941e-08	41	18	41	2	6	0	0	0	0	0	0	41	53	23	53	7	13	0	0	0	0	0	0	53	54	26	54	5	8	0	0	0	0	0	0	54	49.3333	3	1
ENSCAFT00000076060.1 (Canis_familiaris.CanFam3.1.ncrna)	ENSCAFT00000076060.1	Canis_familiaris.CanFam3.1.ncrna	950	502	-732.333	-7.36812	3.00235e-11	-4.37636	-2.83849e-05	4.09424e-09	597	209	597	33	120	0	0	0	0	0	0	597	902	313	902	37	177	0	0	0	0	0	0	902	1043	350	1043	22	175	0	0	0	0	0	0	1043	847.333	157	71
ENSCAFT00000076362.1 (Canis_familiaris.CanFam3.1.ncrna)	ENSCAFT00000076362.1	Canis_familiaris.CanFam3.1.ncrna	106	51	-81	-3.55789	0.00195363	-2.0831	-2.54764e-06	0.0481934	81	8	81	1	30	0	0	0	0	0	0	81	125	23	125	8	56	0	0	0	0	0	0	125	132	19	132	6	58	0	0	0	0	0	0	132	112.667	39	3
ENSCAFT00000076408.1 (Canis_familiaris.CanFam3.1.ncrna)	ENSCAFT00000076408.1	Canis_familiaris.CanFam3.1.ncrna	178	109	-135.667	-10.25	5.82483e-11	-5.97051	-5.48482e-06	7.6918e-09	125	35	125	0	17	0	0	0	0	0	0	125	136	40	136	4	22	0	0	0	0	0	0	136	190	55	190	6	26	0	0	0	0	0	0	190	150.333	16	7
ENSCAFT00000076467.1 (Canis_familiaris.CanFam3.1.ncrna)	ENSCAFT00000076467.1	Canis_familiaris.CanFam3.1.ncrna	173	95	-134	-6.36	1.72133e-07	-3.6833	-5.0507e-06	1.11778e-05	120	23	120	0	0	0	0	0	0	0	0	120	161	41	161	0	0	0	0	0	0	0	0	161	196	50	196	0	0	0	0	0	0	0	0	196	159	27	3
ENSCAFT00000076516.1 (Canis_familiaris.CanFam3.1.ncrna)	ENSCAFT00000076516.1	Canis_familiaris.CanFam3.1.ncrna	242	155	-204	-5.43478	6.06945e-08	-3.19655	-7.48289e-06	4.42136e-06	197	56	197	10	33	0	0	0	0	0	0	197	273	84	273	11	40	0	0	0	0	0	0	273	280	88	280	12	29	0	0	0	0	0	0	280	250	58	16
ENSCAFT00000076559.1 (Canis_familiaris.CanFam3.1.ncrna)	ENSCAFT00000076559.1	Canis_familiaris.CanFam3.1.ncrna	43	26	-33.6667	-6.61111	0.000596308	-3.66438	-1.26182e-06	0.0171411	33	10	33	2	4	0	0	0	0	0	0	33	45	15	45	4	10	0	0	0	0	0	0	45	41	15	41	3	10	0	0	0	0	0	0	41	39.6667	2	0
ENSCAFT00000076581.1 (Canis_familiaris.CanFam3.1.ncrna)	ENSCAFT00000076581.1	Canis_familiaris.CanFam3.1.ncrna	47	23	-34.3333	-4.67857	0.000600099	-2.78391	-1.21721e-06	0.0172355	30	0	30	0	0	0	0	0	0	0	0	30	53	0	53	0	0	0	0	0	0	0	0	53	48	0	48	0	0	0	0	0	0	0	0	48	43.6667	15	0
ENSCAFT00000076599.1 (Canis_familiaris.CanFam3.1.ncrna)	ENSCAFT00000076599.1	Canis_familiaris.CanFam3.1.ncrna	569	361	-469.667	-18.1829	1.53521e-21	-10.6379	-1.96292e-05	1.37732e-18	390	164	390	14	50	0	0	0	0	0	0	390	512	240	512	16	44	0	0	0	0	0	0	512	589	266	589	22	65	0	0	0	0	0	0	589	497	33	12
ENSCAFT00000076661.1 (Canis_familiaris.CanFam3.1.ncrna)	ENSCAFT00000076661.1	Canis_familiaris.CanFam3.1.ncrna	27	16	-21.3333	-10.1429	1.98019e-05	-5.90327	-8.59801e-07	0.000816307	17	12	17	12	17	0	0	0	0	0	0	17	28	24	28	24	28	0	0	0	0	0	0	28	26	19	26	19	26	0	0	0	0	0	0	26	23.6667	5	3
ENSCAFT00000076684.1 (Canis_familiaris.CanFam3.1.ncrna)	ENSCAFT00000076684.1	Canis_familiaris.CanFam3.1.ncrna	113	60	-87.6667	-11.9583	1.16681e-09	-6.77926	-3.55312e-06	1.19816e-07	69	19	69	0	6	0	0	0	0	0	0	69	99	34	99	1	7	0	0	0	0	0	0	99	119	49	119	1	4	0	0	0	0	0	0	119	95.6667	6	4
ENSCAFT00000076755.1 (Canis_familiaris.CanFam3.1.ncrna)	ENSCAFT00000076755.1	Canis_familiaris.CanFam3.1.ncrna	86	50	-73.3333	-8.09677	1.4336e-07	-4.61983	-2.85207e-06	9.59068e-06	61	24	61	10	24	0	0	0	0	0	0	61	95	40	95	8	18	0	0	0	0	0	0	95	95	42	95	19	33	0	0	0	0	0	0	95	83.6667	9	3
ENSCAFT00000076871.1 (Canis_familiaris.CanFam3.1.ncrna)	ENSCAFT00000076871.1	Canis_familiaris.CanFam3.1.ncrna	99	41	-76.6667	-4.59375	0.00104357	-2.60044	-2.60962e-06	0.0279258	61	17	61	6	14	0	0	0	0	0	0	61	117	27	117	10	30	0	0	0	0	0	0	117	116	25	116	4	28	0	0	0	0	0	0	116	98	20	5
ENSCAFT00000076937.1 (Canis_familiaris.CanFam3.1.ncrna)	ENSCAFT00000076937.1	Canis_familiaris.CanFam3.1.ncrna	29	12	-21.6667	-5.64286	0.00136182	-3.25323	-7.96736e-07	0.0350924	17	4	17	0	0	0	0	0	0	0	0	17	29	8	29	0	2	0	0	0	0	0	0	29	33	10	33	0	0	0	0	0	0	0	0	33	26.3333	5	2
ENSCAFT00000077006.1 (Canis_familiaris.CanFam3.1.ncrna)	ENSCAFT00000077006.1	Canis_familiaris.CanFam3.1.ncrna	330	139	-235.333	-6.22963	9.92224e-07	-3.57688	-8.77112e-06	5.35179e-05	187	82	187	13	56	0	0	0	0	0	0	187	286	140	286	15	56	0	0	0	0	0	0	286	368	179	368	11	58	0	0	0	0	0	0	368	280.333	48	22
ENSCAFT00000077297.1 (Canis_familiaris.CanFam3.1.ncrna)	ENSCAFT00000077297.1	Canis_familiaris.CanFam3.1.ncrna	1273	887	-1110.67	-14.5447	4.22765e-21	-8.39028	-4.58078e-05	3.20287e-18	972	454	972	204	397	0	0	0	0	0	0	972	1260	558	1260	245	482	0	0	0	0	0	0	1260	1346	631	1346	272	485	0	0	0	0	0	0	1346	1192.67	88	28
ENSCAFT00000077337.1 (Canis_familiaris.CanFam3.1.ncrna)	ENSCAFT00000077337.1	Canis_familiaris.CanFam3.1.ncrna	38	22	-28.6667	-5.3	0.00129261	-3.01933	-1.03204e-06	0.0335625	28	21	28	0	0	0	0	0	0	0	0	28	43	37	43	0	1	0	0	0	0	0	0	43	35	26	35	0	0	0	0	0	0	0	0	35	35.3333	5	1
ENSCAFT00000077398.1 (Canis_familiaris.CanFam3.1.ncrna)	ENSCAFT00000077398.1	Canis_familiaris.CanFam3.1.ncrna	39	16	-28.3333	-15.1667	1.35096e-06	-8.69267	-1.19562e-06	7.08566e-05	32	1	32	1	25	0	0	0	0	0	0	32	18	3	18	3	13	0	0	0	0	0	0	18	41	2	41	2	33	0	0	0	0	0	0	41	30.3333	2	0
ENSCAFT00000077410.1 (Canis_familiaris.CanFam3.1.ncrna)	ENSCAFT00000077410.1	Canis_familiaris.CanFam3.1.ncrna	206	119	-171	-10.5	1.00258e-12	-6.17564	-6.88004e-06	1.75282e-10	136	27	136	0	0	0	0	0	0	0	0	136	212	47	212	0	0	0	0	0	0	0	0	212	219	51	219	0	0	0	0	0	0	0	0	219	189	24	5
ENSCAFT00000077489.1 (Canis_familiaris.CanFam3.1.ncrna)	ENSCAFT00000077489.1	Canis_familiaris.CanFam3.1.ncrna	44	24	-31.6667	-10.5	8.2156e-07	-6.0884	-1.27628e-06	4.52482e-05	28	6	28	0	0	0	0	0	0	0	0	28	45	13	45	4	4	0	0	0	0	0	0	45	32	4	32	0	0	0	0	0	0	0	0	32	35	5	2
ENSCAFT00000077586.1 (Canis_familiaris.CanFam3.1.ncrna)	ENSCAFT00000077586.1	Canis_familiaris.CanFam3.1.ncrna	21	10	-15	-23.5	1.69758e-05	-12.3457	-6.34132e-07	0.000718037	11	0	11	0	9	0	0	0	0	0	0	11	15	0	15	0	12	0	0	0	0	0	0	15	21	0	21	0	19	0	0	0	0	0	0	21	15.6667	1	0
ENSCAFT00000077671.1 (Canis_familiaris.CanFam3.1.ncrna)	ENSCAFT00000077671.1	Canis_familiaris.CanFam3.1.ncrna	51	28	-41.6667	-8.35294	1.42106e-06	-4.85017	-1.63848e-06	7.39645e-05	35	15	35	0	0	0	0	0	0	0	0	35	54	20	54	0	0	0	0	0	0	0	0	54	53	15	53	0	0	0	0	0	0	0	0	53	47.3333	7	3
ENSCAFT00000077850.1 (Canis_familiaris.CanFam3.1.ncrna)	ENSCAFT00000077850.1	Canis_familiaris.CanFam3.1.ncrna	343	204	-285.333	-12.1169	1.42855e-15	-7.02591	-1.15943e-05	3.45406e-13	228	129	228	0	0	0	0	0	0	0	0	228	338	189	338	0	0	0	0	0	0	0	0	338	367	194	367	0	0	0	0	0	0	0	0	367	311	29	17
ENSCAFT00000077851.1 (Canis_familiaris.CanFam3.1.ncrna)	ENSCAFT00000077851.1	Canis_familiaris.CanFam3.1.ncrna	209	109	-161.333	-11.2979	1.43137e-11	-6.49991	-6.51509e-06	2.01645e-09	125	42	125	5	14	0	0	0	0	0	0	125	183	72	183	9	28	0	0	0	0	0	0	183	223	95	223	9	23	0	0	0	0	0	0	223	177	16	6
ENSCAFT00000077971.1 (Canis_familiaris.CanFam3.1.ncrna)	ENSCAFT00000077971.1	Canis_familiaris.CanFam3.1.ncrna	92	69	-75.3333	-9.37037	3.88343e-09	-5.62203	-3.0498e-06	3.49324e-07	79	23	79	8	20	0	0	0	0	0	0	79	78	15	78	1	14	0	0	0	0	0	0	78	96	29	96	5	27	0	0	0	0	0	0	96	84.3333	14	4
ENSCAFT00000078029.1 (Canis_familiaris.CanFam3.1.ncrna)	ENSCAFT00000078029.1	Canis_familiaris.CanFam3.1.ncrna	1220	818	-1028.33	-15.6209	7.77592e-22	-9.20285	-4.27207e-05	8.28427e-19	892	408	892	71	137	0	0	0	0	0	0	892	1135	551	1135	76	120	0	0	0	0	0	0	1135	1269	577	1269	68	159	0	0	0	0	0	0	1269	1098.67	88	47
ENSCAFT00000078047.1 (Canis_familiaris.CanFam3.1.ncrna)	ENSCAFT00000078047.1	Canis_familiaris.CanFam3.1.ncrna	166	125	-138.333	-17.6	1.86507e-15	-10.1435	-5.77779e-06	4.38509e-13	135	9	135	0	94	0	0	0	0	0	0	135	172	9	172	0	127	0	0	0	0	0	0	172	133	7	133	0	83	0	0	0	0	0	0	133	146.667	8	1
ENSCAFT00000078058.1 (Canis_familiaris.CanFam3.1.ncrna)	ENSCAFT00000078058.1	Canis_familiaris.CanFam3.1.ncrna	66	40	-54	-4.6	0.000101654	-2.72494	-1.90481e-06	0.00354355	53	12	53	5	19	0	0	0	0	0	0	53	77	27	77	11	30	0	0	0	0	0	0	77	77	17	77	2	17	0	0	0	0	0	0	77	69	21	7
ENSCAFT00000078066.1 (Canis_familiaris.CanFam3.1.ncrna)	ENSCAFT00000078066.1	Canis_familiaris.CanFam3.1.ncrna	83	52	-63	-4.9375	8.41441e-05	-2.88275	-2.26935e-06	0.00299441	71	18	71	12	33	0	0	0	0	0	0	71	69	15	69	7	26	0	0	0	0	0	0	69	97	31	97	16	42	0	0	0	0	0	0	97	79	17	4
ENSCAFT00000078162.1 (Canis_familiaris.CanFam3.1.ncrna)	ENSCAFT00000078162.1	Canis_familiaris.CanFam3.1.ncrna	392	272	-335.333	-14.5946	2.1546e-19	-8.78652	-1.39137e-05	1.0202e-16	291	142	291	1	6	0	0	0	0	0	0	291	380	197	380	0	2	0	0	0	0	0	0	380	409	206	409	2	4	0	0	0	0	0	0	409	360	38	21
ENSCAFT00000078337.1 (Canis_familiaris.CanFam3.1.ncrna)	ENSCAFT00000078337.1	Canis_familiaris.CanFam3.1.ncrna	35	14	-23.3333	-9.75	3.83343e-05	-5.7711	-9.38503e-07	0.00147505	16	1	16	0	0	0	0	0	0	0	0	16	27	1	27	0	0	0	0	0	0	0	0	27	35	1	35	0	0	0	0	0	0	0	0	35	26	6	1
ENSCAFT00000078399.1 (Canis_familiaris.CanFam3.1.ncrna)	ENSCAFT00000078399.1	Canis_familiaris.CanFam3.1.ncrna	120	68	-100.667	-21.1333	6.16964e-15	-12.2789	-4.21384e-06	1.41165e-12	73	45	73	0	0	0	0	0	0	0	0	73	121	69	121	0	3	0	0	0	0	0	0	121	123	72	123	0	1	0	0	0	0	0	0	123	105.667	7	6
ENSCAFT00000078415.1 (Canis_familiaris.CanFam3.1.ncrna)	ENSCAFT00000078415.1	Canis_familiaris.CanFam3.1.ncrna	393	268	-344.333	-11.33	1.94457e-17	-6.69165	-1.39837e-05	6.25416e-15	297	102	297	0	0	0	0	0	0	0	0	297	416	193	416	0	0	0	0	0	0	0	0	416	420	179	420	0	0	0	0	0	0	0	0	420	377.667	44	16
ENSCAFT00000078430.1 (Canis_familiaris.CanFam3.1.ncrna)	ENSCAFT00000078430.1	Canis_familiaris.CanFam3.1.ncrna	55	24	-39.6667	-5.76	0.000516176	-3.26661	-1.44917e-06	0.0150792	31	5	31	0	0	0	0	0	0	0	0	31	52	15	52	0	0	0	0	0	0	0	0	52	61	16	61	0	0	0	0	0	0	0	0	61	48	7	2
ENSCAFT00000078497.1 (Canis_familiaris.CanFam3.1.ncrna)	ENSCAFT00000078497.1	Canis_familiaris.CanFam3.1.ncrna	1049	654	-884.667	-20.0935	1.66218e-26	-11.7829	-3.70374e-05	8.0953e-23	697	239	697	74	386	0	0	0	0	0	0	697	1009	307	1009	99	614	0	0	0	0	0	0	1009	1087	390	1087	150	615	0	0	0	0	0	0	1087	931	58	25
ENSCAFT00000078524.1 (Canis_familiaris.CanFam3.1.ncrna)	ENSCAFT00000078524.1	Canis_familiaris.CanFam3.1.ncrna	45	32	-35.3333	-6.57895	0.000105767	-3.73302	-1.33657e-06	0.00366072	38	10	38	2	10	0	0	0	0	0	0	38	49	20	49	4	12	0	0	0	0	0	0	49	38	17	38	8	16	0	0	0	0	0	0	38	41.6667	4	2
ENSCAFT00000078532.1 (Canis_familiaris.CanFam3.1.ncrna)	ENSCAFT00000078532.1	Canis_familiaris.CanFam3.1.ncrna	36	28	-32.3333	-13.125	8.48193e-08	-7.57186	-1.34163e-06	5.9745e-06	38	2	38	0	9	0	0	0	0	0	0	38	36	7	36	2	7	0	0	0	0	0	0	36	31	6	31	0	5	0	0	0	0	0	0	31	35	3	0
ENSCAFT00000078849.1 (Canis_familiaris.CanFam3.1.ncrna)	ENSCAFT00000078849.1	Canis_familiaris.CanFam3.1.ncrna	79	65	-69.3333	-6.62162	1.92449e-06	-4.02318	-2.70672e-06	9.77789e-05	84	23	84	5	22	0	0	0	0	0	0	84	77	21	77	2	14	0	0	0	0	0	0	77	84	19	84	0	11	0	0	0	0	0	0	84	81.6667	20	4
ENSCAFT00000078859.1 (Canis_familiaris.CanFam3.1.ncrna)	ENSCAFT00000078859.1	Canis_familiaris.CanFam3.1.ncrna	1684	1153	-1430.33	-12.1455	6.54574e-21	-7.30168	-5.86427e-05	4.55423e-18	1256	376	1256	96	419	0	0	0	0	0	0	1256	1638	515	1638	109	493	0	0	0	0	0	0	1638	1782	572	1782	134	519	0	0	0	0	0	0	1782	1558.67	184	49
ENSCAFT00000078888.1 (Canis_familiaris.CanFam3.1.ncrna)	ENSCAFT00000078888.1	Canis_familiaris.CanFam3.1.ncrna	71	39	-55.3333	-8.21739	1.70397e-05	-4.56098	-2.13862e-06	0.000719849	46	14	46	6	8	0	0	0	0	0	0	46	75	29	75	9	12	0	0	0	0	0	0	75	68	23	68	4	9	0	0	0	0	0	0	68	63	4	1
ENSCAFT00000078890.1 (Canis_familiaris.CanFam3.1.ncrna)	ENSCAFT00000078890.1	Canis_familiaris.CanFam3.1.ncrna	31	17	-22.3333	-5.78571	0.00174493	-3.29989	-8.27753e-07	0.043709	22	8	22	5	9	0	0	0	0	0	0	22	25	5	25	2	12	0	0	0	0	0	0	25	34	7	34	2	9	0	0	0	0	0	0	34	27	3	0
ENSCAFT00000078900.1 (Canis_familiaris.CanFam3.1.ncrna)	ENSCAFT00000078900.1	Canis_familiaris.CanFam3.1.ncrna	74	46	-62.6667	-18.0909	5.39642e-12	-10.4583	-2.61461e-06	7.9989e-10	49	20	49	0	0	0	0	0	0	0	0	49	73	27	73	0	0	0	0	0	0	0	0	73	77	26	77	0	0	0	0	0	0	0	0	77	66.3333	5	1
ENSCAFT00000078991.1 (Canis_familiaris.CanFam3.1.ncrna)	ENSCAFT00000078991.1	Canis_familiaris.CanFam3.1.ncrna	203	139	-166	-18.1724	1.19866e-17	-10.8458	-6.97839e-06	4.08647e-15	147	25	147	2	50	0	0	0	0	0	0	147	171	32	171	7	62	0	0	0	0	0	0	171	209	33	209	5	88	0	0	0	0	0	0	209	175.667	15	5
ENSCAFT00000079102.1 (Canis_familiaris.CanFam3.1.ncrna)	ENSCAFT00000079102.1	Canis_familiaris.CanFam3.1.ncrna	75	43	-60.3333	-4.93478	3.52064e-05	-2.92663	-2.1685e-06	0.00136548	55	14	55	0	0	0	0	0	0	0	0	55	85	14	85	0	0	0	0	0	0	0	0	85	87	21	87	0	0	0	0	0	0	0	0	87	75.6667	22	4
ENSCAFT00000079217.1 (Canis_familiaris.CanFam3.1.ncrna)	ENSCAFT00000079217.1	Canis_familiaris.CanFam3.1.ncrna	693	436	-581.667	-20.6067	7.87197e-25	-12.0117	-2.43882e-05	1.78914e-21	465	247	465	47	72	0	0	0	0	0	0	465	651	332	651	52	107	0	0	0	0	0	0	651	718	413	718	96	143	0	0	0	0	0	0	718	611.333	35	21
ENSCAFT00000079247.1 (Canis_familiaris.CanFam3.1.ncrna)	ENSCAFT00000079247.1	Canis_familiaris.CanFam3.1.ncrna	42	23	-29.3333	-4.52	0.00185167	-2.66036	-1.036e-06	0.0459309	33	4	33	2	21	0	0	0	0	0	0	33	31	7	31	4	12	0	0	0	0	0	0	31	49	14	49	8	32	0	0	0	0	0	0	49	37.6667	10	6
ENSCAFT00000079253.1 (Canis_familiaris.CanFam3.1.ncrna)	ENSCAFT00000079253.1	Canis_familiaris.CanFam3.1.ncrna	332	225	-275.333	-13.9063	1.26701e-18	-8.22518	-1.13866e-05	5.02266e-16	244	114	244	0	0	0	0	0	0	0	0	244	297	146	297	0	0	0	0	0	0	0	0	297	349	185	349	0	0	0	0	0	0	0	0	349	296.667	28	14
ENSCAFT00000079261.1 (Canis_familiaris.CanFam3.1.ncrna)	ENSCAFT00000079261.1	Canis_familiaris.CanFam3.1.ncrna	545	302	-455	-6.9607	1.76519e-09	-3.99442	-1.72742e-05	1.74814e-07	376	31	376	8	245	0	0	0	0	0	0	376	600	58	600	19	390	0	0	0	0	0	0	600	618	59	618	23	414	0	0	0	0	0	0	618	531.333	82	9
ENSCAFT00000079262.1 (Canis_familiaris.CanFam3.1.ncrna)	ENSCAFT00000079262.1	Canis_familiaris.CanFam3.1.ncrna	22	13	-17	-11.2	7.59039e-05	-6.37244	-6.97575e-07	0.00273543	18	8	18	3	8	0	0	0	0	0	0	18	15	8	15	5	8	0	0	0	0	0	0	15	23	11	23	5	11	0	0	0	0	0	0	23	18.6667	2	0
ENSCAFT00000079471.1 (Canis_familiaris.CanFam3.1.ncrna)	ENSCAFT00000079471.1	Canis_familiaris.CanFam3.1.ncrna	60	37	-50.3333	-7.04	3.04907e-06	-4.05071	-1.92606e-06	0.000149567	45	17	45	0	0	0	0	0	0	0	0	45	68	22	68	0	0	0	0	0	0	0	0	68	63	27	63	0	0	0	0	0	0	0	0	63	58.6667	8	2
ENSCAFT00000079534.1 (Canis_familiaris.CanFam3.1.ncrna)	ENSCAFT00000079534.1	Canis_familiaris.CanFam3.1.ncrna	51	26	-36.6667	-5.58333	0.000359283	-3.25522	-1.36738e-06	0.011052	42	10	42	4	19	0	0	0	0	0	0	42	34	16	34	3	11	0	0	0	0	0	0	34	58	21	58	14	32	0	0	0	0	0	0	58	44.6667	8	2
ENSCAFT00000079743.1 (Canis_familiaris.CanFam3.1.ncrna)	ENSCAFT00000079743.1	Canis_familiaris.CanFam3.1.ncrna	40	18	-26.3333	-5.15789	0.00141337	-3.02983	-9.6187e-07	0.0362429	26	7	26	1	7	0	0	0	0	0	0	26	29	3	29	0	8	0	0	0	0	0	0	29	43	11	43	4	18	0	0	0	0	0	0	43	32.6667	8	2
ENSCAFT00000079744.1 (Canis_familiaris.CanFam3.1.ncrna)	ENSCAFT00000079744.1	Canis_familiaris.CanFam3.1.ncrna	140	110	-119.333	-3.91057	8.14846e-05	-2.34648	-4.03108e-06	0.00291659	146	43	146	8	34	0	0	0	0	0	0	146	166	42	166	3	38	0	0	0	0	0	0	166	169	42	169	2	28	0	0	0	0	0	0	169	160.333	58	22
ENSCAFT00000079796.1 (Canis_familiaris.CanFam3.1.ncrna)	ENSCAFT00000079796.1	Canis_familiaris.CanFam3.1.ncrna	145	74	-116.333	-5.53247	5.75213e-05	-3.11684	-4.18288e-06	0.00212922	97	29	97	2	15	0	0	0	0	0	0	97	162	63	162	6	26	0	0	0	0	0	0	162	167	65	167	7	24	0	0	0	0	0	0	167	142	22	5
ENSCAFT00000079861.1 (Canis_familiaris.CanFam3.1.ncrna)	ENSCAFT00000079861.1	Canis_familiaris.CanFam3.1.ncrna	161	82	-123.667	-14.25	5.23466e-13	-8.36879	-5.08846e-06	9.54331e-11	90	23	90	4	11	0	0	0	0	0	0	90	141	37	141	1	17	0	0	0	0	0	0	141	168	55	168	7	19	0	0	0	0	0	0	168	133	13	1
ENSCAFT00000080228.1 (Canis_familiaris.CanFam3.1.ncrna)	ENSCAFT00000080228.1	Canis_familiaris.CanFam3.1.ncrna	18	12	-13	-6.57143	0.00184912	-3.87825	-5.03892e-07	0.0459143	14	1	14	0	5	0	0	0	0	0	0	14	14	2	14	0	2	0	0	0	0	0	0	14	18	3	18	0	4	0	0	0	0	0	0	18	15.3333	5	0
ENSCAFT00000080385.1 (Canis_familiaris.CanFam3.1.ncrna)	ENSCAFT00000080385.1	Canis_familiaris.CanFam3.1.ncrna	365	255	-319.333	-11.764	5.18037e-17	-6.85826	-1.30027e-05	1.49669e-14	285	165	285	0	6	0	0	0	0	0	0	285	372	235	372	7	10	0	0	0	0	0	0	372	390	219	390	3	3	0	0	0	0	0	0	390	349	34	14
ENSCAFT00000080420.1 (Canis_familiaris.CanFam3.1.ncrna)	ENSCAFT00000080420.1	Canis_familiaris.CanFam3.1.ncrna	266	161	-211	-7.95604	1.11236e-10	-4.80047	-8.32142e-06	1.40454e-08	183	36	183	24	76	0	0	0	0	0	0	183	253	37	253	21	72	0	0	0	0	0	0	253	288	44	288	25	89	0	0	0	0	0	0	288	241.333	47	5
ENSCAFT00000080435.1 (Canis_familiaris.CanFam3.1.ncrna)	ENSCAFT00000080435.1	Canis_familiaris.CanFam3.1.ncrna	167	54	-115.667	-5.88732	7.01686e-05	-3.40988	-4.25823e-06	0.00255303	82	15	82	0	0	0	0	0	0	0	0	82	156	29	156	0	0	0	0	0	0	0	0	156	180	26	180	0	0	0	0	0	0	0	0	180	139.333	28	4
ENSCAFT00000080530.1 (Canis_familiaris.CanFam3.1.ncrna)	ENSCAFT00000080530.1	Canis_familiaris.CanFam3.1.ncrna	562	372	-478.667	-14.2963	5.95968e-20	-8.31461	-1.9732e-05	3.44369e-17	408	140	408	0	0	0	0	0	0	0	0	408	543	219	543	0	0	0	0	0	0	0	0	543	593	228	593	0	0	0	0	0	0	0	0	593	514.667	41	14
ENSCAFT00000080638.1 (Canis_familiaris.CanFam3.1.ncrna)	ENSCAFT00000080638.1	Canis_familiaris.CanFam3.1.ncrna	528	308	-416.667	-19.9394	1.04366e-21	-11.8474	-1.74924e-05	1.03873e-18	328	154	328	3	21	0	0	0	0	0	0	328	445	234	445	6	22	0	0	0	0	0	0	445	543	267	543	8	31	0	0	0	0	0	0	543	438.667	31	19
ENSCAFT00000080769.1 (Canis_familiaris.CanFam3.1.ncrna)	ENSCAFT00000080769.1	Canis_familiaris.CanFam3.1.ncrna	31	15	-23	-5.05882	0.00160155	-2.99008	-8.33853e-07	0.0405046	20	3	20	0	0	0	0	0	0	0	0	20	32	12	32	0	0	0	0	0	0	0	0	32	34	11	34	0	0	0	0	0	0	0	0	34	28.6667	9	3
ENSCAFT00000080778.1 (Canis_familiaris.CanFam3.1.ncrna)	ENSCAFT00000080778.1	Canis_familiaris.CanFam3.1.ncrna	144	114	-131.333	-14.1333	1.17421e-12	-8.07164	-5.41416e-06	1.98068e-10	122	55	122	0	3	0	0	0	0	0	0	122	150	79	150	0	2	0	0	0	0	0	0	150	152	72	152	0	1	0	0	0	0	0	0	152	141.333	8	3
ENSCAFT00000080828.1 (Canis_familiaris.CanFam3.1.ncrna)	ENSCAFT00000080828.1	Canis_familiaris.CanFam3.1.ncrna	23	9	-13.3333	-9	0.00112579	-5.18212	-5.3554e-07	0.0298448	11	3	11	2	10	0	0	0	0	0	0	11	11	0	11	0	11	0	0	0	0	0	0	11	23	11	23	8	20	0	0	0	0	0	0	23	15	3	0
ENSCAFT00000080836.1 (Canis_familiaris.CanFam3.1.ncrna)	ENSCAFT00000080836.1	Canis_familiaris.CanFam3.1.ncrna	135	86	-103	-4.67857	2.74557e-05	-2.74068	-3.63625e-06	0.00108713	121	70	121	67	117	0	0	0	0	0	0	121	155	89	155	86	150	0	0	0	0	0	0	155	117	57	117	52	106	0	0	0	0	0	0	117	131	33	20
ENSCAFT00000080855.1 (Canis_familiaris.CanFam3.1.ncrna)	ENSCAFT00000080855.1	Canis_familiaris.CanFam3.1.ncrna	46	19	-35.6667	-12.8889	2.66685e-07	-7.37116	-1.44987e-06	1.64452e-05	22	0	22	0	20	0	0	0	0	0	0	22	46	0	46	0	45	0	0	0	0	0	0	46	48	0	48	0	46	0	0	0	0	0	0	48	38.6667	4	0
ENSCAFT00000080971.1 (Canis_familiaris.CanFam3.1.ncrna)	ENSCAFT00000080971.1	Canis_familiaris.CanFam3.1.ncrna	72	58	-63.6667	-4.08065	0.000296365	-2.39658	-2.15702e-06	0.00926093	78	11	78	8	35	0	0	0	0	0	0	78	85	18	85	10	33	0	0	0	0	0	0	85	90	9	90	3	31	0	0	0	0	0	0	90	84.3333	24	2
ENSCAFT00000080974.1 (Canis_familiaris.CanFam3.1.ncrna)	ENSCAFT00000080974.1	Canis_familiaris.CanFam3.1.ncrna	26	12	-18.6667	-15	1.71987e-05	-8.15527	-7.66868e-07	0.000723873	14	6	14	1	4	0	0	0	0	0	0	14	26	10	26	0	4	0	0	0	0	0	0	26	20	8	20	0	1	0	0	0	0	0	0	20	20	0	0
ENSCAFT00000080987.1 (Canis_familiaris.CanFam3.1.ncrna)	ENSCAFT00000080987.1	Canis_familiaris.CanFam3.1.ncrna	38	22	-31.3333	-8.23077	1.62345e-05	-4.75289	-1.24089e-06	0.00069011	39	8	39	2	16	0	0	0	0	0	0	39	42	16	42	2	5	0	0	0	0	0	0	42	26	13	26	0	1	0	0	0	0	0	0	26	35.6667	4	1
ENSCAFT00000081080.1 (Canis_familiaris.CanFam3.1.ncrna)	ENSCAFT00000081080.1	Canis_familiaris.CanFam3.1.ncrna	90	52	-70	-8	7.40197e-08	-4.67669	-2.74945e-06	5.27925e-06	63	22	63	7	23	0	0	0	0	0	0	63	80	31	80	10	30	0	0	0	0	0	0	80	97	39	97	16	33	0	0	0	0	0	0	97	80	12	3
ENSCAFT00000081103.1 (Canis_familiaris.CanFam3.1.ncrna)	ENSCAFT00000081103.1	Canis_familiaris.CanFam3.1.ncrna	581	308	-467.667	-5.9576	1.45568e-08	-3.46393	-1.73431e-05	1.19583e-06	398	62	398	47	249	0	0	0	0	0	0	398	626	72	626	56	376	0	0	0	0	0	0	626	662	111	662	91	430	0	0	0	0	0	0	662	562	112	13
ENSCAFT00000081187.1 (Canis_familiaris.CanFam3.1.ncrna)	ENSCAFT00000081187.1	Canis_familiaris.CanFam3.1.ncrna	2239	1447	-1931.67	-12.9485	5.19596e-20	-7.82502	-7.93e-05	3.10773e-17	1578	1100	1578	924	1113	0	0	0	0	0	0	1578	2351	1645	2351	1416	1698	0	0	0	0	0	0	2351	2351	1607	2351	1340	1646	0	0	0	0	0	0	2351	2093.33	242	178
ENSCAFT00000081290.1 (Canis_familiaris.CanFam3.1.ncrna)	ENSCAFT00000081290.1	Canis_familiaris.CanFam3.1.ncrna	376	307	-327.667	-4.99593	1.61675e-07	-2.9383	-1.18668e-05	1.05591e-05	387	113	387	47	130	0	0	0	0	0	0	387	397	123	397	46	112	0	0	0	0	0	0	397	445	110	445	33	116	0	0	0	0	0	0	445	409.667	97	16
ENSCAFT00000081801.1 (Canis_familiaris.CanFam3.1.ncrna)	ENSCAFT00000081801.1	Canis_familiaris.CanFam3.1.ncrna	338	267	-299.667	-8.61864	2.73592e-12	-5.18451	-1.19782e-05	4.29829e-10	305	70	305	20	117	0	0	0	0	0	0	305	351	93	351	35	142	0	0	0	0	0	0	351	361	76	361	15	145	0	0	0	0	0	0	361	339	57	7
ENSCAFT00000081875.1 (Canis_familiaris.CanFam3.1.ncrna)	ENSCAFT00000081875.1	Canis_familiaris.CanFam3.1.ncrna	30	17	-21.3333	-11.6667	1.65489e-05	-6.70444	-8.76017e-07	0.000702301	20	8	20	0	0	0	0	0	0	0	0	20	20	4	20	0	0	0	0	0	0	0	0	20	30	7	30	0	0	0	0	0	0	0	0	30	23.3333	3	0
ENSCAFT00000081961.1 (Canis_familiaris.CanFam3.1.ncrna)	ENSCAFT00000081961.1	Canis_familiaris.CanFam3.1.ncrna	324	204	-266	-15.7778	5.84234e-19	-9.24076	-1.10409e-05	2.39972e-16	220	91	220	14	31	0	0	0	0	0	0	220	292	129	292	17	44	0	0	0	0	0	0	292	340	133	340	18	45	0	0	0	0	0	0	340	284	22	11
ENSCAFT00000082184.1 (Canis_familiaris.CanFam3.1.ncrna)	ENSCAFT00000082184.1	Canis_familiaris.CanFam3.1.ncrna	62	25	-38.3333	-6.22727	0.000240926	-3.51497	-1.4141e-06	0.00766199	33	4	33	1	23	0	0	0	0	0	0	33	68	2	68	0	54	0	0	0	0	0	0	68	36	2	36	0	23	0	0	0	0	0	0	36	45.6667	6	2
ENSCAFT00000082236.1 (Canis_familiaris.CanFam3.1.ncrna)	ENSCAFT00000082236.1	Canis_familiaris.CanFam3.1.ncrna	58	29	-43.6667	-6.24	1.76636e-05	-3.62437	-1.6367e-06	0.000740697	37	12	37	5	14	0	0	0	0	0	0	37	65	32	65	22	29	0	0	0	0	0	0	65	54	21	54	9	20	0	0	0	0	0	0	54	52	10	0
ENSCAFT00000082348.1 (Canis_familiaris.CanFam3.1.ncrna)	ENSCAFT00000082348.1	Canis_familiaris.CanFam3.1.ncrna	50	41	-45	-4.75	0.000675787	-2.72362	-1.58261e-06	0.0191036	52	18	52	0	2	0	0	0	0	0	0	52	60	22	60	7	15	0	0	0	0	0	0	60	59	21	59	0	4	0	0	0	0	0	0	59	57	10	3
ENSCAFT00000082357.1 (Canis_familiaris.CanFam3.1.ncrna)	ENSCAFT00000082357.1	Canis_familiaris.CanFam3.1.ncrna	73	42	-55.6667	-5.51351	0.000929317	-3.14869	-2.02305e-06	0.0251447	54	8	54	0	14	0	0	0	0	0	0	54	78	15	78	2	24	0	0	0	0	0	0	78	72	10	72	4	25	0	0	0	0	0	0	72	68	12	4
ENSCAFT00000082373.1 (Canis_familiaris.CanFam3.1.ncrna)	ENSCAFT00000082373.1	Canis_familiaris.CanFam3.1.ncrna	543	341	-447	-16.7765	8.70501e-22	-9.83978	-1.86039e-05	8.99306e-19	366	155	366	0	0	0	0	0	0	0	0	366	492	215	492	0	1	0	0	0	0	0	0	492	568	235	568	0	4	0	0	0	0	0	0	568	475.333	35	18
ENSCAFT00000082467.1 (Canis_familiaris.CanFam3.1.ncrna)	ENSCAFT00000082467.1	Canis_familiaris.CanFam3.1.ncrna	116	54	-82.6667	-8.75	1.53957e-07	-5.27327	-3.29151e-06	1.01131e-05	64	13	64	9	34	0	0	0	0	0	0	64	96	14	96	6	32	0	0	0	0	0	0	96	120	21	120	14	59	0	0	0	0	0	0	120	93.3333	18	0
ENSCAFT00000082573.1 (Canis_familiaris.CanFam3.1.ncrna)	ENSCAFT00000082573.1	Canis_familiaris.CanFam3.1.ncrna	95	58	-76.6667	-7.76471	1.75235e-08	-4.57356	-3.00218e-06	1.41903e-06	69	33	69	33	64	0	0	0	0	0	0	69	92	40	92	37	80	0	0	0	0	0	0	92	103	48	103	47	84	0	0	0	0	0	0	103	88	15	11
ENSCAFT00000082604.1 (Canis_familiaris.CanFam3.1.ncrna)	ENSCAFT00000082604.1	Canis_familiaris.CanFam3.1.ncrna	310	191	-246	-4.84375	6.55308e-07	-2.88305	-8.83188e-06	3.74845e-05	249	42	249	8	142	0	0	0	0	0	0	249	324	77	324	14	151	0	0	0	0	0	0	324	357	66	357	10	196	0	0	0	0	0	0	357	310	87	34
ENSCAFT00000082665.1 (Canis_familiaris.CanFam3.1.ncrna)	ENSCAFT00000082665.1	Canis_familiaris.CanFam3.1.ncrna	484	199	-336.667	-6.10101	2.86324e-07	-3.56182	-1.25681e-05	1.75249e-05	261	94	261	13	53	0	0	0	0	0	0	261	408	165	408	14	69	0	0	0	0	0	0	408	539	229	539	13	96	0	0	0	0	0	0	539	402.667	81	25
ENSCAFT00000082671.1 (Canis_familiaris.CanFam3.1.ncrna)	ENSCAFT00000082671.1	Canis_familiaris.CanFam3.1.ncrna	738	473	-600.333	-16.7982	3.1536e-22	-9.95286	-2.50582e-05	3.83974e-19	510	233	510	14	28	0	0	0	0	0	0	510	640	293	640	31	44	0	0	0	0	0	0	640	765	342	765	34	59	0	0	0	0	0	0	765	638.333	50	23
ENSCAFT00000082896.1 (Canis_familiaris.CanFam3.1.ncrna)	ENSCAFT00000082896.1	Canis_familiaris.CanFam3.1.ncrna	33	27	-28	-10.3333	1.74294e-06	-6.18413	-1.14451e-06	8.92198e-05	29	7	29	0	6	0	0	0	0	0	0	29	31	10	31	0	3	0	0	0	0	0	0	31	33	9	33	0	3	0	0	0	0	0	0	33	31	7	0
ENSCAFT00000082936.1 (Canis_familiaris.CanFam3.1.ncrna)	ENSCAFT00000082936.1	Canis_familiaris.CanFam3.1.ncrna	1242	847	-1056.33	-15.9481	5.72378e-22	-9.27954	-4.3881e-05	6.50451e-19	923	417	923	42	113	0	0	0	0	0	0	923	1161	566	1161	34	104	0	0	0	0	0	0	1161	1297	609	1297	58	125	0	0	0	0	0	0	1297	1127	81	37
ENSCAFT00000082979.1 (Canis_familiaris.CanFam3.1.ncrna)	ENSCAFT00000082979.1	Canis_familiaris.CanFam3.1.ncrna	109	34	-69	-15.7857	7.24602e-08	-9.48932	-2.86984e-06	5.20066e-06	73	21	73	8	59	0	0	0	0	0	0	73	110	41	110	34	102	0	0	0	0	0	0	110	38	15	38	12	34	0	0	0	0	0	0	38	73.6667	9	4
ENSCAFT00000083054.1 (Canis_familiaris.CanFam3.1.ncrna)	ENSCAFT00000083054.1	Canis_familiaris.CanFam3.1.ncrna	523	353	-448	-13.3303	3.34439e-20	-7.88725	-1.84306e-05	2.11143e-17	386	162	386	0	0	0	0	0	0	0	0	386	516	236	516	0	0	0	0	0	0	0	0	516	551	243	551	0	0	0	0	0	0	0	0	551	484.333	48	23
ENSCAFT00000083081.1 (Canis_familiaris.CanFam3.1.ncrna)	ENSCAFT00000083081.1	Canis_familiaris.CanFam3.1.ncrna	539	347	-434	-11.5	8.62738e-14	-6.64626	-1.76495e-05	1.70014e-11	391	129	391	44	167	0	0	0	0	0	0	391	465	169	465	51	187	0	0	0	0	0	0	465	570	214	570	79	242	0	0	0	0	0	0	570	475.333	44	8
ENSCAFT00000083394.1 (Canis_familiaris.CanFam3.1.ncrna)	ENSCAFT00000083394.1	Canis_familiaris.CanFam3.1.ncrna	30	19	-25.3333	-5.47059	0.000719933	-3.1442	-9.25596e-07	0.0202008	24	3	24	0	0	0	0	0	0	0	0	24	34	10	34	0	0	0	0	0	0	0	0	34	35	7	35	0	0	0	0	0	0	0	0	35	31	5	0
ENSCAFT00000083447.1 (Canis_familiaris.CanFam3.1.ncrna)	ENSCAFT00000083447.1	Canis_familiaris.CanFam3.1.ncrna	140	72	-112	-5	2.10934e-05	-2.86829	-3.95593e-06	0.000864321	100	34	100	0	0	0	0	0	0	0	0	100	167	60	167	0	0	0	0	0	0	0	0	167	153	60	153	0	0	0	0	0	0	0	0	153	140	29	7
ENSCAFT00000083520.1 (Canis_familiaris.CanFam3.1.ncrna)	ENSCAFT00000083520.1	Canis_familiaris.CanFam3.1.ncrna	77	45	-59.3333	-4.78723	6.54406e-05	-2.87703	-2.13214e-06	0.00239635	58	5	58	0	6	0	0	0	0	0	0	58	86	6	86	0	6	0	0	0	0	0	0	86	81	15	81	2	10	0	0	0	0	0	0	81	75	25	4
ENSCAFT00000083531.1 (Canis_familiaris.CanFam3.1.ncrna)	ENSCAFT00000083531.1	Canis_familiaris.CanFam3.1.ncrna	30	23	-24.6667	-8.4	1.73168e-05	-4.96956	-9.87796e-07	0.000727947	27	11	27	1	5	0	0	0	0	0	0	27	25	9	25	1	3	0	0	0	0	0	0	25	32	16	32	0	4	0	0	0	0	0	0	32	28	6	0
ENSCAFT00000083539.1 (Canis_familiaris.CanFam3.1.ncrna)	ENSCAFT00000083539.1	Canis_familiaris.CanFam3.1.ncrna	107	52	-81	-7.75	1.9053e-07	-4.43526	-3.11921e-06	1.22327e-05	64	41	64	14	20	0	0	0	0	0	0	64	119	62	119	8	27	0	0	0	0	0	0	119	96	52	96	14	32	0	0	0	0	0	0	96	93	12	5
ENSCAFT00000083630.1 (Canis_familiaris.CanFam3.1.ncrna)	ENSCAFT00000083630.1	Canis_familiaris.CanFam3.1.ncrna	23939	18449	-20940	-5.33421	4.87458e-10	-3.12887	-0.000765794	5.52107e-08	22805	13067	22805	11540	21082	0	0	0	0	0	0	22805	28222	16102	28222	14033	25924	0	0	0	0	0	0	28222	26287	15293	26287	13456	24217	0	0	0	0	0	0	26287	25771.3	5855	3659
ENSCAFT00000083740.1 (Canis_familiaris.CanFam3.1.ncrna)	ENSCAFT00000083740.1	Canis_familiaris.CanFam3.1.ncrna	202	103	-166	-9.3	1.98828e-08	-5.22458	-6.50717e-06	1.58746e-06	121	71	121	0	0	0	0	0	0	0	0	121	219	117	219	0	0	0	0	0	0	0	0	219	218	126	218	0	0	0	0	0	0	0	0	218	186	17	9
ENSCAFT00000083799.1 (Canis_familiaris.CanFam3.1.ncrna)	ENSCAFT00000083799.1	Canis_familiaris.CanFam3.1.ncrna	209	104	-165	-5.80583	3.40778e-07	-3.38596	-6.09127e-06	2.05262e-05	135	11	135	1	36	0	0	0	0	0	0	135	224	30	224	11	48	0	0	0	0	0	0	224	239	29	239	9	77	0	0	0	0	0	0	239	199.333	42	4
ENSCAFT00000083978.1 (Canis_familiaris.CanFam3.1.ncrna)	ENSCAFT00000083978.1	Canis_familiaris.CanFam3.1.ncrna	24	10	-16.6667	-13.5	3.54302e-05	-7.53667	-6.847e-07	0.00137104	11	5	11	0	0	0	0	0	0	0	0	11	18	6	18	0	2	0	0	0	0	0	0	18	25	8	25	0	4	0	0	0	0	0	0	25	18	2	2
ENSCAFT00000083990.1 (Canis_familiaris.CanFam3.1.ncrna)	ENSCAFT00000083990.1	Canis_familiaris.CanFam3.1.ncrna	75	28	-55	-5.71429	8.52144e-05	-3.29643	-2.0148e-06	0.00302462	41	17	41	0	0	0	0	0	0	0	0	41	75	22	75	0	0	0	0	0	0	0	0	75	84	30	84	0	0	0	0	0	0	0	0	84	66.6667	13	1
ENSCAFT00000084019.1 (Canis_familiaris.CanFam3.1.ncrna)	ENSCAFT00000084019.1	Canis_familiaris.CanFam3.1.ncrna	390	234	-322	-14.0541	3.61275e-18	-8.26547	-1.32509e-05	1.35347e-15	257	128	257	0	0	0	0	0	0	0	0	257	374	194	374	0	0	0	0	0	0	0	0	374	409	215	409	0	0	0	0	0	0	0	0	409	346.667	32	11
ENSCAFT00000084134.1 (Canis_familiaris.CanFam3.1.ncrna)	ENSCAFT00000084134.1	Canis_familiaris.CanFam3.1.ncrna	18	10	-13	-10.75	0.00076039	-6.00275	-5.30279e-07	0.0211618	13	1	13	0	0	0	0	0	0	0	0	13	11	5	11	0	0	0	0	0	0	0	0	11	19	6	19	0	0	0	0	0	0	0	0	19	14.3333	1	0
ENSCAFT00000084213.1 (Canis_familiaris.CanFam3.1.ncrna)	ENSCAFT00000084213.1	Canis_familiaris.CanFam3.1.ncrna	4368	2788	-3512.33	-6.37328	3.20048e-10	-3.88514	-0.000134778	3.77546e-08	3294	2778	3294	2776	3290	0	0	0	0	0	0	3294	4379	3721	4379	3721	4377	0	0	0	0	0	0	4379	4825	4125	4825	4123	4823	0	0	0	0	0	0	4825	4166	998	704
ENSCAFT00000084248.1 (Canis_familiaris.CanFam3.1.ncrna)	ENSCAFT00000084248.1	Canis_familiaris.CanFam3.1.ncrna	419	251	-352	-11.8866	1.74013e-15	-6.87579	-1.42747e-05	4.14857e-13	285	101	285	0	0	0	0	0	0	0	0	285	422	188	422	0	0	0	0	0	0	0	0	422	446	193	446	0	0	0	0	0	0	0	0	446	384.333	36	10
ENSCAFT00000084276.1 (Canis_familiaris.CanFam3.1.ncrna)	ENSCAFT00000084276.1	Canis_familiaris.CanFam3.1.ncrna	77	37	-60	-3.90323	0.00117008	-2.2866	-1.97282e-06	0.0308272	56	7	56	2	5	0	0	0	0	0	0	56	92	7	92	0	9	0	0	0	0	0	0	92	94	10	94	2	8	0	0	0	0	0	0	94	80.6667	26	3
ENSCAFT00000084282.1 (Canis_familiaris.CanFam3.1.ncrna)	ENSCAFT00000084282.1	Canis_familiaris.CanFam3.1.ncrna	18	9	-14.3333	-22.5	2.68645e-05	-11.7779	-6.02452e-07	0.0010662	10	1	10	1	6	0	0	0	0	0	0	10	18	0	18	0	8	0	0	0	0	0	0	18	17	1	17	1	10	0	0	0	0	0	0	17	15	1	1
ENSCAFT00000084417.1 (Canis_familiaris.CanFam3.1.ncrna)	ENSCAFT00000084417.1	Canis_familiaris.CanFam3.1.ncrna	153	93	-120.667	-9.4186	5.90884e-09	-5.36524	-4.79724e-06	5.17446e-07	106	24	106	1	17	0	0	0	0	0	0	106	134	42	134	0	7	0	0	0	0	0	0	134	165	57	165	3	13	0	0	0	0	0	0	165	135	12	5
ENSCAFT00000084481.1 (Canis_familiaris.CanFam3.1.ncrna)	ENSCAFT00000084481.1	Canis_familiaris.CanFam3.1.ncrna	49	33	-38	-4.25714	0.000715325	-2.54356	-1.31808e-06	0.0201378	42	12	42	2	19	0	0	0	0	0	0	42	57	22	57	12	27	0	0	0	0	0	0	57	50	26	50	14	22	0	0	0	0	0	0	50	49.6667	18	7
ENSCAFT00000084589.1 (Canis_familiaris.CanFam3.1.ncrna)	ENSCAFT00000084589.1	Canis_familiaris.CanFam3.1.ncrna	228	132	-183.667	-11.2037	2.01031e-12	-6.55798	-7.44393e-06	3.21764e-10	153	96	153	0	0	0	0	0	0	0	0	153	213	130	213	0	0	0	0	0	0	0	0	213	239	139	239	0	0	0	0	0	0	0	0	239	201.667	22	12
ENSCAFT00000084705.1 (Canis_familiaris.CanFam3.1.ncrna)	ENSCAFT00000084705.1	Canis_familiaris.CanFam3.1.ncrna	59	29	-42.3333	-6.52174	0.000175481	-3.75655	-1.60277e-06	0.00576905	37	12	37	4	9	0	0	0	0	0	0	37	51	17	51	4	15	0	0	0	0	0	0	51	62	25	62	7	22	0	0	0	0	0	0	62	50	8	1
ENSCAFT00000084821.1 (Canis_familiaris.CanFam3.1.ncrna)	ENSCAFT00000084821.1	Canis_familiaris.CanFam3.1.ncrna	87	47	-63.6667	-5.06383	3.17579e-05	-3.02256	-2.30949e-06	0.00124162	61	10	61	4	8	0	0	0	0	0	0	61	96	14	96	7	23	0	0	0	0	0	0	96	81	11	81	4	14	0	0	0	0	0	0	81	79.3333	24	4
ENSCAFT00000084861.1 (Canis_familiaris.CanFam3.1.ncrna)	ENSCAFT00000084861.1	Canis_familiaris.CanFam3.1.ncrna	100	23	-63	-6.72727	9.58109e-05	-3.90072	-2.37585e-06	0.00335358	35	2	35	1	16	0	0	0	0	0	0	35	80	14	80	4	32	0	0	0	0	0	0	80	107	13	107	4	56	0	0	0	0	0	0	107	74	14	4
ENSCAFT00000084869.1 (Canis_familiaris.CanFam3.1.ncrna)	ENSCAFT00000084869.1	Canis_familiaris.CanFam3.1.ncrna	203	83	-153.667	-10.6042	9.0149e-10	-6.12871	-6.13669e-06	9.45649e-08	101	46	101	12	22	0	0	0	0	0	0	101	194	83	194	14	29	0	0	0	0	0	0	194	214	86	214	15	27	0	0	0	0	0	0	214	169.667	19	4
ENSCAFT00000084878.1 (Canis_familiaris.CanFam3.1.ncrna)	ENSCAFT00000084878.1	Canis_familiaris.CanFam3.1.ncrna	29	17	-24.6667	-7.16667	0.000118689	-4.12022	-9.49699e-07	0.0040626	21	19	21	15	17	0	0	0	0	0	0	21	32	28	32	20	22	0	0	0	0	0	0	32	33	26	33	19	25	0	0	0	0	0	0	33	28.6667	4	3
ENSCAFT00000084911.1 (Canis_familiaris.CanFam3.1.ncrna)	ENSCAFT00000084911.1	Canis_familiaris.CanFam3.1.ncrna	130	78	-105.667	-3.43846	0.001253	-2.01764	-3.27634e-06	0.0327085	120	6	120	0	48	0	0	0	0	0	0	120	165	11	165	1	63	0	0	0	0	0	0	165	162	10	162	4	63	0	0	0	0	0	0	162	149	53	1
ENSCAFT00000084965.1 (Canis_familiaris.CanFam3.1.ncrna)	ENSCAFT00000084965.1	Canis_familiaris.CanFam3.1.ncrna	268	154	-218	-9.175	4.2191e-11	-5.26835	-8.62559e-06	5.64068e-09	181	71	181	7	27	0	0	0	0	0	0	181	259	109	259	24	49	0	0	0	0	0	0	259	294	130	294	12	25	0	0	0	0	0	0	294	244.667	27	12
ENSCAFT00000084978.1 (Canis_familiaris.CanFam3.1.ncrna)	ENSCAFT00000084978.1	Canis_familiaris.CanFam3.1.ncrna	36	18	-27	-5.76471	0.000370022	-3.34675	-9.98135e-07	0.0113341	23	15	23	9	10	0	0	0	0	0	0	23	41	29	41	22	25	0	0	0	0	0	0	41	34	24	34	17	18	0	0	0	0	0	0	34	32.6667	7	4
ENSCAFT00000085004.1 (Canis_familiaris.CanFam3.1.ncrna)	ENSCAFT00000085004.1	Canis_familiaris.CanFam3.1.ncrna	105	66	-85	-5.63636	1.38261e-05	-3.2299	-3.1169e-06	0.000593653	83	30	83	14	33	0	0	0	0	0	0	83	106	37	106	14	38	0	0	0	0	0	0	106	121	30	121	8	36	0	0	0	0	0	0	121	103.333	17	4
ENSCAFT00000085056.1 (Canis_familiaris.CanFam3.1.ncrna)	ENSCAFT00000085056.1	Canis_familiaris.CanFam3.1.ncrna	115	82	-96	-6.53846	1.8425e-08	-3.87827	-3.6729e-06	1.48147e-06	97	45	97	36	60	0	0	0	0	0	0	97	128	48	128	41	97	0	0	0	0	0	0	128	115	46	115	35	73	0	0	0	0	0	0	115	113.333	24	3
ENSCAFT00000085238.1 (Canis_familiaris.CanFam3.1.ncrna)	ENSCAFT00000085238.1	Canis_familiaris.CanFam3.1.ncrna	46	23	-33.6667	-34.6667	5.26606e-10	-19.0267	-1.43896e-06	5.94472e-08	34	0	34	0	0	0	0	0	0	0	0	34	46	0	46	0	0	0	0	0	0	0	0	46	24	0	24	0	0	0	0	0	0	0	0	24	34.6667	2	0
ENSCAFT00000085241.1 (Canis_familiaris.CanFam3.1.ncrna)	ENSCAFT00000085241.1	Canis_familiaris.CanFam3.1.ncrna	524	309	-432.667	-17.225	1.6368e-18	-9.84448	-1.7938e-05	6.34111e-16	336	105	336	41	99	0	0	0	0	0	0	336	492	169	492	68	145	0	0	0	0	0	0	492	550	194	550	59	152	0	0	0	0	0	0	550	459.333	26	6
ENSCAFT00000085248.1 (Canis_familiaris.CanFam3.1.ncrna)	ENSCAFT00000085248.1	Canis_familiaris.CanFam3.1.ncrna	356	112	-216.333	-6.03101	0.00012991	-3.40225	-7.94937e-06	0.00438939	152	26	152	18	105	0	0	0	0	0	0	152	235	40	235	27	156	0	0	0	0	0	0	235	391	78	391	56	273	0	0	0	0	0	0	391	259.333	40	1
ENSCAFT00000085283.1 (Canis_familiaris.CanFam3.1.ncrna)	ENSCAFT00000085283.1	Canis_familiaris.CanFam3.1.ncrna	606	374	-501.667	-15.0654	6.28007e-18	-8.69364	-2.0704e-05	2.30215e-15	412	126	412	14	61	0	0	0	0	0	0	412	566	210	566	33	68	0	0	0	0	0	0	566	634	215	634	26	85	0	0	0	0	0	0	634	537.333	38	9
ENSCAFT00000085301.1 (Canis_familiaris.CanFam3.1.ncrna)	ENSCAFT00000085301.1	Canis_familiaris.CanFam3.1.ncrna	460	272	-382	-12.46	1.14238e-16	-7.22903	-1.55531e-05	3.19229e-14	305	147	305	0	0	0	0	0	0	0	0	305	452	223	452	1	1	0	0	0	0	0	0	452	489	229	489	0	0	0	0	0	0	0	0	489	415.333	38	15
ENSCAFT00000085331.1 (Canis_familiaris.CanFam3.1.ncrna)	ENSCAFT00000085331.1	Canis_familiaris.CanFam3.1.ncrna	473	295	-395	-12.3942	2.09527e-17	-7.21324	-1.61116e-05	6.67589e-15	329	154	329	0	0	0	0	0	0	0	0	329	457	210	457	0	0	0	0	0	0	0	0	457	503	248	503	0	0	0	0	0	0	0	0	503	429.667	40	18
ENSCAFT00000085356.1 (Canis_familiaris.CanFam3.1.ncrna)	ENSCAFT00000085356.1	Canis_familiaris.CanFam3.1.ncrna	684	287	-468	-5.32	1.54155e-06	-3.13958	-1.70553e-05	7.98703e-05	381	204	381	18	26	0	0	0	0	0	0	381	575	310	575	8	29	0	0	0	0	0	0	575	773	437	773	2	22	0	0	0	0	0	0	773	576.333	142	72
ENSCAFT00000085384.1 (Canis_familiaris.CanFam3.1.ncrna)	ENSCAFT00000085384.1	Canis_familiaris.CanFam3.1.ncrna	35	25	-29.3333	-13.5714	1.93955e-07	-7.78452	-1.21305e-06	1.24035e-05	31	21	31	21	31	0	0	0	0	0	0	31	37	19	37	19	37	0	0	0	0	0	0	37	27	12	27	12	27	0	0	0	0	0	0	27	31.6667	3	2
ENSCAFT00000085474.1 (Canis_familiaris.CanFam3.1.ncrna)	ENSCAFT00000085474.1	Canis_familiaris.CanFam3.1.ncrna	66	44	-57.6667	-35.6	3.87867e-14	-19.7615	-2.45893e-06	8.21315e-12	46	1	46	0	37	0	0	0	0	0	0	46	65	4	65	3	41	0	0	0	0	0	0	65	67	0	67	0	47	0	0	0	0	0	0	67	59.3333	1	0
ENSCAFT00000085524.1 (Canis_familiaris.CanFam3.1.ncrna)	ENSCAFT00000085524.1	Canis_familiaris.CanFam3.1.ncrna	35	23	-28.3333	-6.3125	0.000484272	-3.57741	-1.06404e-06	0.0143439	28	12	28	6	11	0	0	0	0	0	0	28	35	20	35	11	17	0	0	0	0	0	0	35	38	14	38	5	11	0	0	0	0	0	0	38	33.6667	3	1
ENSCAFT00000085578.1 (Canis_familiaris.CanFam3.1.ncrna)	ENSCAFT00000085578.1	Canis_familiaris.CanFam3.1.ncrna	162	119	-143.667	-10.5778	1.13028e-12	-6.19242	-5.81259e-06	1.9185e-10	136	35	136	23	71	0	0	0	0	0	0	136	172	44	172	28	82	0	0	0	0	0	0	172	168	50	168	36	92	0	0	0	0	0	0	168	158.667	18	3
ENSCAFT00000085631.1 (Canis_familiaris.CanFam3.1.ncrna)	ENSCAFT00000085631.1	Canis_familiaris.CanFam3.1.ncrna	26	12	-19	-5.75	0.00107478	-3.36288	-7.07798e-07	0.0286484	16	7	16	3	4	0	0	0	0	0	0	16	25	2	25	1	11	0	0	0	0	0	0	25	28	7	28	2	13	0	0	0	0	0	0	28	23	6	2
ENSCAFT00000085683.1 (Canis_familiaris.CanFam3.1.ncrna)	ENSCAFT00000085683.1	Canis_familiaris.CanFam3.1.ncrna	12	11	-11	-17.5	0.000339891	-9.17145	-4.62389e-07	0.010496	12	4	12	0	0	0	0	0	0	0	0	12	11	1	11	0	0	0	0	0	0	0	0	11	12	0	12	0	1	0	0	0	0	0	0	12	11.6667	0	0
ENSCAFT00000085697.1 (Canis_familiaris.CanFam3.1.ncrna)	ENSCAFT00000085697.1	Canis_familiaris.CanFam3.1.ncrna	178	84	-136	-8.69811	1.03555e-08	-5.05252	-5.35183e-06	8.80402e-07	105	34	105	6	28	0	0	0	0	0	0	105	167	61	167	15	37	0	0	0	0	0	0	167	189	57	189	6	40	0	0	0	0	0	0	189	153.667	21	1
ENSCAFT00000085842.1 (Canis_familiaris.CanFam3.1.ncrna)	ENSCAFT00000085842.1	Canis_familiaris.CanFam3.1.ncrna	158	59	-122.667	-4.06667	0.00135349	-2.31427	-3.99114e-06	0.0349569	100	22	100	6	43	0	0	0	0	0	0	100	195	42	195	21	104	0	0	0	0	0	0	195	193	32	193	12	112	0	0	0	0	0	0	193	162.667	41	3
ENSCAFT00000086136.1 (Canis_familiaris.CanFam3.1.ncrna)	ENSCAFT00000086136.1	Canis_familiaris.CanFam3.1.ncrna	299	155	-234.333	-15.6458	3.89639e-16	-8.9788	-9.61908e-06	1.00633e-13	172	96	172	0	0	0	0	0	0	0	0	172	313	198	313	0	0	0	0	0	0	0	0	313	266	160	266	0	0	0	0	0	0	0	0	266	250.333	17	12
ENSCAFT00000086141.1 (Canis_familiaris.CanFam3.1.ncrna)	ENSCAFT00000086141.1	Canis_familiaris.CanFam3.1.ncrna	135	89	-116.667	-7.86275	8.57537e-10	-4.56732	-4.54694e-06	9.10752e-08	105	42	105	18	26	0	0	0	0	0	0	105	151	64	151	24	46	0	0	0	0	0	0	151	145	65	145	25	42	0	0	0	0	0	0	145	133.667	19	9
ENSCAFT00000086171.1 (Canis_familiaris.CanFam3.1.ncrna)	ENSCAFT00000086171.1	Canis_familiaris.CanFam3.1.ncrna	373	258	-308.333	-5.44712	2.35859e-07	-3.35001	-1.15503e-05	1.4754e-05	308	30	308	17	203	0	0	0	0	0	0	308	408	41	408	16	243	0	0	0	0	0	0	408	417	36	417	11	249	0	0	0	0	0	0	417	377.667	114	15
ENSCAFT00000086219.1 (Canis_familiaris.CanFam3.1.ncrna)	ENSCAFT00000086219.1	Canis_familiaris.CanFam3.1.ncrna	54	26	-42	-4.6	0.000479138	-2.67996	-1.4641e-06	0.0142413	38	10	38	0	0	0	0	0	0	0	0	38	63	25	63	0	0	0	0	0	0	0	0	63	60	13	60	0	0	0	0	0	0	0	0	60	53.6667	14	6
ENSCAFT00000086220.1 (Canis_familiaris.CanFam3.1.ncrna)	ENSCAFT00000086220.1	Canis_familiaris.CanFam3.1.ncrna	47	17	-35	-18.5	2.64361e-07	-10.1529	-1.4412e-06	1.63568e-05	19	0	19	0	10	0	0	0	0	0	0	19	48	1	48	1	25	0	0	0	0	0	0	48	44	0	44	0	19	0	0	0	0	0	0	44	37	1	0
ENSCAFT00000086272.1 (Canis_familiaris.CanFam3.1.ncrna)	ENSCAFT00000086272.1	Canis_familiaris.CanFam3.1.ncrna	161	89	-128	-10.8462	3.6824e-10	-6.23247	-5.14988e-06	4.29933e-08	102	63	102	0	0	0	0	0	0	0	0	102	151	93	151	0	0	0	0	0	0	0	0	151	170	115	170	0	0	0	0	0	0	0	0	170	141	13	5
ENSCAFT00000086413.1 (Canis_familiaris.CanFam3.1.ncrna)	ENSCAFT00000086413.1	Canis_familiaris.CanFam3.1.ncrna	182	88	-135.333	-7.76667	9.81587e-09	-4.52891	-5.26471e-06	8.38703e-07	108	36	108	3	10	0	0	0	0	0	0	108	160	55	160	0	3	0	0	0	0	0	0	160	198	67	198	0	9	0	0	0	0	0	0	198	155.333	24	7
ENSCAFT00000086442.1 (Canis_familiaris.CanFam3.1.ncrna)	ENSCAFT00000086442.1	Canis_familiaris.CanFam3.1.ncrna	27	17	-21	-6.25	0.000439774	-3.63975	-7.97194e-07	0.0132113	24	4	24	0	6	0	0	0	0	0	0	24	30	5	30	0	3	0	0	0	0	0	0	30	21	9	21	0	0	0	0	0	0	0	0	21	25	5	2
ENSCAFT00000086468.1 (Canis_familiaris.CanFam3.1.ncrna)	ENSCAFT00000086468.1	Canis_familiaris.CanFam3.1.ncrna	127	90	-108	-7.23077	2.57233e-08	-4.17803	-4.1729e-06	2.00219e-06	107	17	107	6	37	0	0	0	0	0	0	107	126	11	126	0	39	0	0	0	0	0	0	126	143	17	143	6	39	0	0	0	0	0	0	143	125.333	17	1
ENSCAFT00000086566.1 (Canis_familiaris.CanFam3.1.ncrna)	ENSCAFT00000086566.1	Canis_familiaris.CanFam3.1.ncrna	728	481	-636	-15.6769	2.06659e-16	-8.82847	-2.62037e-05	5.63632e-14	526	220	526	58	129	0	0	0	0	0	0	526	747	322	747	86	189	0	0	0	0	0	0	747	765	300	765	67	191	0	0	0	0	0	0	765	679.333	37	12
ENSCAFT00000086587.1 (Canis_familiaris.CanFam3.1.ncrna)	ENSCAFT00000086587.1	Canis_familiaris.CanFam3.1.ncrna	498	189	-332	-6.21466	7.56466e-07	-3.61575	-1.24232e-05	4.26272e-05	248	54	248	5	23	0	0	0	0	0	0	248	385	70	385	0	19	0	0	0	0	0	0	385	554	125	554	3	30	0	0	0	0	0	0	554	395.667	76	23
ENSCAFT00000086647.1 (Canis_familiaris.CanFam3.1.ncrna)	ENSCAFT00000086647.1	Canis_familiaris.CanFam3.1.ncrna	49	14	-30.3333	-4.95652	0.00203783	-2.84742	-1.06343e-06	0.0499844	21	5	21	0	0	0	0	0	0	0	0	21	56	12	56	0	0	0	0	0	0	0	0	56	37	9	37	0	0	0	0	0	0	0	0	37	38	9	3
ENSCAFT00000086768.1 (Canis_familiaris.CanFam3.1.ncrna)	ENSCAFT00000086768.1	Canis_familiaris.CanFam3.1.ncrna	38	21	-27.3333	-7.30769	3.75101e-05	-4.2881	-1.06039e-06	0.0014466	25	1	25	0	0	0	0	0	0	0	0	25	40	6	40	0	1	0	0	0	0	0	0	40	30	5	30	0	0	0	0	0	0	0	0	30	31.6667	7	1
ENSCAFT00000086779.1 (Canis_familiaris.CanFam3.1.ncrna)	ENSCAFT00000086779.1	Canis_familiaris.CanFam3.1.ncrna	58	34	-47.6667	-8.94444	1.0963e-07	-5.22554	-1.89334e-06	7.56581e-06	40	13	40	0	0	0	0	0	0	0	0	40	59	22	59	0	0	0	0	0	0	0	0	59	62	18	62	0	0	0	0	0	0	0	0	62	53.6667	8	4
ENSCAFT00000086830.1 (Canis_familiaris.CanFam3.1.ncrna)	ENSCAFT00000086830.1	Canis_familiaris.CanFam3.1.ncrna	24761	15343	-19780.7	-4.94771	1.31181e-07	-2.88343	-0.000706778	8.82093e-06	20223	19117	20223	18170	19143	0	0	0	0	0	0	20223	25072	23851	25072	22550	23609	0	0	0	0	0	0	25072	29079	27713	29079	26605	27803	0	0	0	0	0	0	29079	24791.3	5834	5565
ENSCAFT00000086900.1 (Canis_familiaris.CanFam3.1.ncrna)	ENSCAFT00000086900.1	Canis_familiaris.CanFam3.1.ncrna	88	48	-60.6667	-3.88889	0.00104109	-2.31328	-2.03349e-06	0.0279031	68	6	68	2	20	0	0	0	0	0	0	68	74	18	74	6	23	0	0	0	0	0	0	74	103	14	103	5	22	0	0	0	0	0	0	103	81.6667	28	0
ENSCAFT00000086925.1 (Canis_familiaris.CanFam3.1.ncrna)	ENSCAFT00000086925.1	Canis_familiaris.CanFam3.1.ncrna	154	66	-106.333	-5.90769	3.66009e-05	-3.35794	-3.91172e-06	0.00141313	86	18	86	0	4	0	0	0	0	0	0	86	125	45	125	1	9	0	0	0	0	0	0	125	173	44	173	0	10	0	0	0	0	0	0	173	128	20	3
ENSCAFT00000086990.1 (Canis_familiaris.CanFam3.1.ncrna)	ENSCAFT00000086990.1	Canis_familiaris.CanFam3.1.ncrna	912	583	-767	-15.0305	3.64453e-21	-8.70782	-3.16695e-05	2.82385e-18	636	282	636	43	76	0	0	0	0	0	0	636	867	406	867	74	117	0	0	0	0	0	0	867	962	436	962	66	112	0	0	0	0	0	0	962	821.667	61	25
ENSCAFT00000087010.1 (Canis_familiaris.CanFam3.1.ncrna)	ENSCAFT00000087010.1	Canis_familiaris.CanFam3.1.ncrna	225	125	-171.333	-4.67143	5.91118e-06	-2.74083	-6.03865e-06	0.00027381	168	46	168	2	36	0	0	0	0	0	0	168	221	84	221	10	37	0	0	0	0	0	0	221	265	91	265	0	27	0	0	0	0	0	0	265	218	57	22
ENSCAFT00000087018.1 (Canis_familiaris.CanFam3.1.ncrna)	ENSCAFT00000087018.1	Canis_familiaris.CanFam3.1.ncrna	33	13	-21.6667	-5.64286	0.00143461	-3.40174	-8.07842e-07	0.0366907	16	7	16	0	0	0	0	0	0	0	0	16	34	14	34	0	0	0	0	0	0	0	0	34	29	13	29	0	0	0	0	0	0	0	0	29	26.3333	10	5
ENSCAFT00000087180.1 (Canis_familiaris.CanFam3.1.ncrna)	ENSCAFT00000087180.1	Canis_familiaris.CanFam3.1.ncrna	185	86	-138	-7.36923	2.38985e-08	-4.32725	-5.33146e-06	1.87298e-06	108	14	108	5	7	0	0	0	0	0	0	108	171	19	171	2	19	0	0	0	0	0	0	171	200	11	200	3	26	0	0	0	0	0	0	200	159.667	28	5
ENSCAFT00000087183.1 (Canis_familiaris.CanFam3.1.ncrna)	ENSCAFT00000087183.1	Canis_familiaris.CanFam3.1.ncrna	130	74	-94	-15.8421	3.55576e-09	-8.92275	-3.90053e-06	3.24995e-07	78	41	78	6	13	0	0	0	0	0	0	78	89	42	89	6	12	0	0	0	0	0	0	89	134	67	134	10	24	0	0	0	0	0	0	134	100.333	4	2
ENSCAFT00000087238.1 (Canis_familiaris.CanFam3.1.ncrna)	ENSCAFT00000087238.1	Canis_familiaris.CanFam3.1.ncrna	338	204	-259	-7.07031	1.79732e-07	-4.00678	-9.904e-06	1.16175e-05	247	60	247	52	185	0	0	0	0	0	0	247	283	58	283	49	206	0	0	0	0	0	0	283	375	76	375	65	275	0	0	0	0	0	0	375	301.667	37	13
ENSCAFT00000087246.1 (Canis_familiaris.CanFam3.1.ncrna)	ENSCAFT00000087246.1	Canis_familiaris.CanFam3.1.ncrna	1016	683	-875.333	-23.2542	9.07799e-30	-13.62	-3.69114e-05	1.54743e-25	720	255	720	15	62	0	0	0	0	0	0	720	975	408	975	28	68	0	0	0	0	0	0	975	1049	402	1049	14	57	0	0	0	0	0	0	1049	914.667	48	25
ENSCAFT00000087261.1 (Canis_familiaris.CanFam3.1.ncrna)	ENSCAFT00000087261.1	Canis_familiaris.CanFam3.1.ncrna	25	15	-19.3333	#DIV/0!	4.8535e-09	-123.474	-8.4006e-07	4.31055e-07	15	12	15	12	15	0	0	0	0	0	0	15	25	17	25	17	25	0	0	0	0	0	0	25	18	17	18	17	18	0	0	0	0	0	0	18	19.3333	0	0
ENSCAFT00000087404.1 (Canis_familiaris.CanFam3.1.ncrna)	ENSCAFT00000087404.1	Canis_familiaris.CanFam3.1.ncrna	32	22	-27	-6.4	9.03433e-05	-3.73316	-1.02936e-06	0.0031818	28	9	28	0	9	0	0	0	0	0	0	28	33	13	33	1	8	0	0	0	0	0	0	33	35	12	35	2	15	0	0	0	0	0	0	35	32	6	1
ENSCAFT00000087408.1 (Canis_familiaris.CanFam3.1.ncrna)	ENSCAFT00000087408.1	Canis_familiaris.CanFam3.1.ncrna	29	21	-24.3333	-7.63636	4.35735e-05	-4.44321	-9.5192e-07	0.00165608	24	1	24	0	19	0	0	0	0	0	0	24	32	4	32	0	21	0	0	0	0	0	0	32	28	0	28	0	24	0	0	0	0	0	0	28	28	5	1
ENSCAFT00000087471.1 (Canis_familiaris.CanFam3.1.ncrna)	ENSCAFT00000087471.1	Canis_familiaris.CanFam3.1.ncrna	41	17	-26	-20.5	5.25545e-07	-11.6258	-1.0957e-06	3.07506e-05	18	2	18	2	11	0	0	0	0	0	0	18	23	1	23	1	18	0	0	0	0	0	0	23	41	0	41	0	32	0	0	0	0	0	0	41	27.3333	3	0
ENSCAFT00000087624.1 (Canis_familiaris.CanFam3.1.ncrna)	ENSCAFT00000087624.1	Canis_familiaris.CanFam3.1.ncrna	104	43	-70	-12.6667	1.41408e-08	-7.26329	-2.85622e-06	1.16797e-06	49	23	49	8	16	0	0	0	0	0	0	49	70	34	70	9	20	0	0	0	0	0	0	70	109	49	109	15	33	0	0	0	0	0	0	109	76	6	5
ENSCAFT00000087642.1 (Canis_familiaris.CanFam3.1.ncrna)	ENSCAFT00000087642.1	Canis_familiaris.CanFam3.1.ncrna	143	71	-102.667	-5.88889	1.94718e-05	-3.39538	-3.8077e-06	0.00080367	93	25	93	1	23	0	0	0	0	0	0	93	121	34	121	1	23	0	0	0	0	0	0	121	157	30	157	1	32	0	0	0	0	0	0	157	123.667	22	6
ENSCAFT00000087679.1 (Canis_familiaris.CanFam3.1.ncrna)	ENSCAFT00000087679.1	Canis_familiaris.CanFam3.1.ncrna	290	84	-175	-6.64516	0.000105217	-3.70262	-6.52336e-06	0.00364538	116	82	116	80	102	0	0	0	0	0	0	116	187	156	187	152	170	0	0	0	0	0	0	187	315	262	315	256	296	0	0	0	0	0	0	315	206	25	16
ENSCAFT00000087782.1 (Canis_familiaris.CanFam3.1.ncrna)	ENSCAFT00000087782.1	Canis_familiaris.CanFam3.1.ncrna	45	26	-34	-6.66667	6.9314e-05	-3.80504	-1.28557e-06	0.00252463	31	7	31	1	12	0	0	0	0	0	0	31	50	15	50	8	24	0	0	0	0	0	0	50	39	6	39	0	12	0	0	0	0	0	0	39	40	5	0
ENSCAFT00000087947.1 (Canis_familiaris.CanFam3.1.ncrna)	ENSCAFT00000087947.1	Canis_familiaris.CanFam3.1.ncrna	833	526	-692.667	-13.9068	3.22576e-21	-8.2593	-2.85507e-05	2.5575e-18	571	210	571	27	60	0	0	0	0	0	0	571	792	312	792	45	91	0	0	0	0	0	0	792	876	321	876	46	113	0	0	0	0	0	0	876	746.333	73	24
ENSCAFT00000088084.1 (Canis_familiaris.CanFam3.1.ncrna)	ENSCAFT00000088084.1	Canis_familiaris.CanFam3.1.ncrna	200	109	-165	-10	8.65027e-12	-5.81724	-6.58517e-06	1.2496e-09	126	55	126	53	89	0	0	0	0	0	0	126	208	72	208	67	159	0	0	0	0	0	0	208	216	103	216	97	160	0	0	0	0	0	0	216	183.333	22	2
ENSCAFT00000088148.1 (Canis_familiaris.CanFam3.1.ncrna)	ENSCAFT00000088148.1	Canis_familiaris.CanFam3.1.ncrna	139	92	-119	-6.57813	1.79184e-08	-3.82627	-4.51758e-06	1.44757e-06	113	28	113	1	26	0	0	0	0	0	0	113	158	51	158	11	45	0	0	0	0	0	0	158	150	50	150	10	34	0	0	0	0	0	0	150	140.333	24	6
ENSCAFT00000088150.1 (Canis_familiaris.CanFam3.1.ncrna)	ENSCAFT00000088150.1	Canis_familiaris.CanFam3.1.ncrna	77	54	-68.3333	-6.85714	3.26686e-07	-3.97335	-2.61628e-06	1.97822e-05	66	25	66	16	30	0	0	0	0	0	0	66	86	27	86	12	30	0	0	0	0	0	0	86	88	39	88	16	33	0	0	0	0	0	0	88	80	12	4
ENSCAFT00000088300.1 (Canis_familiaris.CanFam3.1.ncrna)	ENSCAFT00000088300.1	Canis_familiaris.CanFam3.1.ncrna	46	25	-38	-5.95652	0.000133391	-3.41196	-1.4064e-06	0.00449364	32	13	32	0	2	0	0	0	0	0	0	32	52	24	52	2	10	0	0	0	0	0	0	52	53	22	53	3	6	0	0	0	0	0	0	53	45.6667	7	2
ENSCAFT00000088410.1 (Canis_familiaris.CanFam3.1.ncrna)	ENSCAFT00000088410.1	Canis_familiaris.CanFam3.1.ncrna	37	19	-30	-10	1.92202e-06	-5.78899	-1.20149e-06	9.77789e-05	22	7	22	0	0	0	0	0	0	0	0	22	39	12	39	0	0	0	0	0	0	0	0	39	39	14	39	0	0	0	0	0	0	0	0	39	33.3333	5	0
ENSCAFT00000088507.1 (Canis_familiaris.CanFam3.1.ncrna)	ENSCAFT00000088507.1	Canis_familiaris.CanFam3.1.ncrna	41	29	-34.6667	-6.47368	2.38582e-05	-3.76246	-1.3178e-06	0.000961435	35	10	35	0	9	0	0	0	0	0	0	35	47	14	47	0	9	0	0	0	0	0	0	47	41	15	41	1	7	0	0	0	0	0	0	41	41	7	1
ENSCAFT00000088523.1 (Canis_familiaris.CanFam3.1.ncrna)	ENSCAFT00000088523.1	Canis_familiaris.CanFam3.1.ncrna	625	434	-534.667	-14.9478	1.34542e-22	-8.80028	-2.21633e-05	1.83472e-19	468	207	468	44	127	0	0	0	0	0	0	468	593	269	593	36	100	0	0	0	0	0	0	593	658	267	658	47	140	0	0	0	0	0	0	658	573	48	17
ENSCAFT00000088692.1 (Canis_familiaris.CanFam3.1.ncrna)	ENSCAFT00000088692.1	Canis_familiaris.CanFam3.1.ncrna	302	237	-260.667	-9.31915	1.74933e-13	-5.52349	-1.04931e-05	3.31324e-11	269	70	269	12	36	0	0	0	0	0	0	269	283	99	283	3	35	0	0	0	0	0	0	283	324	80	324	11	42	0	0	0	0	0	0	324	292	40	5
ENSCAFT00000088756.1 (Canis_familiaris.CanFam3.1.ncrna)	ENSCAFT00000088756.1	Canis_familiaris.CanFam3.1.ncrna	53	35	-45	-5.82143	1.71762e-05	-3.39841	-1.67545e-06	0.000723822	44	14	44	6	24	0	0	0	0	0	0	44	61	17	61	6	20	0	0	0	0	0	0	61	58	17	58	1	18	0	0	0	0	0	0	58	54.3333	11	2
ENSCAFT00000088853.1 (Canis_familiaris.CanFam3.1.ncrna)	ENSCAFT00000088853.1	Canis_familiaris.CanFam3.1.ncrna	25	21	-22	-5.4	0.000862022	-3.1642	-8.14654e-07	0.0234541	26	12	26	0	0	0	0	0	0	0	0	26	26	15	26	0	0	0	0	0	0	0	0	26	29	10	29	0	0	0	0	0	0	0	0	29	27	6	0
ENSCAFT00000089072.1 (Canis_familiaris.CanFam3.1.ncrna)	ENSCAFT00000089072.1	Canis_familiaris.CanFam3.1.ncrna	88	53	-71.3333	-6.21951	1.29434e-05	-3.52468	-2.65099e-06	0.000560694	66	19	66	0	0	0	0	0	0	0	0	66	99	34	99	0	0	0	0	0	0	0	0	99	90	34	90	0	0	0	0	0	0	0	0	90	85	11	5
ENSCAFT00000089107.1 (Canis_familiaris.CanFam3.1.ncrna)	ENSCAFT00000089107.1	Canis_familiaris.CanFam3.1.ncrna	53	32	-42.3333	-7.35	1.35978e-05	-4.18754	-1.63091e-06	0.000585324	38	17	38	0	0	0	0	0	0	0	0	38	51	23	51	0	0	0	0	0	0	0	0	51	58	25	58	0	0	0	0	0	0	0	0	58	49	5	4
ENSCAFT00000089108.1 (Canis_familiaris.CanFam3.1.ncrna)	ENSCAFT00000089108.1	Canis_familiaris.CanFam3.1.ncrna	744	452	-617.333	-12.1566	1.83513e-17	-7.04075	-2.51056e-05	6.01571e-15	507	220	507	19	80	0	0	0	0	0	0	507	718	332	718	35	121	0	0	0	0	0	0	718	793	355	793	43	145	0	0	0	0	0	0	793	672.667	62	25
ENSCAFT00000089158.1 (Canis_familiaris.CanFam3.1.ncrna)	ENSCAFT00000089158.1	Canis_familiaris.CanFam3.1.ncrna	71	46	-56.6667	-6.48387	4.17673e-05	-3.72999	-2.14176e-06	0.00158921	56	12	56	0	12	0	0	0	0	0	0	56	76	25	76	13	32	0	0	0	0	0	0	76	69	15	69	1	14	0	0	0	0	0	0	69	67	10	4
ENSCAFT00000089169.1 (Canis_familiaris.CanFam3.1.ncrna)	ENSCAFT00000089169.1	Canis_familiaris.CanFam3.1.ncrna	73	29	-51	-3.94231	0.00173702	-2.32392	-1.68742e-06	0.0435431	45	3	45	0	2	0	0	0	0	0	0	45	85	6	85	0	5	0	0	0	0	0	0	85	75	4	75	0	6	0	0	0	0	0	0	75	68.3333	24	2
ENSCAFT00000089234.1 (Canis_familiaris.CanFam3.1.ncrna)	ENSCAFT00000089234.1	Canis_familiaris.CanFam3.1.ncrna	169	84	-109.333	-3.73333	0.000799505	-2.2366	-3.59407e-06	0.0220345	133	118	133	0	0	0	0	0	0	0	0	133	195	177	195	0	0	0	0	0	0	0	0	195	120	104	120	0	0	0	0	0	0	0	0	120	149.333	58	51
ENSCAFT00000089255.1 (Canis_familiaris.CanFam3.1.ncrna)	ENSCAFT00000089255.1	Canis_familiaris.CanFam3.1.ncrna	74	23	-54.3333	-4.97561	0.000557242	-2.86589	-1.90935e-06	0.0160996	36	6	36	1	6	0	0	0	0	0	0	36	86	14	86	2	32	0	0	0	0	0	0	86	82	12	82	1	25	0	0	0	0	0	0	82	68	16	2
ENSCAFT00000089310.1 (Canis_familiaris.CanFam3.1.ncrna)	ENSCAFT00000089310.1	Canis_familiaris.CanFam3.1.ncrna	26	17	-21.6667	-10.2857	1.77444e-05	-5.88368	-8.73188e-07	0.000743174	19	15	19	0	1	0	0	0	0	0	0	19	28	14	28	1	4	0	0	0	0	0	0	28	25	9	25	0	0	0	0	0	0	0	0	25	24	3	1
ENSCAFT00000089320.1 (Canis_familiaris.CanFam3.1.ncrna)	ENSCAFT00000089320.1	Canis_familiaris.CanFam3.1.ncrna	75	42	-54	-9.1	5.50481e-07	-5.30183	-2.16864e-06	3.20803e-05	54	13	54	6	26	0	0	0	0	0	0	54	49	17	49	3	16	0	0	0	0	0	0	49	79	34	79	15	36	0	0	0	0	0	0	79	60.6667	7	3
ENSCAFT00000089400.1 (Canis_familiaris.CanFam3.1.ncrna)	ENSCAFT00000089400.1	Canis_familiaris.CanFam3.1.ncrna	742	372	-568	-6.87586	6.09665e-10	-4.08222	-2.17631e-05	6.72644e-08	454	238	454	0	0	0	0	0	0	0	0	454	723	364	723	0	0	0	0	0	0	0	0	723	817	424	817	0	0	0	0	0	0	0	0	817	664.667	133	61
ENSCAFT00000089489.1 (Canis_familiaris.CanFam3.1.ncrna)	ENSCAFT00000089489.1	Canis_familiaris.CanFam3.1.ncrna	26	17	-19.6667	-7.55556	0.000735257	-4.31742	-7.74025e-07	0.0205631	27	14	27	0	0	0	0	0	0	0	0	27	22	10	22	0	0	0	0	0	0	0	0	22	19	6	19	0	0	0	0	0	0	0	0	19	22.6667	2	1
ENSCAFT00000089584.1 (Canis_familiaris.CanFam3.1.ncrna)	ENSCAFT00000089584.1	Canis_familiaris.CanFam3.1.ncrna	339	201	-287.667	-10.5889	2.983e-13	-6.15682	-1.15571e-05	5.58771e-11	235	121	235	0	0	0	0	0	0	0	0	235	358	175	358	0	0	0	0	0	0	0	0	358	360	182	360	0	0	0	0	0	0	0	0	360	317.667	35	11
ENSCAFT00000089691.1 (Canis_familiaris.CanFam3.1.ncrna)	ENSCAFT00000089691.1	Canis_familiaris.CanFam3.1.ncrna	49	17	-32	-6.05263	0.000279534	-3.52164	-1.18627e-06	0.00876714	22	5	22	0	0	0	0	0	0	0	0	22	54	26	54	0	0	0	0	0	0	0	0	54	39	14	39	0	0	0	0	0	0	0	0	39	38.3333	9	1
ENSCAFT00000089801.1 (Canis_familiaris.CanFam3.1.ncrna)	ENSCAFT00000089801.1	Canis_familiaris.CanFam3.1.ncrna	20	16	-18	-11.8	3.163e-05	-6.7034	-7.40667e-07	0.00123804	21	0	21	0	10	0	0	0	0	0	0	21	20	5	20	4	8	0	0	0	0	0	0	20	18	4	18	3	12	0	0	0	0	0	0	18	19.6667	2	0
ENSCAFT00000090021.1 (Canis_familiaris.CanFam3.1.ncrna)	ENSCAFT00000090021.1	Canis_familiaris.CanFam3.1.ncrna	603	431	-534	-11.898	8.87002e-20	-6.98068	-2.17735e-05	4.7746e-17	475	228	475	6	11	0	0	0	0	0	0	475	628	297	628	8	15	0	0	0	0	0	0	628	646	286	646	2	7	0	0	0	0	0	0	646	583	60	19
ENSCAFT00000090140.1 (Canis_familiaris.CanFam3.1.ncrna)	ENSCAFT00000090140.1	Canis_familiaris.CanFam3.1.ncrna	191	132	-166.667	-8.04225	2.96513e-09	-4.58494	-6.49451e-06	2.75442e-07	156	91	156	9	16	0	0	0	0	0	0	156	203	111	203	8	14	0	0	0	0	0	0	203	212	103	212	3	14	0	0	0	0	0	0	212	190.333	21	9
ENSCAFT00000090211.1 (Canis_familiaris.CanFam3.1.ncrna)	ENSCAFT00000090211.1	Canis_familiaris.CanFam3.1.ncrna	97	48	-68.6667	-4.16923	0.000558338	-2.42624	-2.3108e-06	0.0161176	73	18	73	4	21	0	0	0	0	0	0	73	112	37	112	5	23	0	0	0	0	0	0	112	86	25	86	2	22	0	0	0	0	0	0	86	90.3333	25	6
ENSCAFT00000090300.1 (Canis_familiaris.CanFam3.1.ncrna)	ENSCAFT00000090300.1	Canis_familiaris.CanFam3.1.ncrna	52	29	-36	-4.85714	0.000377406	-2.894	-1.29282e-06	0.0115395	36	1	36	0	18	0	0	0	0	0	0	36	58	3	58	1	38	0	0	0	0	0	0	58	42	5	42	4	22	0	0	0	0	0	0	42	45.3333	15	0
ENSCAFT00000090314.1 (Canis_familiaris.CanFam3.1.ncrna)	ENSCAFT00000090314.1	Canis_familiaris.CanFam3.1.ncrna	34	18	-26.6667	-6	0.000385822	-3.41978	-9.88955e-07	0.0117546	24	11	24	2	5	0	0	0	0	0	0	24	38	22	38	6	8	0	0	0	0	0	0	38	34	17	34	0	1	0	0	0	0	0	0	34	32	4	1
ENSCAFT00000090315.1 (Canis_familiaris.CanFam3.1.ncrna)	ENSCAFT00000090315.1	Canis_familiaris.CanFam3.1.ncrna	209	163	-189.333	-11.3273	3.02583e-11	-6.40397	-7.66277e-06	4.10983e-09	181	70	181	58	112	0	0	0	0	0	0	181	219	86	219	68	124	0	0	0	0	0	0	219	223	84	223	66	131	0	0	0	0	0	0	223	207.667	14	8
ENSCAFT00000090335.1 (Canis_familiaris.CanFam3.1.ncrna)	ENSCAFT00000090335.1	Canis_familiaris.CanFam3.1.ncrna	983	528	-772	-8.12615	1.99276e-12	-4.78427	-3.02396e-05	3.20458e-10	629	196	629	17	102	0	0	0	0	0	0	629	945	278	945	17	148	0	0	0	0	0	0	945	1067	336	1067	22	133	0	0	0	0	0	0	1067	880.333	140	60
ENSCAFT00000090371.1 (Canis_familiaris.CanFam3.1.ncrna)	ENSCAFT00000090371.1	Canis_familiaris.CanFam3.1.ncrna	105	49	-80.6667	-8.5625	3.55545e-08	-4.97724	-3.16764e-06	2.68764e-06	59	16	59	8	27	0	0	0	0	0	0	59	101	32	101	25	58	0	0	0	0	0	0	101	114	26	114	18	71	0	0	0	0	0	0	114	91.3333	13	6
ENSCAFT00000090403.1 (Canis_familiaris.CanFam3.1.ncrna)	ENSCAFT00000090403.1	Canis_familiaris.CanFam3.1.ncrna	420	325	-376.333	-14.9383	1.20024e-19	-8.65126	-1.56061e-05	6.10723e-17	353	164	353	0	0	0	0	0	0	0	0	353	412	205	412	0	0	0	0	0	0	0	0	412	445	208	445	0	0	0	0	0	0	0	0	445	403.333	28	13
ENSCAFT00000090480.1 (Canis_familiaris.CanFam3.1.ncrna)	ENSCAFT00000090480.1	Canis_familiaris.CanFam3.1.ncrna	179	98	-142.333	-7.27941	3.6605e-09	-4.27353	-5.49582e-06	3.31898e-07	119	30	119	0	0	0	0	0	0	0	0	119	179	48	179	0	0	0	0	0	0	0	0	179	197	49	197	0	0	0	0	0	0	0	0	197	165	29	4
ENSCAFT00000090517.1 (Canis_familiaris.CanFam3.1.ncrna)	ENSCAFT00000090517.1	Canis_familiaris.CanFam3.1.ncrna	468	346	-410.667	-12.7333	5.5568e-19	-7.47508	-1.68737e-05	2.31027e-16	382	185	382	22	91	0	0	0	0	0	0	382	460	222	460	15	69	0	0	0	0	0	0	460	495	245	495	14	82	0	0	0	0	0	0	495	445.667	42	21
ENSCAFT00000090791.1 (Canis_familiaris.CanFam3.1.ncrna)	ENSCAFT00000090791.1	Canis_familiaris.CanFam3.1.ncrna	266	189	-236	-18.7	4.26787e-18	-10.7014	-9.85424e-06	1.58152e-15	201	101	201	42	75	0	0	0	0	0	0	201	269	155	269	61	83	0	0	0	0	0	0	269	278	135	278	42	83	0	0	0	0	0	0	278	249.333	12	5
ENSCAFT00000090821.1 (Canis_familiaris.CanFam3.1.ncrna)	ENSCAFT00000090821.1	Canis_familiaris.CanFam3.1.ncrna	354	217	-290	-14.5938	3.86136e-16	-8.43756	-1.19575e-05	1.0049e-13	240	142	240	0	0	0	0	0	0	0	0	240	324	183	324	0	0	0	0	0	0	0	0	324	370	201	370	0	0	0	0	0	0	0	0	370	311.333	23	15
ENSCAFT00000090859.1 (Canis_familiaris.CanFam3.1.ncrna)	ENSCAFT00000090859.1	Canis_familiaris.CanFam3.1.ncrna	630	458	-553.333	-13.4812	1.46081e-21	-7.91459	-2.27926e-05	1.346e-18	498	246	498	0	0	0	0	0	0	0	0	498	626	328	626	0	0	0	0	0	0	0	0	626	669	344	669	1	2	0	0	0	0	0	0	669	597.667	54	26
ENSCAFT00000090872.1 (Canis_familiaris.CanFam3.1.ncrna)	ENSCAFT00000090872.1	Canis_familiaris.CanFam3.1.ncrna	747	395	-575.333	-7.25362	5.84353e-11	-4.28661	-2.22336e-05	7.6918e-09	479	236	479	0	0	0	0	0	0	0	0	479	705	360	705	0	0	0	0	0	0	0	0	705	818	422	818	0	1	0	0	0	0	0	0	818	667.333	121	56
ENSCAFT00000090961.1 (Canis_familiaris.CanFam3.1.ncrna)	ENSCAFT00000090961.1	Canis_familiaris.CanFam3.1.ncrna	151	99	-132.333	-9.27083	2.16904e-11	-5.38547	-5.25989e-06	3.01824e-09	115	78	115	0	0	0	0	0	0	0	0	115	165	114	165	0	0	0	0	0	0	0	0	165	165	118	165	2	2	0	0	0	0	0	0	165	148.333	18	13
ENSCAFT00000091176.1 (Canis_familiaris.CanFam3.1.ncrna)	ENSCAFT00000091176.1	Canis_familiaris.CanFam3.1.ncrna	64	21	-48.3333	-9.52941	1.01031e-05	-5.35769	-1.89222e-06	0.000446739	26	4	26	0	9	0	0	0	0	0	0	26	68	6	68	0	22	0	0	0	0	0	0	68	68	5	68	0	19	0	0	0	0	0	0	68	54	5	0
ENSCAFT00000091178.1 (Canis_familiaris.CanFam3.1.ncrna)	ENSCAFT00000091178.1	Canis_familiaris.CanFam3.1.ncrna	171	96	-136.333	-12.6857	1.64385e-12	-7.47858	-5.58039e-06	2.68144e-10	109	33	109	19	27	0	0	0	0	0	0	109	158	51	158	26	55	0	0	0	0	0	0	158	177	46	177	16	49	0	0	0	0	0	0	177	148	16	2
ENSCAFT00000091236.1 (Canis_familiaris.CanFam3.1.ncrna)	ENSCAFT00000091236.1	Canis_familiaris.CanFam3.1.ncrna	34	15	-22	-7	0.00124715	-3.94682	-8.41063e-07	0.0325806	18	5	18	0	0	0	0	0	0	0	0	18	23	4	23	0	0	0	0	0	0	0	0	23	36	10	36	0	0	0	0	0	0	0	0	36	25.6667	2	0
ENSCAFT00000091269.1 (Canis_familiaris.CanFam3.1.ncrna)	ENSCAFT00000091269.1	Canis_familiaris.CanFam3.1.ncrna	57	29	-46.6667	-5.375	8.59425e-05	-3.1142	-1.6927e-06	0.00304569	39	11	39	5	12	0	0	0	0	0	0	39	66	27	66	7	8	0	0	0	0	0	0	66	67	23	67	12	24	0	0	0	0	0	0	67	57.3333	12	2
ENSCAFT00000091371.1 (Canis_familiaris.CanFam3.1.ncrna)	ENSCAFT00000091371.1	Canis_familiaris.CanFam3.1.ncrna	210	120	-177.667	-10.8704	1.01309e-12	-6.28478	-7.13934e-06	1.76215e-10	139	39	139	9	26	0	0	0	0	0	0	139	225	72	225	23	52	0	0	0	0	0	0	225	223	89	223	18	43	0	0	0	0	0	0	223	195.667	20	10
ENSCAFT00000091444.1 (Canis_familiaris.CanFam3.1.ncrna)	ENSCAFT00000091444.1	Canis_familiaris.CanFam3.1.ncrna	1533	877	-1210.33	-8.1336	9.51643e-13	-4.90671	-4.77453e-05	1.68976e-10	1007	317	1007	294	584	0	0	0	0	0	0	1007	1472	422	1472	397	845	0	0	0	0	0	0	1472	1661	501	1661	473	987	0	0	0	0	0	0	1661	1380	251	73
ENSCAFT00000091467.1 (Canis_familiaris.CanFam3.1.ncrna)	ENSCAFT00000091467.1	Canis_familiaris.CanFam3.1.ncrna	735	506	-640	-16.6098	1.8306e-22	-9.60065	-2.65892e-05	2.40034e-19	546	251	546	45	97	0	0	0	0	0	0	546	723	347	723	52	124	0	0	0	0	0	0	723	774	370	774	73	135	0	0	0	0	0	0	774	681	44	22
ENSCAFT00000091530.1 (Canis_familiaris.CanFam3.1.ncrna)	ENSCAFT00000091530.1	Canis_familiaris.CanFam3.1.ncrna	433	299	-383	-12.49	1.27127e-17	-7.22427	-1.5625e-05	4.2911e-15	332	149	332	0	0	0	0	0	0	0	0	332	453	188	453	0	0	0	0	0	0	0	0	453	464	197	464	0	0	0	0	0	0	0	0	464	416.333	36	14
ENSCAFT00000091770.1 (Canis_familiaris.CanFam3.1.ncrna)	ENSCAFT00000091770.1	Canis_familiaris.CanFam3.1.ncrna	40	18	-30.6667	-8.66667	4.07404e-05	-4.89485	-1.19949e-06	0.00155187	21	7	21	0	6	0	0	0	0	0	0	21	40	19	40	6	18	0	0	0	0	0	0	40	43	18	43	2	9	0	0	0	0	0	0	43	34.6667	3	0
ENSCAFT00000091801.1 (Canis_familiaris.CanFam3.1.ncrna)	ENSCAFT00000091801.1	Canis_familiaris.CanFam3.1.ncrna	101	59	-79.3333	-5.49057	2.18268e-06	-3.22764	-2.91318e-06	0.00011024	75	8	75	2	11	0	0	0	0	0	0	75	115	17	115	5	11	0	0	0	0	0	0	115	101	16	101	2	12	0	0	0	0	0	0	101	97	23	2
ENSCAFT00000091850.1 (Canis_familiaris.CanFam3.1.ncrna)	ENSCAFT00000091850.1	Canis_familiaris.CanFam3.1.ncrna	467	321	-410.667	-11.0163	2.339e-17	-6.43905	-1.66156e-05	7.24921e-15	359	142	359	36	69	0	0	0	0	0	0	359	493	203	493	36	98	0	0	0	0	0	0	493	503	189	503	25	76	0	0	0	0	0	0	503	451.667	49	17
ENSCAFT00000092016.1 (Canis_familiaris.CanFam3.1.ncrna)	ENSCAFT00000092016.1	Canis_familiaris.CanFam3.1.ncrna	671	258	-454	-6.29961	2.34712e-07	-3.69846	-1.7067e-05	1.47092e-05	333	181	333	12	19	0	0	0	0	0	0	333	543	298	543	10	17	0	0	0	0	0	0	543	743	424	743	6	32	0	0	0	0	0	0	743	539.667	110	76
ENSCAFT00000092182.1 (Canis_familiaris.CanFam3.1.ncrna)	ENSCAFT00000092182.1	Canis_familiaris.CanFam3.1.ncrna	40	23	-32	-11.6667	5.83714e-07	-6.64931	-1.29754e-06	3.37288e-05	26	15	26	0	0	0	0	0	0	0	0	26	42	21	42	0	2	0	0	0	0	0	0	42	37	16	37	1	1	0	0	0	0	0	0	37	35	3	2
ENSCAFT00000092187.1 (Canis_familiaris.CanFam3.1.ncrna)	ENSCAFT00000092187.1	Canis_familiaris.CanFam3.1.ncrna	501	444	-445.333	-5.63889	1.23104e-09	-3.40036	-1.67956e-05	1.2528e-07	525	82	525	82	524	0	0	0	0	0	0	525	523	120	523	120	523	0	0	0	0	0	0	523	576	91	576	91	576	0	0	0	0	0	0	576	541.333	134	40
ENSCAFT00000092311.1 (Canis_familiaris.CanFam3.1.ncrna)	ENSCAFT00000092311.1	Canis_familiaris.CanFam3.1.ncrna	1098	587	-834.333	-8.6311	5.68861e-13	-5.15862	-3.30694e-05	1.03157e-10	674	198	674	24	111	0	0	0	0	0	0	674	972	248	972	16	189	0	0	0	0	0	0	972	1185	337	1185	39	196	0	0	0	0	0	0	1185	943.667	154	57
ENSCAFT00000092339.1 (Canis_familiaris.CanFam3.1.ncrna)	ENSCAFT00000092339.1	Canis_familiaris.CanFam3.1.ncrna	92	63	-80	-4.38028	0.000295744	-2.50933	-2.72411e-06	0.00925001	86	5	86	0	45	0	0	0	0	0	0	86	111	5	111	1	65	0	0	0	0	0	0	111	114	16	114	8	70	0	0	0	0	0	0	114	103.667	22	1
ENSCAFT00000092421.1 (Canis_familiaris.CanFam3.1.ncrna)	ENSCAFT00000092421.1	Canis_familiaris.CanFam3.1.ncrna	27	10	-17.3333	-7.5	0.00116174	-4.1705	-6.62364e-07	0.0306312	13	6	13	0	0	0	0	0	0	0	0	13	28	12	28	0	0	0	0	0	0	0	0	28	19	10	19	0	0	0	0	0	0	0	0	19	20	1	0
ENSCAFT00000092509.1 (Canis_familiaris.CanFam3.1.ncrna)	ENSCAFT00000092509.1	Canis_familiaris.CanFam3.1.ncrna	35	14	-23.6667	-5.4375	0.00129017	-3.19624	-8.70109e-07	0.0335248	18	2	18	2	7	0	0	0	0	0	0	18	30	2	30	0	1	0	0	0	0	0	0	30	39	3	39	3	8	0	0	0	0	0	0	39	29	8	2
ENSCAFT00000092579.1 (Canis_familiaris.CanFam3.1.ncrna)	ENSCAFT00000092579.1	Canis_familiaris.CanFam3.1.ncrna	543	336	-449.667	-12.7304	4.47942e-17	-7.46309	-1.84025e-05	1.31299e-14	377	165	377	0	0	0	0	0	0	0	0	377	517	230	517	0	0	0	0	0	0	0	0	517	570	254	570	0	0	0	0	0	0	0	0	570	488	47	17
ENSCAFT00000092708.1 (Canis_familiaris.CanFam3.1.ncrna)	ENSCAFT00000092708.1	Canis_familiaris.CanFam3.1.ncrna	190	105	-152	-11.8571	6.47832e-12	-7.01495	-6.18798e-06	9.47892e-10	120	14	120	3	12	0	0	0	0	0	0	120	181	32	181	7	34	0	0	0	0	0	0	181	197	31	197	12	29	0	0	0	0	0	0	197	166	20	2
ENSCAFT00000092734.1 (Canis_familiaris.CanFam3.1.ncrna)	ENSCAFT00000092734.1	Canis_familiaris.CanFam3.1.ncrna	1159	768	-960.333	-6.01043	3.56881e-09	-3.67632	-3.65101e-05	3.25315e-07	913	861	913	53	60	0	0	0	0	0	0	913	1255	1169	1255	46	49	0	0	0	0	0	0	1255	1288	1200	1288	74	86	0	0	0	0	0	0	1288	1152	301	284
ENSCAFT00000092802.1 (Canis_familiaris.CanFam3.1.ncrna)	ENSCAFT00000092802.1	Canis_familiaris.CanFam3.1.ncrna	704	383	-545.667	-7.62753	1.39338e-11	-4.53199	-2.12772e-05	1.97108e-09	457	229	457	5	10	0	0	0	0	0	0	457	662	292	662	7	19	0	0	0	0	0	0	662	765	357	765	4	11	0	0	0	0	0	0	765	628	112	64
ENSCAFT00000092878.1 (Canis_familiaris.CanFam3.1.ncrna)	ENSCAFT00000092878.1	Canis_familiaris.CanFam3.1.ncrna	896	273	-578	-6.0407	5.71995e-06	-3.49148	-2.13618e-05	0.000266036	378	204	378	2	41	0	0	0	0	0	0	378	700	411	700	5	82	0	0	0	0	0	0	700	1000	580	1000	14	113	0	0	0	0	0	0	1000	692.667	135	91
ENSCAFT00000092923.1 (Canis_familiaris.CanFam3.1.ncrna)	ENSCAFT00000092923.1	Canis_familiaris.CanFam3.1.ncrna	86	53	-71.3333	-11.7	8.77987e-10	-7.04278	-2.91165e-06	9.26698e-08	57	34	57	2	6	0	0	0	0	0	0	57	89	55	89	14	18	0	0	0	0	0	0	89	88	61	88	14	15	0	0	0	0	0	0	88	78	13	7
ENSCAFT00000093106.1 (Canis_familiaris.CanFam3.1.ncrna)	ENSCAFT00000093106.1	Canis_familiaris.CanFam3.1.ncrna	125	51	-92.3333	-5.26154	0.000103806	-2.99538	-3.29271e-06	0.00360835	72	19	72	2	12	0	0	0	0	0	0	72	125	41	125	2	22	0	0	0	0	0	0	125	145	46	145	2	30	0	0	0	0	0	0	145	114	21	3
ENSCAFT00000093128.1 (Canis_familiaris.CanFam3.1.ncrna)	ENSCAFT00000093128.1	Canis_familiaris.CanFam3.1.ncrna	143	66	-110	-5.45946	5.89111e-06	-3.17046	-3.99911e-06	0.000273252	89	10	89	0	0	0	0	0	0	0	0	89	150	28	150	2	2	0	0	0	0	0	0	150	165	23	165	0	0	0	0	0	0	0	0	165	134.667	29	7
ENSCAFT00000093129.1 (Canis_familiaris.CanFam3.1.ncrna)	ENSCAFT00000093129.1	Canis_familiaris.CanFam3.1.ncrna	115	46	-85.6667	-5.50877	2.56796e-05	-3.20149	-3.11973e-06	0.00102634	67	38	67	18	21	0	0	0	0	0	0	67	119	57	119	28	41	0	0	0	0	0	0	119	128	65	128	27	49	0	0	0	0	0	0	128	104.667	23	12
ENSCAFT00000093153.1 (Canis_familiaris.CanFam3.1.ncrna)	ENSCAFT00000093153.1	Canis_familiaris.CanFam3.1.ncrna	683	292	-495.333	-4.15499	0.000491855	-2.35773	-1.63106e-05	0.0145306	447	117	447	105	213	0	0	0	0	0	0	447	677	176	677	162	303	0	0	0	0	0	0	677	833	234	833	215	399	0	0	0	0	0	0	833	652.333	155	31
ENSCAFT00000093259.1 (Canis_familiaris.CanFam3.1.ncrna)	ENSCAFT00000093259.1	Canis_familiaris.CanFam3.1.ncrna	409	255	-343.667	-8.01361	6.36401e-11	-4.59971	-1.3384e-05	8.34468e-09	305	146	305	54	94	0	0	0	0	0	0	305	417	192	417	47	103	0	0	0	0	0	0	417	456	234	456	63	126	0	0	0	0	0	0	456	392.667	50	21
ENSCAFT00000093337.1 (Canis_familiaris.CanFam3.1.ncrna)	ENSCAFT00000093337.1	Canis_familiaris.CanFam3.1.ncrna	593	423	-515.333	-12.8015	1.34203e-19	-7.54629	-2.11359e-05	6.72829e-17	467	198	467	111	192	0	0	0	0	0	0	467	624	254	624	131	225	0	0	0	0	0	0	624	586	242	586	113	196	0	0	0	0	0	0	586	559	56	20
ENSCAFT00000093357.1 (Canis_familiaris.CanFam3.1.ncrna)	ENSCAFT00000093357.1	Canis_familiaris.CanFam3.1.ncrna	759	486	-632.667	-20.9789	1.68742e-25	-12.578	-2.66254e-05	6.39194e-22	511	261	511	92	188	0	0	0	0	0	0	511	700	365	700	133	264	0	0	0	0	0	0	700	782	395	782	130	292	0	0	0	0	0	0	782	664.333	47	28
ENSCAFT00000093361.1 (Canis_familiaris.CanFam3.1.ncrna)	ENSCAFT00000093361.1	Canis_familiaris.CanFam3.1.ncrna	810	558	-700.333	-17.808	1.05127e-22	-10.6094	-2.92933e-05	1.49333e-19	599	221	599	2	14	0	0	0	0	0	0	599	791	327	791	3	18	0	0	0	0	0	0	791	836	315	836	8	22	0	0	0	0	0	0	836	742	58	17
ENSCAFT00000093507.1 (Canis_familiaris.CanFam3.1.ncrna)	ENSCAFT00000093507.1	Canis_familiaris.CanFam3.1.ncrna	375	197	-294	-12.3077	7.06805e-14	-7.36623	-1.20006e-05	1.40915e-11	221	42	221	7	63	0	0	0	0	0	0	221	349	75	349	12	104	0	0	0	0	0	0	349	390	82	390	20	113	0	0	0	0	0	0	390	320	39	9
ENSCAFT00000093620.1 (Canis_familiaris.CanFam3.1.ncrna)	ENSCAFT00000093620.1	Canis_familiaris.CanFam3.1.ncrna	53	21	-37.3333	-9.61538	0.000149727	-5.23563	-1.46407e-06	0.00496547	25	11	25	0	2	0	0	0	0	0	0	25	46	20	46	0	0	0	0	0	0	0	0	46	54	20	54	1	6	0	0	0	0	0	0	54	41.6667	1	0
ENSCAFT00000093665.1 (Canis_familiaris.CanFam3.1.ncrna)	ENSCAFT00000093665.1	Canis_familiaris.CanFam3.1.ncrna	634	380	-493.333	-16.7447	6.29902e-21	-9.99074	-2.06017e-05	4.47388e-18	406	133	406	41	192	0	0	0	0	0	0	406	510	137	510	31	274	0	0	0	0	0	0	510	658	209	658	66	349	0	0	0	0	0	0	658	524.667	44	16
ENSCAFT00000093727.1 (Canis_familiaris.CanFam3.1.ncrna)	ENSCAFT00000093727.1	Canis_familiaris.CanFam3.1.ncrna	67	36	-48	-9.47059	3.45132e-07	-5.56033	-1.94071e-06	2.07517e-05	48	15	48	0	11	0	0	0	0	0	0	48	42	15	42	0	2	0	0	0	0	0	0	42	71	24	71	2	7	0	0	0	0	0	0	71	53.6667	7	1
ENSCAFT00000093836.1 (Canis_familiaris.CanFam3.1.ncrna)	ENSCAFT00000093836.1	Canis_familiaris.CanFam3.1.ncrna	807	571	-704	-10.1034	3.53558e-18	-5.9495	-2.8346e-05	1.33928e-15	640	271	640	17	42	0	0	0	0	0	0	640	831	382	831	41	72	0	0	0	0	0	0	831	873	386	873	19	55	0	0	0	0	0	0	873	781.333	97	48
ENSCAFT00000093842.1 (Canis_familiaris.CanFam3.1.ncrna)	ENSCAFT00000093842.1	Canis_familiaris.CanFam3.1.ncrna	181	141	-159.667	-8.98333	1.164e-11	-5.22391	-6.36756e-06	1.66736e-09	161	50	161	0	2	0	0	0	0	0	0	161	178	62	178	2	4	0	0	0	0	0	0	178	200	71	200	5	5	0	0	0	0	0	0	200	179.667	21	7
ENSCAFT00000093905.1 (Canis_familiaris.CanFam3.1.ncrna)	ENSCAFT00000093905.1	Canis_familiaris.CanFam3.1.ncrna	33	10	-22.6667	-5.85714	0.00185613	-3.48457	-8.43969e-07	0.0459878	13	0	13	0	13	0	0	0	0	0	0	13	34	0	34	0	34	0	0	0	0	0	0	34	35	0	35	0	35	0	0	0	0	0	0	35	27.3333	9	0
ENSCAFT00000093936.1 (Canis_familiaris.CanFam3.1.ncrna)	ENSCAFT00000093936.1	Canis_familiaris.CanFam3.1.ncrna	33	12	-25	-7.25	0.000201841	-4.12951	-9.5415e-07	0.00653483	16	2	16	0	0	0	0	0	0	0	0	16	36	6	36	0	0	0	0	0	0	0	0	36	35	3	35	0	0	0	0	0	0	0	0	35	29	4	0
ENST00000363283.1 (Homo_sapiens.GRCh38.ncrna)	ENST00000363283.1	Homo_sapiens.GRCh38.ncrna	35	22	-26.6667	-5.21053	0.000621347	-3.14537	-9.86762e-07	0.0176967	27	0	27	0	27	0	0	0	0	0	0	27	35	0	35	0	35	0	0	0	0	0	0	35	37	0	37	0	37	0	0	0	0	0	0	37	33	12	1
ENST00000364009.1 (Homo_sapiens.GRCh38.ncrna)	ENST00000364009.1	Homo_sapiens.GRCh38.ncrna	913	655	-768.333	-5.03678	2.13313e-08	-2.98514	-2.7878e-05	1.69786e-06	834	21	834	2	570	0	0	0	0	0	0	834	982	25	982	0	658	0	0	0	0	0	0	982	1060	31	1060	1	681	0	0	0	0	0	0	1060	958.667	245	13
ENST00000364451.1 (Homo_sapiens.GRCh38.ncrna)	ENST00000364451.1	Homo_sapiens.GRCh38.ncrna	211	84	-118	-4.72632	0.000923484	-2.95968	-4.352e-06	0.0250067	115	38	115	38	114	0	0	0	0	0	0	115	107	30	107	30	107	0	0	0	0	0	0	107	227	38	227	38	227	0	0	0	0	0	0	227	149.667	56	11
ENST00000364533.1 (Homo_sapiens.GRCh38.ncrna)	ENST00000364533.1	Homo_sapiens.GRCh38.ncrna	344	222	-267.333	-5.69006	1.51462e-07	-3.49284	-1.01051e-05	9.98773e-06	262	17	262	0	0	0	0	0	0	0	0	262	329	25	329	0	0	0	0	0	0	0	0	329	382	32	382	0	0	0	0	0	0	0	0	382	324.333	93	13
ENST00000364558.1 (Homo_sapiens.GRCh38.ncrna)	ENST00000364558.1	Homo_sapiens.GRCh38.ncrna	37	29	-32	-6.05263	5.24457e-05	-3.59696	-1.21515e-06	0.00195621	34	29	34	0	0	0	0	0	0	0	0	34	40	30	40	0	0	0	0	0	0	0	0	40	41	21	41	0	0	0	0	0	0	0	0	41	38.3333	10	8
ENST00000365061.1 (Homo_sapiens.GRCh38.ncrna)	ENST00000365061.1	Homo_sapiens.GRCh38.ncrna	26	20	-22	-14.2	1.10241e-06	-8.15388	-9.19706e-07	5.86324e-05	26	20	26	0	4	0	0	0	0	0	0	26	23	22	23	1	2	0	0	0	0	0	0	23	22	18	22	1	1	0	0	0	0	0	0	22	23.6667	3	3
ENST00000365188.1 (Homo_sapiens.GRCh38.ncrna)	ENST00000365188.1	Homo_sapiens.GRCh38.ncrna	48	37	-38	-5.95652	6.48762e-05	-3.67826	-1.46125e-06	0.00238124	45	34	45	0	1	0	0	0	0	0	0	45	51	32	51	0	0	0	0	0	0	0	0	51	41	28	41	0	0	0	0	0	0	0	0	41	45.6667	16	10
ENST00000365403.1 (Homo_sapiens.GRCh38.ncrna)	ENST00000365403.1	Homo_sapiens.GRCh38.ncrna	64	39	-55.3333	-10.7647	5.02199e-08	-6.2222	-2.25758e-06	3.71388e-06	69	46	69	46	69	0	0	0	0	0	0	69	69	50	69	50	68	0	0	0	0	0	0	69	45	27	45	27	45	0	0	0	0	0	0	45	61	5	3
ENST00000410718.1 (Homo_sapiens.GRCh38.ncrna)	ENST00000410718.1	Homo_sapiens.GRCh38.ncrna	17	13	-15	-23.5	4.26662e-06	-12.6217	-6.41701e-07	0.000204582	17	0	17	0	17	0	0	0	0	0	0	17	13	3	13	3	13	0	0	0	0	0	0	13	17	2	17	2	17	0	0	0	0	0	0	17	15.6667	2	0
ENST00000424968.6 (Homo_sapiens.GRCh38.ncrna)	ENST00000424968.6	Homo_sapiens.GRCh38.ncrna	39	21	-31	-19.6	1.51181e-08	-10.9954	-1.29777e-06	1.23896e-06	23	0	23	0	0	0	0	0	0	0	0	23	35	0	35	0	0	0	0	0	0	0	0	35	40	0	40	0	0	0	0	0	0	0	0	40	32.6667	2	0
ENST00000427501.6 (Homo_sapiens.GRCh38.ncrna)	ENST00000427501.6	Homo_sapiens.GRCh38.ncrna	14	10	-11.3333	-9.5	0.000833835	-5.33878	-4.54747e-07	0.0227781	11	0	11	0	0	0	0	0	0	0	0	11	15	0	15	0	0	0	0	0	0	0	0	15	12	0	12	0	0	0	0	0	0	0	0	12	12.6667	2	0
ENST00000431043.2 (Homo_sapiens.GRCh38.ncrna)	ENST00000431043.2	Homo_sapiens.GRCh38.ncrna	73	54	-61.3333	-11.8235	3.42159e-10	-7.00567	-2.51988e-06	4.02237e-08	59	0	59	0	0	0	0	0	0	0	0	59	66	0	66	0	0	0	0	0	0	0	0	66	76	0	76	0	0	0	0	0	0	0	0	76	67	9	0
ENST00000445808.3 (Homo_sapiens.GRCh38.ncrna)	ENST00000445808.3	Homo_sapiens.GRCh38.ncrna	26	13	-17	-9.5	0.000651447	-5.28566	-6.743e-07	0.018523	16	0	16	0	16	0	0	0	0	0	0	16	27	0	27	0	27	0	0	0	0	0	0	27	14	0	14	0	14	0	0	0	0	0	0	14	19	1	0
ENST00000538654.6 (Homo_sapiens.GRCh38.ncrna)	ENST00000538654.6	Homo_sapiens.GRCh38.ncrna	12	11	-11	-12	0.000280211	-6.668	-4.52974e-07	0.00877222	12	3	12	0	0	0	0	0	0	0	0	12	12	2	12	0	0	0	0	0	0	0	0	12	12	1	12	0	0	0	0	0	0	0	0	12	12	2	0
ENST00000545920.2 (Homo_sapiens.GRCh38.ncrna)	ENST00000545920.2	Homo_sapiens.GRCh38.ncrna	18	11	-12.3333	-8.4	0.000446634	-4.85456	-4.89573e-07	0.0133684	12	2	12	0	0	0	0	0	0	0	0	12	18	5	18	0	0	0	0	0	0	0	0	18	12	1	12	0	0	0	0	0	0	0	0	12	14	4	0
ENST00000554988.1 (Homo_sapiens.GRCh38.ncrna)	ENST00000554988.1	Homo_sapiens.GRCh38.ncrna	38	30	-32	-10.6	1.28656e-06	-6.43216	-1.3197e-06	6.75828e-05	36	4	36	2	28	0	0	0	0	0	0	36	31	1	31	0	22	0	0	0	0	0	0	31	39	3	39	0	30	0	0	0	0	0	0	39	35.3333	8	2
ENST00000555918.1 (Homo_sapiens.GRCh38.ncrna)	ENST00000555918.1	Homo_sapiens.GRCh38.ncrna	44	12	-25	-6.35714	0.00111818	-3.73773	-9.49564e-07	0.0296891	17	0	17	0	17	0	0	0	0	0	0	17	26	0	26	0	26	0	0	0	0	0	0	26	46	0	46	0	46	0	0	0	0	0	0	46	29.6667	7	0
ENST00000563103.1 (Homo_sapiens.GRCh38.ncrna)	ENST00000563103.1	Homo_sapiens.GRCh38.ncrna	108	58	-77	-10.625	6.31954e-10	-6.21427	-3.0951e-06	6.92751e-08	66	37	66	1	1	0	0	0	0	0	0	66	113	76	113	16	17	0	0	0	0	0	0	113	76	41	76	7	7	0	0	0	0	0	0	76	85	11	9
ENST00000568314.1 (Homo_sapiens.GRCh38.ncrna)	ENST00000568314.1	Homo_sapiens.GRCh38.ncrna	1225	871	-1051.33	-5.16095	2.53401e-09	-3.08183	-3.83962e-05	2.42667e-07	1081	154	1081	128	884	0	0	0	0	0	0	1081	1427	274	1427	218	1116	0	0	0	0	0	0	1427	1404	210	1404	173	1105	0	0	0	0	0	0	1404	1304	346	60
ENST00000580459.1 (Homo_sapiens.GRCh38.ncrna)	ENST00000580459.1	Homo_sapiens.GRCh38.ncrna	39	21	-27	-21.25	1.15817e-07	-11.6468	-1.12829e-06	7.94451e-06	22	0	22	0	21	0	0	0	0	0	0	22	40	1	40	1	40	0	0	0	0	0	0	40	23	0	23	0	23	0	0	0	0	0	0	23	28.3333	1	0
ENST00000581816.1 (Homo_sapiens.GRCh38.ncrna)	ENST00000581816.1	Homo_sapiens.GRCh38.ncrna	145	123	-137.333	-23.8889	1.85917e-19	-13.8268	-5.82216e-06	8.92715e-17	129	34	129	0	0	0	0	0	0	0	0	129	151	38	151	0	0	0	0	0	0	0	0	151	150	46	150	0	0	0	0	0	0	0	0	150	143.333	6	4
ENST00000581915.5 (Homo_sapiens.GRCh38.ncrna)	ENST00000581915.5	Homo_sapiens.GRCh38.ncrna	49	40	-44	-4.77143	0.000152806	-2.83612	-1.59118e-06	0.00506265	58	4	58	4	56	0	0	0	0	0	0	58	51	4	51	4	51	0	0	0	0	0	0	51	58	8	58	8	58	0	0	0	0	0	0	58	55.6667	15	0
ENST00000582141.5 (Homo_sapiens.GRCh38.ncrna)	ENST00000582141.5	Homo_sapiens.GRCh38.ncrna	159	125	-142.667	-22.4	1.86605e-17	-12.8166	-6.02976e-06	6.0588e-15	132	35	132	0	0	0	0	0	0	0	0	132	152	41	152	0	0	0	0	0	0	0	0	152	164	50	164	0	0	0	0	0	0	0	0	164	149.333	5	2
ENST00000584239.2 (Homo_sapiens.GRCh38.ncrna)	ENST00000584239.2	Homo_sapiens.GRCh38.ncrna	28	14	-18.6667	-19.6667	6.24096e-06	-10.7319	-7.86608e-07	0.000287135	15	5	15	5	15	0	0	0	0	0	0	15	16	8	16	8	16	0	0	0	0	0	0	16	28	14	28	14	27	0	0	0	0	0	0	28	19.6667	1	0
ENST00000588796.2 (Homo_sapiens.GRCh38.ncrna)	ENST00000588796.2	Homo_sapiens.GRCh38.ncrna	17	11	-13.6667	#DIV/0!	6.97558e-07	-87.7533	-5.95048e-07	3.95036e-05	11	0	11	0	0	0	0	0	0	0	0	11	17	1	17	0	0	0	0	0	0	0	0	17	13	0	13	0	0	0	0	0	0	0	0	13	13.6667	0	0
ENST00000591665.1 (Homo_sapiens.GRCh38.ncrna)	ENST00000591665.1	Homo_sapiens.GRCh38.ncrna	26	19	-20.6667	-11.3333	5.59012e-06	-6.559	-8.45233e-07	0.000260709	21	0	21	0	21	0	0	0	0	0	0	21	26	0	26	0	26	0	0	0	0	0	0	26	21	0	21	0	18	0	0	0	0	0	0	21	22.6667	4	0
ENST00000606526.1 (Homo_sapiens.GRCh38.ncrna)	ENST00000606526.1	Homo_sapiens.GRCh38.ncrna	949	717	-761.333	-3.91327	3.9706e-05	-2.40896	-2.61909e-05	0.00151755	915	14	915	2	701	0	0	0	0	0	0	915	1029	21	1029	1	760	0	0	0	0	0	0	1029	1124	19	1124	0	811	0	0	0	0	0	0	1124	1022.67	411	11
ENST00000606950.1 (Homo_sapiens.GRCh38.ncrna)	ENST00000606950.1	Homo_sapiens.GRCh38.ncrna	350	201	-242.333	-5.15429	4.05157e-05	-3.24514	-9.09786e-06	0.00154677	243	58	243	58	243	0	0	0	0	0	0	243	281	72	281	72	276	0	0	0	0	0	0	281	378	64	378	64	378	0	0	0	0	0	0	378	300.667	105	17
ENST00000607967.1 (Homo_sapiens.GRCh38.ncrna)	ENST00000607967.1	Homo_sapiens.GRCh38.ncrna	101	54	-77.3333	-4.9322	0.000192754	-2.82895	-2.73405e-06	0.00625845	73	18	73	17	72	0	0	0	0	0	0	73	102	30	102	29	100	0	0	0	0	0	0	102	116	26	116	24	114	0	0	0	0	0	0	116	97	19	3
ENST00000610199.1 (Homo_sapiens.GRCh38.ncrna)	ENST00000610199.1	Homo_sapiens.GRCh38.ncrna	133	47	-78.3333	-8.12121	0.000231041	-4.9208	-3.07933e-06	0.00737513	74	43	74	43	74	0	0	0	0	0	0	74	134	71	134	71	134	0	0	0	0	0	0	134	60	33	60	33	60	0	0	0	0	0	0	60	89.3333	19	11
ENST00000611128.1 (Homo_sapiens.GRCh38.ncrna)	ENST00000611128.1	Homo_sapiens.GRCh38.ncrna	23	20	-21.3333	-17	6.4319e-07	-9.55237	-8.96567e-07	3.68532e-05	23	23	23	1	1	0	0	0	0	0	0	23	23	21	23	1	2	0	0	0	0	0	0	23	22	17	22	2	3	0	0	0	0	0	0	22	22.6667	2	1
ENST00000617901.1 (Homo_sapiens.GRCh38.ncrna)	ENST00000617901.1	Homo_sapiens.GRCh38.ncrna	583	441	-481	-4.76762	6.56332e-06	-2.97882	-1.76713e-05	0.000300344	528	0	528	0	528	0	0	0	0	0	0	528	638	2	638	2	638	0	0	0	0	0	0	638	660	1	660	1	660	0	0	0	0	0	0	660	608.667	219	0
ENST00000619068.1 (Homo_sapiens.GRCh38.ncrna)	ENST00000619068.1	Homo_sapiens.GRCh38.ncrna	27	9	-17.3333	-9.66667	0.000230121	-5.40904	-6.84898e-07	0.00735266	11	0	11	0	7	0	0	0	0	0	0	11	28	4	28	4	27	0	0	0	0	0	0	28	19	2	19	2	16	0	0	0	0	0	0	19	19.3333	2	0
ENST00000619225.1 (Homo_sapiens.GRCh38.ncrna)	ENST00000619225.1	Homo_sapiens.GRCh38.ncrna	54	35	-42.3333	-4.175	0.00143812	-2.49064	-1.46201e-06	0.036753	50	48	50	48	50	0	0	0	0	0	0	50	57	56	57	56	57	0	0	0	0	0	0	57	60	59	60	59	60	0	0	0	0	0	0	60	55.6667	19	19
ENST00000636668.1 (Homo_sapiens.GRCh38.ncrna)	ENST00000636668.1	Homo_sapiens.GRCh38.ncrna	24	13	-16.6667	-9.33333	0.000216718	-5.32093	-6.70398e-07	0.006957	16	1	16	1	16	0	0	0	0	0	0	16	15	0	15	0	15	0	0	0	0	0	0	15	25	0	25	0	25	0	0	0	0	0	0	25	18.6667	2	0
ENST00000638107.1 (Homo_sapiens.GRCh38.ncrna)	ENST00000638107.1	Homo_sapiens.GRCh38.ncrna	10	10	-9.33333	-15	0.000456099	-8.05769	-3.899e-07	0.0136159	10	1	10	0	0	0	0	0	0	0	0	10	10	2	10	2	3	0	0	0	0	0	0	10	10	4	10	3	4	0	0	0	0	0	0	10	10	2	0
ENST00000640307.1 (Homo_sapiens.GRCh38.ncrna)	ENST00000640307.1	Homo_sapiens.GRCh38.ncrna	18	10	-13	-20.5	2.07155e-05	-10.7605	-5.45426e-07	0.000851803	11	0	11	0	11	0	0	0	0	0	0	11	18	0	18	0	17	0	0	0	0	0	0	18	12	0	12	0	12	0	0	0	0	0	0	12	13.6667	1	0
ENST00000641138.1 (Homo_sapiens.GRCh38.ncrna)	ENST00000641138.1	Homo_sapiens.GRCh38.ncrna	17	9	-12.3333	-13.3333	0.000339774	-7.29112	-5.08254e-07	0.010496	13	5	13	5	13	0	0	0	0	0	0	13	17	4	17	4	17	0	0	0	0	0	0	17	10	3	10	3	10	0	0	0	0	0	0	10	13.3333	1	1
ENST00000647689.1 (Homo_sapiens.GRCh38.ncrna)	ENST00000647689.1	Homo_sapiens.GRCh38.ncrna	28	26	-26.6667	-27.6667	4.2816e-09	-15.256	-1.13995e-06	3.83119e-07	27	7	27	7	27	0	0	0	0	0	0	27	28	3	28	3	28	0	0	0	0	0	0	28	28	5	28	5	28	0	0	0	0	0	0	28	27.6667	2	0
ENST00000648024.1 (Homo_sapiens.GRCh38.ncrna)	ENST00000648024.1	Homo_sapiens.GRCh38.ncrna	62	17	-34.3333	-7.4375	0.00012663	-4.34175	-1.32105e-06	0.0042956	32	0	32	0	32	0	0	0	0	0	0	32	65	0	65	0	65	0	0	0	0	0	0	65	22	0	22	0	22	0	0	0	0	0	0	22	39.6667	8	0
ENST00000651809.1 (Homo_sapiens.GRCh38.ncrna)	ENST00000651809.1	Homo_sapiens.GRCh38.ncrna	95	72	-78.3333	-7.71429	6.45172e-08	-4.68315	-3.10539e-06	4.66e-06	88	0	88	0	88	0	0	0	0	0	0	88	100	0	100	0	100	0	0	0	0	0	0	100	82	0	82	0	81	0	0	0	0	0	0	82	90	20	1
ENST00000655834.1 (Homo_sapiens.GRCh38.ncrna)	ENST00000655834.1	Homo_sapiens.GRCh38.ncrna	62	42	-49.3333	-15.8	4.41281e-10	-9.37333	-2.06328e-06	5.04838e-08	44	0	44	0	0	0	0	0	0	0	0	44	51	1	51	0	0	0	0	0	0	0	0	51	63	0	63	0	0	0	0	0	0	0	0	63	52.6667	7	0
ENST00000655881.1 (Homo_sapiens.GRCh38.ncrna)	ENST00000655881.1	Homo_sapiens.GRCh38.ncrna	59	43	-49	-17.3333	1.0036e-10	-10.1987	-2.05826e-06	1.29112e-08	45	0	45	0	0	0	0	0	0	0	0	45	51	0	51	0	0	0	0	0	0	0	0	51	60	0	60	0	0	0	0	0	0	0	0	60	52	6	0
ENST00000656092.1 (Homo_sapiens.GRCh38.ncrna)	ENST00000656092.1	Homo_sapiens.GRCh38.ncrna	18	10	-13.3333	-9	0.000541187	-5.18871	-5.32145e-07	0.0157023	11	0	11	0	0	0	0	0	0	0	0	11	18	0	18	0	0	0	0	0	0	0	0	18	16	0	16	0	1	0	0	0	0	0	0	16	15	4	0
ENST00000656240.1 (Homo_sapiens.GRCh38.ncrna)	ENST00000656240.1	Homo_sapiens.GRCh38.ncrna	12	9	-10.6667	-17	0.000438421	-8.93028	-4.4836e-07	0.0131921	12	0	12	0	0	0	0	0	0	0	0	12	10	1	10	0	0	0	0	0	0	0	0	10	12	0	12	0	0	0	0	0	0	0	0	12	11.3333	0	0
ENST00000656268.1 (Homo_sapiens.GRCh38.ncrna)	ENST00000656268.1	Homo_sapiens.GRCh38.ncrna	14	10	-12	-19	5.14877e-05	-10.1891	-5.07378e-07	0.0019268	14	2	14	0	0	0	0	0	0	0	0	14	14	2	14	0	0	0	0	0	0	0	0	14	10	1	10	0	0	0	0	0	0	0	0	10	12.6667	2	0
ENST00000657946.1 (Homo_sapiens.GRCh38.ncrna)	ENST00000657946.1	Homo_sapiens.GRCh38.ncrna	32	10	-21.3333	-22.3333	2.85187e-06	-12.3429	-8.86189e-07	0.000141936	10	0	10	0	10	0	0	0	0	0	0	10	32	0	32	0	30	0	0	0	0	0	0	32	25	0	25	0	25	0	0	0	0	0	0	25	22.3333	3	0
ENST00000658871.1 (Homo_sapiens.GRCh38.ncrna)	ENST00000658871.1	Homo_sapiens.GRCh38.ncrna	80	54	-63.6667	-12.2353	5.33957e-10	-7.36902	-2.62551e-06	6.00781e-08	58	0	58	0	0	0	0	0	0	0	0	58	68	0	68	0	0	0	0	0	0	0	0	68	82	0	82	0	0	0	0	0	0	0	0	82	69.3333	11	0
ENST00000659056.1 (Homo_sapiens.GRCh38.ncrna)	ENST00000659056.1	Homo_sapiens.GRCh38.ncrna	32	15	-22.3333	-9.375	3.23025e-05	-5.54569	-8.96748e-07	0.00126146	17	4	17	2	15	0	0	0	0	0	0	17	26	5	26	4	25	0	0	0	0	0	0	26	32	6	32	5	30	0	0	0	0	0	0	32	25	6	3
ENST00000659484.1 (Homo_sapiens.GRCh38.ncrna)	ENST00000659484.1	Homo_sapiens.GRCh38.ncrna	76	54	-61.3333	-12.5	9.54607e-10	-7.55965	-2.53654e-06	9.92209e-08	57	0	57	0	0	0	0	0	0	0	0	57	65	2	65	0	0	0	0	0	0	0	0	65	78	0	78	0	0	0	0	0	0	0	0	78	66.6667	11	0
ENST00000660562.1 (Homo_sapiens.GRCh38.ncrna)	ENST00000660562.1	Homo_sapiens.GRCh38.ncrna	102	42	-66	-4.35593	0.00109185	-2.66936	-2.3129e-06	0.0290353	54	31	54	31	53	0	0	0	0	0	0	54	113	66	113	66	112	0	0	0	0	0	0	113	90	54	90	54	90	0	0	0	0	0	0	90	85.6667	36	18
ENST00000660580.1 (Homo_sapiens.GRCh38.ncrna)	ENST00000660580.1	Homo_sapiens.GRCh38.ncrna	63	43	-50	-17.6667	1.07493e-10	-10.4047	-2.10275e-06	1.36741e-08	45	0	45	0	0	0	0	0	0	0	0	45	50	1	50	0	0	0	0	0	0	0	0	50	64	0	64	0	0	0	0	0	0	0	0	64	53	6	0
ENST00000661360.1 (Homo_sapiens.GRCh38.ncrna)	ENST00000661360.1	Homo_sapiens.GRCh38.ncrna	63	43	-50.6667	-16.2	2.29923e-10	-9.60467	-2.12076e-06	2.77962e-08	45	0	45	0	0	0	0	0	0	0	0	45	53	0	53	0	0	0	0	0	0	0	0	53	64	0	64	0	0	0	0	0	0	0	0	64	54	7	0
ENST00000661408.1 (Homo_sapiens.GRCh38.ncrna)	ENST00000661408.1	Homo_sapiens.GRCh38.ncrna	87599	42743	-69724	-4.08254	0.000148941	-2.32675	-0.00228362	0.00494421	65541	15746	65541	15694	65397	0	0	0	0	0	0	65541	102396	25492	102396	25351	102018	0	0	0	0	0	0	102396	109092	25239	109092	25182	108906	0	0	0	0	0	0	109092	92343	23566	8286
ENST00000662403.1 (Homo_sapiens.GRCh38.ncrna)	ENST00000662403.1	Homo_sapiens.GRCh38.ncrna	45	19	-31.6667	-9.63636	1.70707e-05	-5.46713	-1.25906e-06	0.000720267	22	0	22	0	0	0	0	0	0	0	0	22	36	0	36	0	0	0	0	0	0	0	0	36	48	1	48	0	0	0	0	0	0	0	0	48	35.3333	3	0
ENST00000663073.1 (Homo_sapiens.GRCh38.ncrna)	ENST00000663073.1	Homo_sapiens.GRCh38.ncrna	72	52	-60.3333	-11.0556	2.1635e-09	-6.62773	-2.46761e-06	2.0954e-07	57	0	57	0	0	0	0	0	0	0	0	57	68	1	68	0	0	0	0	0	0	0	0	68	74	0	74	0	0	0	0	0	0	0	0	74	66.3333	11	0
ENST00000663133.1 (Homo_sapiens.GRCh38.ncrna)	ENST00000663133.1	Homo_sapiens.GRCh38.ncrna	62	43	-50.3333	-17.7778	7.47436e-11	-10.4598	-2.11549e-06	9.7258e-09	45	0	45	0	0	0	0	0	0	0	0	45	52	0	52	0	0	0	0	0	0	0	0	52	63	0	63	0	0	0	0	0	0	0	0	63	53.3333	6	0
ENST00000664092.1 (Homo_sapiens.GRCh38.ncrna)	ENST00000664092.1	Homo_sapiens.GRCh38.ncrna	38	19	-29.6667	-7.84615	1.30486e-05	-4.56359	-1.15831e-06	0.000564534	23	0	23	0	0	0	0	0	0	0	0	23	38	0	38	0	0	0	0	0	0	0	0	38	41	0	41	0	0	0	0	0	0	0	0	41	34	6	0
ENST00000664449.1 (Homo_sapiens.GRCh38.ncrna)	ENST00000664449.1	Homo_sapiens.GRCh38.ncrna	62	43	-50	-12.5385	2.83411e-09	-7.51345	-2.06397e-06	2.65441e-07	45	0	45	0	0	0	0	0	0	0	0	45	54	0	54	0	0	0	0	0	0	0	0	54	64	0	64	0	0	0	0	0	0	0	0	64	54.3333	9	0
ENST00000666341.1 (Homo_sapiens.GRCh38.ncrna)	ENST00000666341.1	Homo_sapiens.GRCh38.ncrna	44	22	-32.6667	-17.3333	7.28426e-08	-9.76902	-1.36034e-06	5.21712e-06	24	0	24	0	0	0	0	0	0	0	0	24	35	0	35	0	0	0	0	0	0	0	0	35	45	0	45	0	0	0	0	0	0	0	0	45	34.6667	2	0
ENST00000666912.1 (Homo_sapiens.GRCh38.ncrna)	ENST00000666912.1	Homo_sapiens.GRCh38.ncrna	74	52	-60	-10	1.14209e-08	-6.05313	-2.43766e-06	9.64168e-07	56	0	56	0	0	0	0	0	0	0	0	56	67	1	67	0	0	0	0	0	0	0	0	67	77	0	77	0	0	0	0	0	0	0	0	77	66.6667	13	1
ENST00000667289.1 (Homo_sapiens.GRCh38.ncrna)	ENST00000667289.1	Homo_sapiens.GRCh38.ncrna	71	52	-59.6667	-10.4211	3.3134e-09	-6.27116	-2.42937e-06	3.03657e-07	56	0	56	0	0	0	0	0	0	0	0	56	68	2	68	0	0	0	0	0	0	0	0	68	74	0	74	0	0	0	0	0	0	0	0	74	66	12	0
ENST00000667693.1 (Homo_sapiens.GRCh38.ncrna)	ENST00000667693.1	Homo_sapiens.GRCh38.ncrna	15	11	-13	-10.75	0.000213598	-6.03355	-5.27586e-07	0.00688278	12	0	12	0	0	0	0	0	0	0	0	12	16	0	16	0	0	0	0	0	0	0	0	16	15	0	15	0	0	0	0	0	0	0	0	15	14.3333	2	0
ENST00000668297.1 (Homo_sapiens.GRCh38.ncrna)	ENST00000668297.1	Homo_sapiens.GRCh38.ncrna	36	21	-30.3333	-8.58333	4.14549e-06	-4.96535	-1.19754e-06	0.000199616	25	0	25	0	0	0	0	0	0	0	0	25	39	1	39	0	0	0	0	0	0	0	0	39	39	0	39	0	0	0	0	0	0	0	0	39	34.3333	5	0
ENST00000668505.1 (Homo_sapiens.GRCh38.ncrna)	ENST00000668505.1	Homo_sapiens.GRCh38.ncrna	75	49	-60	-10	5.46169e-09	-5.95884	-2.42893e-06	4.82384e-07	55	0	55	0	0	0	0	0	0	0	0	55	67	0	67	0	0	0	0	0	0	0	0	67	78	0	78	0	0	0	0	0	0	0	0	78	66.6667	11	0
ENST00000669413.1 (Homo_sapiens.GRCh38.ncrna)	ENST00000669413.1	Homo_sapiens.GRCh38.ncrna	17	10	-12	-13	0.000148302	-7.16825	-4.9296e-07	0.0049326	11	0	11	0	0	0	0	0	0	0	0	11	17	0	17	0	0	0	0	0	0	0	0	17	11	0	11	0	0	0	0	0	0	0	0	11	13	2	0
[truncated: 35 more columns]

## Sheet: Table S3
Table S3. Differentially expressed up-regulated ncRNAs (except miRNA) between LMeC normoxic and hypoxic cell lines.
Feature ID	Small RNA - Name	Small RNA - Resource	Experiment - Range (original values)	Experiment - IQR (original values)	Experiment - Difference (original values)	Experiment - Fold Change (original values)	EDGE test: L_normoxia vs L_hypoxia, tagwise dispersions - P-value	EDGE test: L_normoxia vs L_hypoxia, tagwise dispersions - Fold change	EDGE test: L_normoxia vs L_hypoxia, tagwise dispersions - Weighted difference	EDGE test: L_normoxia vs L_hypoxia, tagwise dispersions - FDR p-value correction	L_normoxia - L1 grouped - Expression values	L_normoxia - L1 grouped - Exact mature 5'	L_normoxia - L1 grouped - Mature 5'	L_normoxia - L1 grouped - Unique exact mature 5'	L_normoxia - L1 grouped - Unique mature 5'	L_normoxia - L1 grouped - Exact mature 3'	L_normoxia - L1 grouped - Mature 3'	L_normoxia - L1 grouped - Unique exact mature 3'	L_normoxia - L1 grouped - Unique mature 3'	L_normoxia - L1 grouped - Exact other	L_normoxia - L1 grouped - Other	L_normoxia - L1 grouped - Total	L_normoxia - L2 grouped - Expression values	L_normoxia - L2 grouped - Exact mature 5'	L_normoxia - L2 grouped - Mature 5'	L_normoxia - L2 grouped - Unique exact mature 5'	L_normoxia - L2 grouped - Unique mature 5'	L_normoxia - L2 grouped - Exact mature 3'	L_normoxia - L2 grouped - Mature 3'	L_normoxia - L2 grouped - Unique exact mature 3'	L_normoxia - L2 grouped - Unique mature 3'	L_normoxia - L2 grouped - Exact other	L_normoxia - L2 grouped - Other	L_normoxia - L2 grouped - Total	L_normoxia - L3 grouped - Expression values	L_normoxia - L3 grouped - Exact mature 5'	L_normoxia - L3 grouped - Mature 5'	L_normoxia - L3 grouped - Unique exact mature 5'	L_normoxia - L3 grouped - Unique mature 5'	L_normoxia - L3 grouped - Exact mature 3'	L_normoxia - L3 grouped - Mature 3'	L_normoxia - L3 grouped - Unique exact mature 3'	L_normoxia - L3 grouped - Unique mature 3'	L_normoxia - L3 grouped - Exact other	L_normoxia - L3 grouped - Other	L_normoxia - L3 grouped - Total	L_normoxia - Means	L_hypoxia - Lh1 grouped - Expression values	L_hypoxia - Lh1 grouped - Exact mature 5'
ENSCAFT00000032578.1 (Canis_familiaris.CanFam3.1.ncrna)	ENSCAFT00000032578.1	Canis_familiaris.CanFam3.1.ncrna	11011	8573	9255	1.46597	6.47402e-99	2.26591	0.00183939	1.84141e-96	20846	14067	20846	14067	20846	0	0	0	0	0	0	20846	19554	13462	19554	13462	19554	0	0	0	0	0	0	19554	19185	12823	19185	12823	19185	0	0	0	0	0	0	19185	19861.7	30196	16022
ENSCAFT00000032698.1 (Canis_familiaris.CanFam3.1.ncrna)	ENSCAFT00000032698.1	Canis_familiaris.CanFam3.1.ncrna	126	85	102.333	3.55833	1.29026e-51	5.49333	1.31775e-05	1.49884e-49	48	48	48	48	48	0	0	0	0	0	0	48	45	44	45	44	45	0	0	0	0	0	0	45	27	27	27	27	27	0	0	0	0	0	0	27	40	144	144
ENSCAFT00000032824.1 (Canis_familiaris.CanFam3.1.ncrna)	ENSCAFT00000032824.1	Canis_familiaris.CanFam3.1.ncrna	51	33	39.6667	2.17822	6.71783e-23	3.35371	5.82241e-06	4.52676e-21	32	31	32	0	0	0	0	0	0	0	0	32	39	38	39	0	0	0	0	0	0	0	0	39	30	28	30	0	0	0	0	0	0	0	0	30	33.6667	74	73
ENSCAFT00000032966.1 (Canis_familiaris.CanFam3.1.ncrna)	ENSCAFT00000032966.1	Canis_familiaris.CanFam3.1.ncrna	1698	1024	1240.33	1.47528	6.04004e-64	2.27489	0.000243555	8.43647e-62	2690	2233	2690	2233	2690	0	0	0	0	0	0	2690	2544	2091	2544	2091	2544	0	0	0	0	0	0	2544	2595	2164	2595	2164	2594	0	0	0	0	0	0	2595	2609.67	3619	3445
ENSCAFT00000032979.1 (Canis_familiaris.CanFam3.1.ncrna)	ENSCAFT00000032979.1	Canis_familiaris.CanFam3.1.ncrna	20	6	9.33333	1.63636	4.26465e-05	2.5124	1.63989e-06	0.00110272	12	11	12	11	12	0	0	0	0	0	0	12	19	17	19	17	19	0	0	0	0	0	0	19	13	13	13	13	13	0	0	0	0	0	0	13	14.6667	32	26
ENSCAFT00000032993.1 (Canis_familiaris.CanFam3.1.ncrna)	ENSCAFT00000032993.1	Canis_familiaris.CanFam3.1.ncrna	52	33	40.3333	1.85211	4.77695e-22	2.85558	6.44423e-06	3.1487e-20	48	42	48	0	0	0	0	0	0	0	0	48	54	53	54	0	0	0	0	0	0	0	0	54	40	36	40	0	0	0	0	0	0	0	0	40	47.3333	81	80
ENSCAFT00000033055.1 (Canis_familiaris.CanFam3.1.ncrna)	ENSCAFT00000033055.1	Canis_familiaris.CanFam3.1.ncrna	1735	1602	1622.33	1.89172	5.49329e-29	2.92277	0.000256015	4.39941e-27	1876	1562	1876	1527	1827	0	0	0	0	0	0	1876	1796	1474	1796	1437	1748	0	0	0	0	0	0	1796	1786	1489	1786	1459	1746	0	0	0	0	0	0	1786	1819.33	3521	3142
ENSCAFT00000033175.1 (Canis_familiaris.CanFam3.1.ncrna)	ENSCAFT00000033175.1	Canis_familiaris.CanFam3.1.ncrna	118	13	48.3333	1.4073	7.84291e-09	2.17233	1.01616e-05	2.94932e-07	129	120	129	118	126	0	0	0	0	0	0	129	136	127	136	127	135	0	0	0	0	0	0	136	91	81	91	81	89	0	0	0	0	0	0	91	118.667	150	130
ENSCAFT00000033217.1 (Canis_familiaris.CanFam3.1.ncrna)	ENSCAFT00000033217.1	Canis_familiaris.CanFam3.1.ncrna	21	9	13	1.46429	4.18934e-08	2.256	2.58534e-06	1.48161e-06	35	33	35	1	1	0	0	0	0	0	0	35	26	24	26	0	0	0	0	0	0	0	0	26	23	22	23	0	0	0	0	0	0	0	0	23	28	44	41
ENSCAFT00000033230.1 (Canis_familiaris.CanFam3.1.ncrna)	ENSCAFT00000033230.1	Canis_familiaris.CanFam3.1.ncrna	12	4	6.33333	1.7037	0.00017461	2.6037	1.07407e-06	0.00409323	4	0	4	0	0	0	0	0	0	0	0	4	11	0	11	0	0	0	0	0	0	0	0	11	12	0	12	0	0	0	0	0	0	0	0	12	9	16	0
ENSCAFT00000033243.1 (Canis_familiaris.CanFam3.1.ncrna)	ENSCAFT00000033243.1	Canis_familiaris.CanFam3.1.ncrna	43	8	18.6667	1.39161	7.83897e-06	2.14412	4.01068e-06	0.000221487	46	26	46	26	46	0	0	0	0	0	0	46	43	28	43	28	43	0	0	0	0	0	0	43	54	28	54	28	54	0	0	0	0	0	0	54	47.6667	86	61
ENSCAFT00000033436.1 (Canis_familiaris.CanFam3.1.ncrna)	ENSCAFT00000033436.1	Canis_familiaris.CanFam3.1.ncrna	31	12	14.6667	1.62857	2.63535e-06	2.50477	2.58804e-06	7.82289e-05	16	13	16	13	14	0	0	0	0	0	0	16	33	31	33	30	30	0	0	0	0	0	0	33	21	19	21	19	21	0	0	0	0	0	0	21	23.3333	32	28
ENSCAFT00000033466.1 (Canis_familiaris.CanFam3.1.ncrna)	ENSCAFT00000033466.1	Canis_familiaris.CanFam3.1.ncrna	8829	7410	7892	4.36785	2.57002e-136	6.73842	0.000984162	1.72305e-133	2369	2055	2369	0	0	0	0	0	0	0	0	2369	2390	2031	2390	0	0	0	0	0	0	0	0	2390	2271	1944	2271	0	4	0	0	0	0	0	0	2271	2343.33	9827	9527
ENSCAFT00000033483.1 (Canis_familiaris.CanFam3.1.ncrna)	ENSCAFT00000033483.1	Canis_familiaris.CanFam3.1.ncrna	129	48	73.6667	1.31844	2.14268e-23	2.03249	1.74985e-05	1.47663e-21	236	210	236	210	236	0	0	0	0	0	0	236	215	188	215	188	215	0	0	0	0	0	0	215	243	217	243	217	243	0	0	0	0	0	0	243	231.333	287	273
ENSCAFT00000033642.1 (Canis_familiaris.CanFam3.1.ncrna)	ENSCAFT00000033642.1	Canis_familiaris.CanFam3.1.ncrna	16	3	8	1.41379	1.33375e-05	2.17523	1.67456e-06	0.000369943	22	21	22	0	0	0	0	0	0	0	0	22	22	21	22	0	0	0	0	0	0	0	0	22	14	13	14	0	1	0	0	0	0	0	0	14	19.3333	27	27
ENSCAFT00000033747.1 (Canis_familiaris.CanFam3.1.ncrna)	ENSCAFT00000033747.1	Canis_familiaris.CanFam3.1.ncrna	775	393	528.333	1.65226	1.01964e-32	2.54124	9.15558e-05	8.91111e-31	766	594	766	594	762	0	0	0	0	0	0	766	816	683	816	683	805	0	0	0	0	0	0	816	848	658	848	658	834	0	0	0	0	0	0	848	810	1209	848
ENSCAFT00000033961.1 (Canis_familiaris.CanFam3.1.ncrna)	ENSCAFT00000033961.1	Canis_familiaris.CanFam3.1.ncrna	129	86	102	1.81818	8.47219e-46	2.8083	1.65014e-05	9.2039e-44	133	119	133	119	133	0	0	0	0	0	0	133	139	130	139	129	138	0	0	0	0	0	0	139	102	92	102	91	101	0	0	0	0	0	0	102	124.667	231	215
ENSCAFT00000033993.1 (Canis_familiaris.CanFam3.1.ncrna)	ENSCAFT00000033993.1	Canis_familiaris.CanFam3.1.ncrna	17442	13351	14603.3	2.11757	5.97717e-36	3.26675	0.0021677	5.53283e-34	13713	13382	13713	13382	13713	0	0	0	0	0	0	13713	12578	12290	12578	12290	12578	0	0	0	0	0	0	12578	12910	12643	12910	12643	12909	0	0	0	0	0	0	12910	13067	26261	25719
ENSCAFT00000034098.1 (Canis_familiaris.CanFam3.1.ncrna)	ENSCAFT00000034098.1	Canis_familiaris.CanFam3.1.ncrna	133	94	116.333	4.0614	1.69082e-91	6.24939	1.46531e-05	3.83343e-89	40	32	40	1	1	0	0	0	0	0	0	40	33	16	33	0	2	0	0	0	0	0	0	33	41	25	41	6	8	0	0	0	0	0	0	41	38	134	134
ENSCAFT00000034147.1 (Canis_familiaris.CanFam3.1.ncrna)	ENSCAFT00000034147.1	Canis_familiaris.CanFam3.1.ncrna	93	48	63.6667	1.98454	5.62925e-10	3.05106	9.75647e-06	2.27747e-08	72	59	72	59	72	0	0	0	0	0	0	72	40	36	40	36	40	0	0	0	0	0	0	40	82	76	82	76	82	0	0	0	0	0	0	82	64.6667	132	128
ENSCAFT00000034244.1 (Canis_familiaris.CanFam3.1.ncrna)	ENSCAFT00000034244.1	Canis_familiaris.CanFam3.1.ncrna	82989	70307	74473.3	4.31125	2.34503e-49	6.67562	0.00931231	2.6392e-47	25057	7720	25057	7708	25041	0	0	0	0	0	0	25057	23300	7296	23300	7284	23286	0	0	0	0	0	0	23300	19116	6495	19116	6479	19097	0	0	0	0	0	0	19116	22491	93607	33192
ENSCAFT00000034287.1 (Canis_familiaris.CanFam3.1.ncrna)	ENSCAFT00000034287.1	Canis_familiaris.CanFam3.1.ncrna	10118	8454	8734.67	1.43095	2.15313e-97	2.21161	0.00179604	5.77419e-95	21820	20794	21820	20794	21820	0	0	0	0	0	0	21820	19368	18376	19368	18376	19368	0	0	0	0	0	0	19368	19617	18759	19617	18759	19617	0	0	0	0	0	0	19617	20268.3	29452	28299
ENSCAFT00000034294.1 (Canis_familiaris.CanFam3.1.ncrna)	ENSCAFT00000034294.1	Canis_familiaris.CanFam3.1.ncrna	349	207	273.667	1.51962	1.67676e-51	2.3508	5.2032e-05	1.94302e-49	550	523	550	523	550	0	0	0	0	0	0	550	546	518	546	518	546	0	0	0	0	0	0	546	484	447	484	447	484	0	0	0	0	0	0	484	526.667	833	787
ENSCAFT00000034404.2 (Canis_familiaris.CanFam3.1.ncrna)	ENSCAFT00000034404.2	Canis_familiaris.CanFam3.1.ncrna	286	168	217.667	1.59364	2.61275e-37	2.45679	3.91484e-05	2.51268e-35	335	326	335	0	0	0	0	0	0	0	0	335	398	383	398	0	0	0	0	0	0	0	0	398	367	348	367	0	0	0	0	0	0	0	0	367	366.667	597	581
ENSCAFT00000034593.1 (Canis_familiaris.CanFam3.1.ncrna)	ENSCAFT00000034593.1	Canis_familiaris.CanFam3.1.ncrna	143	119	115.333	1.70325	2.40351e-45	2.63116	1.95762e-05	2.59308e-43	194	189	194	23	26	0	0	0	0	0	0	194	142	138	142	17	20	0	0	0	0	0	0	142	156	151	156	16	20	0	0	0	0	0	0	156	164	275	266
ENSCAFT00000034677.1 (Canis_familiaris.CanFam3.1.ncrna)	ENSCAFT00000034677.1	Canis_familiaris.CanFam3.1.ncrna	21853	18221	19481.7	2.26207	1.21441e-95	3.49783	0.00281786	3.09748e-93	16458	14918	16458	10529	10733	0	0	0	0	0	0	16458	15715	14386	15715	10330	10522	0	0	0	0	0	0	15715	14136	12790	14136	9015	9191	0	0	0	0	0	0	14136	15436.3	34829	32427
ENSCAFT00000034682.1 (Canis_familiaris.CanFam3.1.ncrna)	ENSCAFT00000034682.1	Canis_familiaris.CanFam3.1.ncrna	6009	4975	5224	1.9838	3.10417e-59	3.06644	0.000802082	4.00225e-57	5762	4410	5762	28	29	0	0	0	0	0	0	5762	5209	4054	5209	24	31	0	0	0	0	0	0	5209	4959	3796	4959	40	42	0	0	0	0	0	0	4959	5310	10450	8356
ENSCAFT00000034815.1 (Canis_familiaris.CanFam3.1.ncrna)	ENSCAFT00000034815.1	Canis_familiaris.CanFam3.1.ncrna	1013	900	911	2.81474	6.12296e-110	4.3324	0.000122801	2.26265e-107	478	275	478	275	478	0	0	0	0	0	0	478	463	232	463	232	463	0	0	0	0	0	0	463	565	253	565	253	565	0	0	0	0	0	0	565	502	1385	902
ENSCAFT00000034816.1 (Canis_familiaris.CanFam3.1.ncrna)	ENSCAFT00000034816.1	Canis_familiaris.CanFam3.1.ncrna	2464	1070	1515.33	1.31101	1.14694e-74	2.02731	0.000365614	1.89531e-72	5210	2929	5210	2929	5210	0	0	0	0	0	0	5210	5103	2922	5103	2922	5103	0	0	0	0	0	0	5103	4304	2252	4304	2252	4304	0	0	0	0	0	0	4304	4872.33	6173	4261
ENSCAFT00000034817.1 (Canis_familiaris.CanFam3.1.ncrna)	ENSCAFT00000034817.1	Canis_familiaris.CanFam3.1.ncrna	813	690	727.333	2.89904	2.04794e-58	4.47919	9.74608e-05	2.60465e-56	424	228	424	228	424	0	0	0	0	0	0	424	389	220	389	220	389	0	0	0	0	0	0	389	336	188	336	188	336	0	0	0	0	0	0	336	383	1079	775
ENSCAFT00000034822.1 (Canis_familiaris.CanFam3.1.ncrna)	ENSCAFT00000034822.1	Canis_familiaris.CanFam3.1.ncrna	466	338	374.333	2.51757	2.20223e-79	3.88792	5.20995e-05	3.90011e-77	272	146	272	146	272	0	0	0	0	0	0	272	253	139	253	139	253	0	0	0	0	0	0	253	215	108	215	108	215	0	0	0	0	0	0	215	246.667	591	488
ENSCAFT00000034823.1 (Canis_familiaris.CanFam3.1.ncrna)	ENSCAFT00000034823.1	Canis_familiaris.CanFam3.1.ncrna	5945	4880	5156	2.16643	2.81952e-52	3.34774	0.000758644	3.29982e-50	4815	4504	4815	4504	4815	0	0	0	0	0	0	4815	4279	4013	4279	4013	4279	0	0	0	0	0	0	4279	4167	3868	4167	3868	4167	0	0	0	0	0	0	4167	4420.33	9458	8820
ENSCAFT00000034826.1 (Canis_familiaris.CanFam3.1.ncrna)	ENSCAFT00000034826.1	Canis_familiaris.CanFam3.1.ncrna	103	54	65.3333	1.58859	4.36741e-11	2.44241	1.17782e-05	1.8996e-09	100	60	100	60	100	0	0	0	0	0	0	100	98	63	98	63	98	0	0	0	0	0	0	98	135	75	135	75	135	0	0	0	0	0	0	135	111	154	55
ENSCAFT00000034832.1 (Canis_familiaris.CanFam3.1.ncrna)	ENSCAFT00000034832.1	Canis_familiaris.CanFam3.1.ncrna	452	195	259.333	1.84749	3.77201e-08	2.86191	4.1491e-05	1.34211e-06	305	119	305	119	305	0	0	0	0	0	0	305	420	195	420	195	420	0	0	0	0	0	0	420	193	76	193	76	193	0	0	0	0	0	0	193	306	500	220
ENSCAFT00000034834.1 (Canis_familiaris.CanFam3.1.ncrna)	ENSCAFT00000034834.1	Canis_familiaris.CanFam3.1.ncrna	715	627	657.333	3.35885	6.76564e-203	5.17855	8.53587e-05	1.02425e-199	244	137	244	137	244	0	0	0	0	0	0	244	313	201	313	201	313	0	0	0	0	0	0	313	279	146	279	146	279	0	0	0	0	0	0	279	278.667	906	510
ENSCAFT00000034838.1 (Canis_familiaris.CanFam3.1.ncrna)	ENSCAFT00000034838.1	Canis_familiaris.CanFam3.1.ncrna	99	80	85.6667	1.99228	3.8021e-44	3.0728	1.31168e-05	4.03702e-42	83	42	83	42	83	0	0	0	0	0	0	83	85	47	85	47	85	0	0	0	0	0	0	85	91	48	91	48	91	0	0	0	0	0	0	91	86.3333	165	80
ENSCAFT00000034840.1 (Canis_familiaris.CanFam3.1.ncrna)	ENSCAFT00000034840.1	Canis_familiaris.CanFam3.1.ncrna	1954	1643	1781.33	12.3702	9.78487e-249	19.0196	0.000207352	1.5835e-245	147	73	147	73	146	0	0	0	0	0	0	147	138	81	138	81	138	0	0	0	0	0	0	138	185	91	185	91	185	0	0	0	0	0	0	185	156.667	1932	978
ENSCAFT00000034844.1 (Canis_familiaris.CanFam3.1.ncrna)	ENSCAFT00000034844.1	Canis_familiaris.CanFam3.1.ncrna	18569	13860	14686.7	3.07497	2.59711e-15	4.77885	0.00194427	1.33208e-13	7311	61	7311	61	7311	0	0	0	0	0	0	7311	9689	64	9689	64	9689	0	0	0	0	0	0	9689	4234	70	4234	70	4234	0	0	0	0	0	0	4234	7078	21171	1020
ENSCAFT00000034845.1 (Canis_familiaris.CanFam3.1.ncrna)	ENSCAFT00000034845.1	Canis_familiaris.CanFam3.1.ncrna	478	387	406.667	1.95536	1.45012e-17	3.01759	6.28733e-05	8.11151e-16	406	170	406	170	406	0	0	0	0	0	0	406	461	203	461	203	461	0	0	0	0	0	0	461	410	193	410	192	409	0	0	0	0	0	0	410	425.667	797	367
ENSCAFT00000034848.1 (Canis_familiaris.CanFam3.1.ncrna)	ENSCAFT00000034848.1	Canis_familiaris.CanFam3.1.ncrna	57	23	32.6667	1.45794	1.47202e-14	2.24916	6.52804e-06	7.31039e-13	83	40	83	40	83	0	0	0	0	0	0	83	66	29	66	29	66	0	0	0	0	0	0	66	65	28	65	28	65	0	0	0	0	0	0	65	71.3333	101	28
ENSCAFT00000035034.2 (Canis_familiaris.CanFam3.1.ncrna)	ENSCAFT00000035034.2	Canis_familiaris.CanFam3.1.ncrna	53	25	36.6667	1.47826	1.61029e-19	2.28145	7.19891e-06	9.66398e-18	82	82	82	0	0	0	0	0	0	0	0	82	82	78	82	0	0	0	0	0	0	0	0	82	66	65	66	0	0	0	0	0	0	0	0	66	76.6667	107	106
ENSCAFT00000035050.1 (Canis_familiaris.CanFam3.1.ncrna)	ENSCAFT00000035050.1	Canis_familiaris.CanFam3.1.ncrna	13668	11171	12078.3	2.60694	1.28685e-165	4.02465	0.00166322	1.43794e-162	7733	2973	7733	1	2	0	0	0	0	0	0	7733	7639	2918	7639	3	3	0	0	0	0	0	0	7639	7177	2737	7177	1	2	0	0	0	0	0	0	7177	7516.33	18810	11178
ENSCAFT00000035054.1 (Canis_familiaris.CanFam3.1.ncrna)	ENSCAFT00000035054.1	Canis_familiaris.CanFam3.1.ncrna	56	28	36	1.54822	5.09572e-19	2.38919	6.68541e-06	2.99683e-17	74	72	74	0	0	0	0	0	0	0	0	74	70	66	70	0	0	0	0	0	0	0	0	70	53	50	53	0	0	0	0	0	0	0	0	53	65.6667	98	96
ENSCAFT00000035074.1 (Canis_familiaris.CanFam3.1.ncrna)	ENSCAFT00000035074.1	Canis_familiaris.CanFam3.1.ncrna	137	108	119.333	6.04225	8.19803e-108	9.27835	1.44221e-05	2.87121e-105	26	23	26	2	2	0	0	0	0	0	0	26	23	20	23	2	2	0	0	0	0	0	0	23	22	20	22	0	0	0	0	0	0	0	0	22	23.6667	131	125
ENSCAFT00000035085.1 (Canis_familiaris.CanFam3.1.ncrna)	ENSCAFT00000035085.1	Canis_familiaris.CanFam3.1.ncrna	47	17	27	1.32927	3.62455e-15	2.05204	6.3198e-06	1.84694e-13	88	85	88	0	0	0	0	0	0	0	0	88	90	86	90	0	0	0	0	0	0	0	0	90	68	67	68	0	0	0	0	0	0	0	0	68	82	105	104
ENSCAFT00000040042.2 (Canis_familiaris.CanFam3.1.ncrna)	ENSCAFT00000040042.2	Canis_familiaris.CanFam3.1.ncrna	89	61	59.6667	1.93229	3.60803e-08	2.95179	9.23704e-06	1.28767e-06	49	48	49	0	0	0	0	0	0	0	0	49	52	49	52	0	0	0	0	0	0	0	0	52	91	83	91	0	0	0	0	0	0	0	0	91	64	120	115
ENSCAFT00000040080.2 (Canis_familiaris.CanFam3.1.ncrna)	ENSCAFT00000040080.2	Canis_familiaris.CanFam3.1.ncrna	3898	2983	3387.67	1.49137	4.48806e-23	2.30197	0.000657048	3.05259e-21	7025	1683	7025	0	0	0	0	0	0	0	0	7025	6867	1587	6867	0	0	0	0	0	0	0	0	6867	6791	1528	6791	0	2	0	0	0	0	0	0	6791	6894.33	9850	2119
ENSCAFT00000040081.1 (Canis_familiaris.CanFam3.1.ncrna)	ENSCAFT00000040081.1	Canis_familiaris.CanFam3.1.ncrna	7174	5760	6139.33	1.44285	2.28967e-14	2.22642	0.00124496	1.1252e-12	13759	13496	13759	13496	13759	0	0	0	0	0	0	13759	14208	13913	14208	13913	14208	0	0	0	0	0	0	14208	13623	13338	13623	13338	13623	0	0	0	0	0	0	13623	13863.3	19692	19392
ENSCAFT00000040113.2 (Canis_familiaris.CanFam3.1.ncrna)	ENSCAFT00000040113.2	Canis_familiaris.CanFam3.1.ncrna	6526	5017	5549.33	1.68204	1.17086e-27	2.59457	0.000949936	9.23521e-26	8196	7574	8196	7574	8196	0	0	0	0	0	0	8196	8153	7504	8153	7504	8153	0	0	0	0	0	0	8153	8060	7428	8060	7428	8060	0	0	0	0	0	0	8060	8136.33	13170	12582
ENSCAFT00000040128.1 (Canis_familiaris.CanFam3.1.ncrna)	ENSCAFT00000040128.1	Canis_familiaris.CanFam3.1.ncrna	80	44	40.3333	1.31266	1.02534e-10	2.02935	9.70558e-06	4.37853e-09	164	82	164	77	159	0	0	0	0	0	0	164	104	52	104	42	94	0	0	0	0	0	0	104	119	57	119	50	112	0	0	0	0	0	0	119	129	163	125
ENSCAFT00000040129.1 (Canis_familiaris.CanFam3.1.ncrna)	ENSCAFT00000040129.1	Canis_familiaris.CanFam3.1.ncrna	579	327	423	1.35289	2.55523e-92	2.08797	9.54574e-05	5.90736e-90	1249	1226	1249	1226	1249	0	0	0	0	0	0	1249	1146	1112	1146	1112	1146	0	0	0	0	0	0	1146	1201	1175	1201	1175	1201	0	0	0	0	0	0	1201	1198.67	1612	1564
ENSCAFT00000040142.1 (Canis_familiaris.CanFam3.1.ncrna)	ENSCAFT00000040142.1	Canis_familiaris.CanFam3.1.ncrna	241	91	159	1.35491	4.95422e-35	2.08989	3.57423e-05	4.50594e-33	447	364	447	350	430	0	0	0	0	0	0	447	466	379	466	365	451	0	0	0	0	0	0	466	431	355	431	349	423	0	0	0	0	0	0	431	448	538	500
ENSCAFT00000040145.1 (Canis_familiaris.CanFam3.1.ncrna)	ENSCAFT00000040145.1	Canis_familiaris.CanFam3.1.ncrna	52	33	39	2.19388	6.18306e-23	3.37854	5.70824e-06	4.18123e-21	38	35	38	0	1	0	0	0	0	0	0	38	34	33	34	0	0	0	0	0	0	0	0	34	26	23	26	0	0	0	0	0	0	0	0	26	32.6667	67	67
ENSCAFT00000040225.1 (Canis_familiaris.CanFam3.1.ncrna)	ENSCAFT00000040225.1	Canis_familiaris.CanFam3.1.ncrna	139	111	113.667	1.79118	8.33602e-61	2.76594	1.85732e-05	1.09279e-58	167	167	167	0	0	0	0	0	0	0	0	167	124	121	124	0	0	0	0	0	0	0	0	124	140	139	140	0	0	0	0	0	0	0	0	140	143.667	251	248
ENSCAFT00000040256.1 (Canis_familiaris.CanFam3.1.ncrna)	ENSCAFT00000040256.1	Canis_familiaris.CanFam3.1.ncrna	4626	3018	3704	1.58862	7.83401e-70	2.44952	0.000668331	1.20544e-67	6464	6398	6464	6398	6464	0	0	0	0	0	0	6464	5862	5775	5862	5775	5862	0	0	0	0	0	0	5862	6552	6447	6552	6447	6552	0	0	0	0	0	0	6552	6292.67	10020	9896
ENSCAFT00000040257.1 (Canis_familiaris.CanFam3.1.ncrna)	ENSCAFT00000040257.1	Canis_familiaris.CanFam3.1.ncrna	160	109	131.667	9.06122	3.1146e-98	13.8625	1.55106e-05	8.54804e-96	20	17	20	0	0	0	0	0	0	0	0	20	11	11	11	0	0	0	0	0	0	0	0	11	18	16	18	0	0	0	0	0	0	0	0	18	16.3333	127	126
ENSCAFT00000040260.1 (Canis_familiaris.CanFam3.1.ncrna)	ENSCAFT00000040260.1	Canis_familiaris.CanFam3.1.ncrna	45	32	36	4.27273	1.85084e-26	6.52123	4.50479e-06	1.41931e-24	10	9	10	0	0	0	0	0	0	0	0	10	9	8	9	0	0	0	0	0	0	0	0	9	14	14	14	0	0	0	0	0	0	0	0	14	11	45	45
ENSCAFT00000040266.1 (Canis_familiaris.CanFam3.1.ncrna)	ENSCAFT00000040266.1	Canis_familiaris.CanFam3.1.ncrna	88	39	62.6667	1.41964	3.46609e-26	2.18973	1.30184e-05	2.64499e-24	138	50	138	50	136	0	0	0	0	0	0	138	157	42	157	42	157	0	0	0	0	0	0	157	153	47	153	47	151	0	0	0	0	0	0	153	149.333	192	45
ENSCAFT00000040275.1 (Canis_familiaris.CanFam3.1.ncrna)	ENSCAFT00000040275.1	Canis_familiaris.CanFam3.1.ncrna	106	76	93.3333	2.41414	3.39745e-48	3.72181	1.31726e-05	3.75167e-46	66	63	66	63	66	0	0	0	0	0	0	66	66	62	66	62	66	0	0	0	0	0	0	66	66	65	66	65	66	0	0	0	0	0	0	66	66	164	161
ENSCAFT00000040312.1 (Canis_familiaris.CanFam3.1.ncrna)	ENSCAFT00000040312.1	Canis_familiaris.CanFam3.1.ncrna	37	26	29.3333	2.17333	1.39079e-17	3.34373	4.31196e-06	7.78891e-16	26	26	26	0	0	0	0	0	0	0	0	26	25	24	25	0	0	0	0	0	0	0	0	25	24	22	24	0	0	0	0	0	0	0	0	24	25	51	50
ENSCAFT00000040322.1 (Canis_familiaris.CanFam3.1.ncrna)	ENSCAFT00000040322.1	Canis_familiaris.CanFam3.1.ncrna	39	16	23.6667	1.44099	4.95318e-12	2.22367	4.8171e-06	2.23088e-10	56	49	56	49	56	0	0	0	0	0	0	56	54	47	54	47	54	0	0	0	0	0	0	54	51	44	51	44	51	0	0	0	0	0	0	51	53.6667	72	67
ENSCAFT00000040393.1 (Canis_familiaris.CanFam3.1.ncrna)	ENSCAFT00000040393.1	Canis_familiaris.CanFam3.1.ncrna	127	70	86	1.69542	3.36023e-25	2.60925	1.46041e-05	2.46607e-23	111	102	111	102	111	0	0	0	0	0	0	111	122	122	122	122	122	0	0	0	0	0	0	122	138	134	138	134	138	0	0	0	0	0	0	138	123.667	192	177
ENSCAFT00000040428.1 (Canis_familiaris.CanFam3.1.ncrna)	ENSCAFT00000040428.1	Canis_familiaris.CanFam3.1.ncrna	91	61	74	1.80435	7.80651e-36	2.78368	1.20266e-05	7.21195e-34	97	96	97	96	97	0	0	0	0	0	0	97	80	79	80	79	80	0	0	0	0	0	0	80	99	99	99	99	99	0	0	0	0	0	0	99	92	169	165
ENSCAFT00000040459.1 (Canis_familiaris.CanFam3.1.ncrna)	ENSCAFT00000040459.1	Canis_familiaris.CanFam3.1.ncrna	20	10	12.3333	1.67273	1.25465e-07	2.56982	2.12368e-06	4.24833e-06	11	11	11	11	11	0	0	0	0	0	0	11	24	24	24	24	24	0	0	0	0	0	0	24	20	20	20	20	20	0	0	0	0	0	0	20	18.3333	31	31
ENSCAFT00000040493.1 (Canis_familiaris.CanFam3.1.ncrna)	ENSCAFT00000040493.1	Canis_familiaris.CanFam3.1.ncrna	278	158	227.667	1.95391	3.28713e-42	3.01236	3.51836e-05	3.38307e-40	239	221	239	221	239	0	0	0	0	0	0	239	237	221	237	221	237	0	0	0	0	0	0	237	240	216	240	216	240	0	0	0	0	0	0	240	238.667	487	469
ENSCAFT00000040497.1 (Canis_familiaris.CanFam3.1.ncrna)	ENSCAFT00000040497.1	Canis_familiaris.CanFam3.1.ncrna	65	45	54.3333	3.71667	4.19943e-37	5.70716	6.93606e-06	4.01392e-35	25	24	25	24	25	0	0	0	0	0	0	25	21	21	21	21	21	0	0	0	0	0	0	21	14	13	14	13	14	0	0	0	0	0	0	14	20	66	65
ENSCAFT00000040528.1 (Canis_familiaris.CanFam3.1.ncrna)	ENSCAFT00000040528.1	Canis_familiaris.CanFam3.1.ncrna	1170	763	906.333	1.646	3.39003e-71	2.53541	0.000157882	5.37492e-69	1361	1327	1361	1327	1361	0	0	0	0	0	0	1361	1402	1367	1402	1367	1402	0	0	0	0	0	0	1402	1446	1400	1446	1400	1446	0	0	0	0	0	0	1446	1403	2165	2099
ENSCAFT00000040575.1 (Canis_familiaris.CanFam3.1.ncrna)	ENSCAFT00000040575.1	Canis_familiaris.CanFam3.1.ncrna	1328	897	1170.67	1.36694	1.17142e-91	2.10968	0.000259236	2.66874e-89	3206	1947	3206	1947	3206	0	0	0	0	0	0	3206	3189	1849	3189	1849	3189	0	0	0	0	0	0	3189	3176	1953	3176	1953	3176	0	0	0	0	0	0	3176	3190.33	4493	3527
ENSCAFT00000040605.1 (Canis_familiaris.CanFam3.1.ncrna)	ENSCAFT00000040605.1	Canis_familiaris.CanFam3.1.ncrna	17	16	14.3333	1.53086	7.82652e-09	2.35726	2.69577e-06	2.94552e-07	25	25	25	25	25	0	0	0	0	0	0	25	31	31	31	31	31	0	0	0	0	0	0	31	25	25	25	25	25	0	0	0	0	0	0	25	27	42	41
ENSCAFT00000040611.1 (Canis_familiaris.CanFam3.1.ncrna)	ENSCAFT00000040611.1	Canis_familiaris.CanFam3.1.ncrna	14	2	6.66667	1.83333	8.85534e-05	2.79619	1.07141e-06	0.00216905	5	5	5	0	0	0	0	0	0	0	0	5	9	9	9	0	0	0	0	0	0	0	0	9	10	8	10	0	0	0	0	0	0	0	0	10	8	11	10
ENSCAFT00000040657.1 (Canis_familiaris.CanFam3.1.ncrna)	ENSCAFT00000040657.1	Canis_familiaris.CanFam3.1.ncrna	52	35	41	2.48193	5.22269e-25	3.81855	5.73445e-06	3.80009e-23	31	2	31	2	31	0	0	0	0	0	0	31	28	5	28	5	28	0	0	0	0	0	0	28	24	3	24	3	24	0	0	0	0	0	0	24	27.6667	67	11
ENSCAFT00000040718.1 (Canis_familiaris.CanFam3.1.ncrna)	ENSCAFT00000040718.1	Canis_familiaris.CanFam3.1.ncrna	23	12	14	1.56	1.6269e-08	2.39973	2.57637e-06	5.97433e-07	22	22	22	11	11	0	0	0	0	0	0	22	23	23	23	10	10	0	0	0	0	0	0	23	30	30	30	10	10	0	0	0	0	0	0	30	25	37	36
ENSCAFT00000040754.1 (Canis_familiaris.CanFam3.1.ncrna)	ENSCAFT00000040754.1	Canis_familiaris.CanFam3.1.ncrna	28	12	17	1.6	2.546e-10	2.46427	3.05001e-06	1.05553e-08	33	33	33	0	0	0	0	0	0	0	0	33	30	30	30	0	0	0	0	0	0	0	0	30	22	22	22	0	0	0	0	0	0	0	0	22	28.3333	42	42
ENSCAFT00000041019.1 (Canis_familiaris.CanFam3.1.ncrna)	ENSCAFT00000041019.1	Canis_familiaris.CanFam3.1.ncrna	324	202	221.667	1.48328	2.95011e-44	2.2902	4.32917e-05	3.13949e-42	450	438	450	409	421	0	0	0	0	0	0	450	516	504	516	480	491	0	0	0	0	0	0	516	410	401	410	366	375	0	0	0	0	0	0	410	458.667	655	649
ENSCAFT00000041174.2 (Canis_familiaris.CanFam3.1.ncrna)	ENSCAFT00000041174.2	Canis_familiaris.CanFam3.1.ncrna	141	109	113	1.79021	8.23583e-59	2.76453	1.84706e-05	1.05318e-56	168	165	168	0	0	0	0	0	0	0	0	168	123	122	123	0	0	0	0	0	0	0	0	123	138	137	138	1	1	0	0	0	0	0	0	138	143	247	245
ENSCAFT00000041661.1 (Canis_familiaris.CanFam3.1.ncrna)	ENSCAFT00000041661.1	Canis_familiaris.CanFam3.1.ncrna	162	105	121.667	1.8022	7.83348e-34	2.77887	1.97684e-05	6.96275e-32	136	100	136	100	136	0	0	0	0	0	0	136	176	129	176	129	176	0	0	0	0	0	0	176	143	109	143	109	143	0	0	0	0	0	0	143	151.667	274	233
ENSCAFT00000041755.1 (Canis_familiaris.CanFam3.1.ncrna)	ENSCAFT00000041755.1	Canis_familiaris.CanFam3.1.ncrna	136	73	99.3333	1.83008	8.58041e-32	2.82999	1.60266e-05	7.36174e-30	129	125	129	125	129	0	0	0	0	0	0	129	126	123	126	123	126	0	0	0	0	0	0	126	104	98	104	98	104	0	0	0	0	0	0	104	119.667	218	216
ENSCAFT00000041801.1 (Canis_familiaris.CanFam3.1.ncrna)	ENSCAFT00000041801.1	Canis_familiaris.CanFam3.1.ncrna	2670	2014	2381	1.46892	1.52808e-13	2.268	0.000471301	7.28065e-12	5140	4229	5140	4229	5140	0	0	0	0	0	0	5140	5116	4254	5116	4254	5116	0	0	0	0	0	0	5116	4977	4061	4977	4061	4977	0	0	0	0	0	0	4977	5077.67	7599	6153
ENSCAFT00000041844.1 (Canis_familiaris.CanFam3.1.ncrna)	ENSCAFT00000041844.1	Canis_familiaris.CanFam3.1.ncrna	1766	1250	1424.67	2.08643	1.449e-27	3.22489	0.000213197	1.14099e-25	1397	1373	1397	1373	1396	0	0	0	0	0	0	1397	1381	1359	1381	1359	1381	0	0	0	0	0	0	1381	1156	1132	1156	1131	1155	0	0	0	0	0	0	1156	1311.33	2631	2565
ENSCAFT00000041872.1 (Canis_familiaris.CanFam3.1.ncrna)	ENSCAFT00000041872.1	Canis_familiaris.CanFam3.1.ncrna	36	13	22.3333	1.36813	4.44719e-12	2.10963	4.93868e-06	2.00491e-10	62	60	62	60	62	0	0	0	0	0	0	62	52	52	52	52	52	0	0	0	0	0	0	52	68	68	68	68	68	0	0	0	0	0	0	68	60.6667	75	74
ENSCAFT00000041997.1 (Canis_familiaris.CanFam3.1.ncrna)	ENSCAFT00000041997.1	Canis_familiaris.CanFam3.1.ncrna	39	16	20	1.58824	1.17619e-09	2.44665	3.61037e-06	4.65427e-08	44	22	44	22	44	0	0	0	0	0	0	44	28	10	28	10	28	0	0	0	0	0	0	28	30	16	30	16	30	0	0	0	0	0	0	30	34	46	15
ENSCAFT00000042127.1 (Canis_familiaris.CanFam3.1.ncrna)	ENSCAFT00000042127.1	Canis_familiaris.CanFam3.1.ncrna	21	11	10	1.46875	0.000168371	2.25765	1.97624e-06	0.00395091	18	3	18	3	18	0	0	0	0	0	0	18	29	2	29	2	29	0	0	0	0	0	0	29	17	1	17	1	17	0	0	0	0	0	0	17	21.3333	36	1
ENSCAFT00000042169.1 (Canis_familiaris.CanFam3.1.ncrna)	ENSCAFT00000042169.1	Canis_familiaris.CanFam3.1.ncrna	45	16	29.6667	1.3384	2.8925e-15	2.06457	6.8414e-06	1.48035e-13	81	74	81	74	81	0	0	0	0	0	0	81	94	79	94	79	94	0	0	0	0	0	0	94	88	84	88	84	88	0	0	0	0	0	0	88	87.6667	122	107
ENSCAFT00000042184.1 (Canis_familiaris.CanFam3.1.ncrna)	ENSCAFT00000042184.1	Canis_familiaris.CanFam3.1.ncrna	20	14	11.6667	1.56452	9.15159e-07	2.40217	2.13858e-06	2.82934e-05	16	16	16	16	16	0	0	0	0	0	0	16	16	10	16	10	16	0	0	0	0	0	0	16	30	18	30	18	30	0	0	0	0	0	0	30	20.6667	32	27
ENSCAFT00000042367.2 (Canis_familiaris.CanFam3.1.ncrna)	ENSCAFT00000042367.2	Canis_familiaris.CanFam3.1.ncrna	391	291	321	2.05824	1.07606e-70	3.17198	4.82905e-05	1.68898e-68	300	270	300	266	295	0	0	0	0	0	0	300	280	243	280	237	274	0	0	0	0	0	0	280	330	275	330	262	317	0	0	0	0	0	0	330	303.333	591	509
ENSCAFT00000042378.1 (Canis_familiaris.CanFam3.1.ncrna)	ENSCAFT00000042378.1	Canis_familiaris.CanFam3.1.ncrna	75	38	60	1.70039	2.79877e-25	2.62199	1.01843e-05	2.06524e-23	87	82	87	82	87	0	0	0	0	0	0	87	85	84	85	84	85	0	0	0	0	0	0	85	85	77	85	76	84	0	0	0	0	0	0	85	85.6667	123	115
ENSCAFT00000042410.1 (Canis_familiaris.CanFam3.1.ncrna)	ENSCAFT00000042410.1	Canis_familiaris.CanFam3.1.ncrna	231	68	130.667	1.45266	7.34596e-12	2.23146	2.61292e-05	3.27712e-10	233	220	233	220	233	0	0	0	0	0	0	233	318	301	318	301	318	0	0	0	0	0	0	318	315	294	315	294	315	0	0	0	0	0	0	315	288.667	411	394
ENSCAFT00000042440.1 (Canis_familiaris.CanFam3.1.ncrna)	ENSCAFT00000042440.1	Canis_familiaris.CanFam3.1.ncrna	78	60	67.6667	2.70588	5.50414e-40	4.16779	9.22767e-06	5.44968e-38	43	40	43	40	43	0	0	0	0	0	0	43	33	31	33	31	33	0	0	0	0	0	0	33	43	39	43	39	43	0	0	0	0	0	0	43	39.6667	111	105
ENSCAFT00000042503.1 (Canis_familiaris.CanFam3.1.ncrna)	ENSCAFT00000042503.1	Canis_familiaris.CanFam3.1.ncrna	127	82	103.333	3.15278	2.27687e-57	4.85601	1.35845e-05	2.84949e-55	55	48	55	48	55	0	0	0	0	0	0	55	36	33	36	33	36	0	0	0	0	0	0	36	53	48	53	48	53	0	0	0	0	0	0	53	48	156	151
ENSCAFT00000042508.1 (Canis_familiaris.CanFam3.1.ncrna)	ENSCAFT00000042508.1	Canis_familiaris.CanFam3.1.ncrna	101831	86530	92238.7	2.9096	1.72221e-115	4.49245	0.012343	7.15264e-113	48614	35672	48614	35672	48614	0	0	0	0	0	0	48614	50587	37477	50587	37477	50587	0	0	0	0	0	0	50587	45707	33992	45707	33992	45707	0	0	0	0	0	0	45707	48302.7	138942	126947
ENSCAFT00000042523.1 (Canis_familiaris.CanFam3.1.ncrna)	ENSCAFT00000042523.1	Canis_familiaris.CanFam3.1.ncrna	187366	149109	162623	3.50761	4.07924e-39	5.42756	0.0209565	3.99672e-37	69789	61267	69789	60617	69099	0	0	0	0	0	0	69789	69521	60744	69521	60031	68780	0	0	0	0	0	0	69521	55245	47865	55245	47353	54713	0	0	0	0	0	0	55245	64851.7	218630	200558
ENSCAFT00000042525.1 (Canis_familiaris.CanFam3.1.ncrna)	ENSCAFT00000042525.1	Canis_familiaris.CanFam3.1.ncrna	149	104	118.667	1.74012	1.67338e-48	2.68388	1.97812e-05	1.8654e-46	157	153	157	0	0	0	0	0	0	0	0	157	151	151	151	0	0	0	0	0	0	0	0	151	173	169	173	0	0	0	0	0	0	0	0	173	160.333	261	257
ENSCAFT00000042545.1 (Canis_familiaris.CanFam3.1.ncrna)	ENSCAFT00000042545.1	Canis_familiaris.CanFam3.1.ncrna	1451	1172	1298	2.03591	1.95937e-45	3.14565	0.000196653	2.12368e-43	1290	935	1290	935	1290	0	0	0	0	0	0	1290	1304	977	1304	977	1304	0	0	0	0	0	0	1304	1165	849	1165	849	1165	0	0	0	0	0	0	1165	1253	2575	2378
ENSCAFT00000042554.1 (Canis_familiaris.CanFam3.1.ncrna)	ENSCAFT00000042554.1	Canis_familiaris.CanFam3.1.ncrna	93	70	79.6667	2.29891	5.94433e-43	3.54387	1.14438e-05	6.15835e-41	55	53	55	53	55	0	0	0	0	0	0	55	68	67	68	67	68	0	0	0	0	0	0	68	61	59	61	59	61	0	0	0	0	0	0	61	61.3333	131	129
ENSCAFT00000042647.1 (Canis_familiaris.CanFam3.1.ncrna)	ENSCAFT00000042647.1	Canis_familiaris.CanFam3.1.ncrna	392	311	344.333	2.0248	5.68433e-48	3.12703	5.22955e-05	6.26224e-46	360	7	360	7	360	0	0	0	0	0	0	360	327	5	327	5	327	0	0	0	0	0	0	327	321	7	321	7	321	0	0	0	0	0	0	321	336	690	22
ENSCAFT00000042720.1 (Canis_familiaris.CanFam3.1.ncrna)	ENSCAFT00000042720.1	Canis_familiaris.CanFam3.1.ncrna	38	18	26.3333	3.02564	1.75439e-15	4.62694	3.49242e-06	9.05777e-14	12	1	12	1	12	0	0	0	0	0	0	12	10	5	10	5	10	0	0	0	0	0	0	10	17	3	17	3	17	0	0	0	0	0	0	17	13	30	6
ENSCAFT00000042730.1 (Canis_familiaris.CanFam3.1.ncrna)	ENSCAFT00000042730.1	Canis_familiaris.CanFam3.1.ncrna	329	234	267	1.71074	8.87514e-57	2.63906	4.50942e-05	1.09323e-54	361	356	361	205	208	0	0	0	0	0	0	361	382	376	382	230	231	0	0	0	0	0	0	382	384	372	384	205	214	0	0	0	0	0	0	384	375.667	622	610
ENSCAFT00000043246.1 (Canis_familiaris.CanFam3.1.ncrna)	ENSCAFT00000043246.1	Canis_familiaris.CanFam3.1.ncrna	12387	10051	10863.3	2.13518	1.25699e-114	3.29589	0.00160767	5.08549e-112	9875	4205	9875	0	0	0	0	0	0	0	0	9875	9556	3918	9556	0	0	0	0	0	0	0	0	9556	9278	3700	9278	0	0	0	0	0	0	0	0	9278	9569.67	19607	11560
ENSCAFT00000043257.1 (Canis_familiaris.CanFam3.1.ncrna)	ENSCAFT00000043257.1	Canis_familiaris.CanFam3.1.ncrna	55	22	32.3333	1.40083	3.50519e-17	2.16205	6.86768e-06	1.93988e-15	85	84	85	0	0	0	0	0	0	0	0	85	89	87	89	0	0	0	0	0	0	0	0	89	68	66	68	0	0	0	0	0	0	0	0	68	80.6667	109	107
ENSCAFT00000043561.1 (Canis_familiaris.CanFam3.1.ncrna)	ENSCAFT00000043561.1	Canis_familiaris.CanFam3.1.ncrna	52	21	27	1.33061	1.32325e-14	2.05399	6.30463e-06	6.57852e-13	95	92	95	0	0	0	0	0	0	0	0	95	80	79	80	0	0	0	0	0	0	0	0	80	70	67	70	0	0	0	0	0	0	0	0	70	81.6667	103	102
ENSCAFT00000043634.2 (Canis_familiaris.CanFam3.1.ncrna)	ENSCAFT00000043634.2	Canis_familiaris.CanFam3.1.ncrna	53406	48488	49955	3.04067	0	4.69597	0.00661965	0	25620	24402	25620	558	584	0	0	0	0	0	0	25620	24046	22879	24046	483	495	0	0	0	0	0	0	24046	23773	22658	23773	620	634	0	0	0	0	0	0	23773	24479.7	73591	71561
ENSCAFT00000043639.1 (Canis_familiaris.CanFam3.1.ncrna)	ENSCAFT00000043639.1	Canis_familiaris.CanFam3.1.ncrna	57	29	35.6667	1.45339	1.90483e-18	2.24252	7.16284e-06	1.09419e-16	78	78	78	0	0	0	0	0	0	0	0	78	89	86	89	0	0	0	0	0	0	0	0	89	69	69	69	0	0	0	0	0	0	0	0	69	78.6667	110	107
ENSCAFT00000044384.3 (Canis_familiaris.CanFam3.1.ncrna)	ENSCAFT00000044384.3	Canis_familiaris.CanFam3.1.ncrna	126	87	108.667	7.15094	1.77782e-81	10.9576	1.29815e-05	3.32409e-79	21	17	21	16	20	0	0	0	0	0	0	21	11	8	11	8	11	0	0	0	0	0	0	11	21	19	21	19	20	0	0	0	0	0	0	21	17.6667	137	105
ENSCAFT00000044389.1 (Canis_familiaris.CanFam3.1.ncrna)	ENSCAFT00000044389.1	Canis_familiaris.CanFam3.1.ncrna	53	16	31.3333	1.32753	1.18488e-16	2.04871	7.3498e-06	6.41382e-15	98	60	98	57	95	0	0	0	0	0	0	98	101	77	101	76	100	0	0	0	0	0	0	101	88	67	88	66	87	0	0	0	0	0	0	88	95.6667	126	112
ENSCAFT00000044771.2 (Canis_familiaris.CanFam3.1.ncrna)	ENSCAFT00000044771.2	Canis_familiaris.CanFam3.1.ncrna	8815	6073	6913	1.59258	9.21204e-21	2.46287	0.00124685	5.79531e-19	12528	11569	12528	4	10	0	0	0	0	0	0	12528	11929	11062	11929	8	15	0	0	0	0	0	0	11929	10541	9785	10541	6	6	0	0	0	0	0	0	10541	11666	18379	17720
ENSCAFT00000045445.2 (Canis_familiaris.CanFam3.1.ncrna)	ENSCAFT00000045445.2	Canis_familiaris.CanFam3.1.ncrna	30576	24965	26723.7	1.69128	9.98827e-82	2.61203	0.00455935	1.87504e-79	40272	27530	40272	44	355	0	0	0	0	0	0	40272	38373	25952	38373	34	359	0	0	0	0	0	0	38373	37330	25419	37330	38	371	0	0	0	0	0	0	37330	38658.3	64902	56221
ENSCAFT00000045563.1 (Canis_familiaris.CanFam3.1.ncrna)	ENSCAFT00000045563.1	Canis_familiaris.CanFam3.1.ncrna	114	47	64.6667	1.39918	1.58111e-23	2.15941	1.37451e-05	1.10093e-21	177	176	177	129	129	0	0	0	0	0	0	177	161	160	161	112	112	0	0	0	0	0	0	161	148	147	148	108	108	0	0	0	0	0	0	148	162	210	207
ENSCAFT00000046542.2 (Canis_familiaris.CanFam3.1.ncrna)	ENSCAFT00000046542.2	Canis_familiaris.CanFam3.1.ncrna	1078	794	912.667	3.07897	1.34135e-151	4.74902	0.000120663	1.21059e-148	418	229	418	0	0	0	0	0	0	0	0	418	444	218	444	0	0	0	0	0	0	0	0	444	455	249	455	0	0	0	0	0	0	0	0	455	439	1238	701
ENSCAFT00000046993.1 (Canis_familiaris.CanFam3.1.ncrna)	ENSCAFT00000046993.1	Canis_familiaris.CanFam3.1.ncrna	3480	3049	3215.33	1.98338	1.41608e-99	3.06337	0.000493633	4.12782e-97	3346	506	3346	1	1	0	0	0	0	0	0	3346	3299	537	3299	2	3	0	0	0	0	0	0	3299	3164	520	3164	1	4	0	0	0	0	0	0	3164	3269.67	6348	1361
ENSCAFT00000046995.1 (Canis_familiaris.CanFam3.1.ncrna)	ENSCAFT00000046995.1	Canis_familiaris.CanFam3.1.ncrna	64	28	39.6667	1.50638	4.02984e-19	2.32473	7.60155e-06	2.38192e-17	90	89	90	0	0	0	0	0	0	0	0	90	76	74	76	0	0	0	0	0	0	0	0	76	69	68	69	0	0	0	0	0	0	0	0	69	78.3333	117	115
ENSCAFT00000047282.1 (Canis_familiaris.CanFam3.1.ncrna)	ENSCAFT00000047282.1	Canis_familiaris.CanFam3.1.ncrna	90	85	87.3333	6.03846	4.65679e-83	9.25589	1.05601e-05	9.0309e-81	16	10	16	6	11	0	0	0	0	0	0	16	18	11	18	9	15	0	0	0	0	0	0	18	18	9	18	8	15	0	0	0	0	0	0	18	17.3333	106	39
ENSCAFT00000047517.1 (Canis_familiaris.CanFam3.1.ncrna)	ENSCAFT00000047517.1	Canis_familiaris.CanFam3.1.ncrna	12341	10065	10859	2.13197	1.09953e-110	3.29073	0.00160808	4.09541e-108	9882	4189	9882	0	0	0	0	0	0	0	0	9882	9566	3912	9566	0	0	0	0	0	0	0	0	9566	9331	3728	9331	0	0	0	0	0	0	0	0	9331	9593	19631	11595
ENSCAFT00000048662.1 (Canis_familiaris.CanFam3.1.ncrna)	ENSCAFT00000048662.1	Canis_familiaris.CanFam3.1.ncrna	50	27	34	1.45133	2.09681e-18	2.23981	6.84437e-06	1.203e-16	79	77	79	0	0	0	0	0	0	0	0	79	82	81	82	0	0	0	0	0	0	0	0	82	65	62	65	0	0	0	0	0	0	0	0	65	75.3333	107	107
ENSCAFT00000048740.1 (Canis_familiaris.CanFam3.1.ncrna)	ENSCAFT00000048740.1	Canis_familiaris.CanFam3.1.ncrna	57	13	28.6667	1.34959	5.97516e-15	2.08364	6.50762e-06	3.01203e-13	91	88	91	0	0	0	0	0	0	0	0	91	90	88	90	0	0	0	0	0	0	0	0	90	65	64	65	0	0	0	0	0	0	0	0	65	82	107	106
ENSCAFT00000048833.1 (Canis_familiaris.CanFam3.1.ncrna)	ENSCAFT00000048833.1	Canis_familiaris.CanFam3.1.ncrna	41	22	29.6667	1.83962	4.5942e-17	2.83456	4.76047e-06	2.52767e-15	40	39	40	0	0	0	0	0	0	0	0	40	38	38	38	0	0	0	0	0	0	0	0	38	28	27	28	1	1	0	0	0	0	0	0	28	35.3333	60	58
ENSCAFT00000049090.2 (Canis_familiaris.CanFam3.1.ncrna)	ENSCAFT00000049090.2	Canis_familiaris.CanFam3.1.ncrna	1062	810	924.333	3.20254	8.34367e-156	4.9402	0.000121189	8.15785e-153	408	225	408	0	0	0	0	0	0	0	0	408	418	206	418	0	0	0	0	0	0	0	0	418	433	240	433	0	0	0	0	0	0	0	0	433	419.667	1228	684
ENSCAFT00000049339.2 (Canis_familiaris.CanFam3.1.ncrna)	ENSCAFT00000049339.2	Canis_familiaris.CanFam3.1.ncrna	204	141	173.667	12.5778	1.37128e-93	19.2588	2.02291e-05	3.25958e-91	15	0	15	0	15	0	0	0	0	0	0	15	18	0	18	0	18	0	0	0	0	0	0	18	12	2	12	2	12	0	0	0	0	0	0	12	15	216	0
ENSCAFT00000049587.2 (Canis_familiaris.CanFam3.1.ncrna)	ENSCAFT00000049587.2	Canis_familiaris.CanFam3.1.ncrna	5648	3581	4286	1.60225	6.90158e-17	2.47717	0.000768088	3.77504e-15	7582	7206	7582	142	157	0	0	0	0	0	0	7582	7372	7008	7372	148	164	0	0	0	0	0	0	7372	6396	6099	6396	87	96	0	0	0	0	0	0	6396	7116.67	11211	10829
ENSCAFT00000050083.2 (Canis_familiaris.CanFam3.1.ncrna)	ENSCAFT00000050083.2	Canis_familiaris.CanFam3.1.ncrna	1065	789	912.667	3.1904	6.5942e-146	4.92341	0.000119763	5.52629e-143	402	205	402	18	18	0	0	0	0	0	0	402	434	205	434	24	26	0	0	0	0	0	0	434	414	214	414	19	20	0	0	0	0	0	0	414	416.667	1203	670
ENSCAFT00000052854.2 (Canis_familiaris.CanFam3.1.ncrna)	ENSCAFT00000052854.2	Canis_familiaris.CanFam3.1.ncrna	4076	2392	2955	1.48085	1.83464e-49	2.28975	0.000579071	2.07975e-47	6558	6361	6558	0	0	0	0	0	0	0	0	6558	6375	6224	6375	0	0	0	0	0	0	0	0	6375	5503	5332	5503	0	0	0	0	0	0	0	0	5503	6145.33	8955	8783
ENSCAFT00000053269.2 (Canis_familiaris.CanFam3.1.ncrna)	ENSCAFT00000053269.2	Canis_familiaris.CanFam3.1.ncrna	16	5	8.33333	1.4717	1.02666e-05	2.26228	1.64503e-06	0.000287311	20	11	20	5	6	0	0	0	0	0	0	20	17	8	17	4	7	0	0	0	0	0	0	17	16	5	16	1	1	0	0	0	0	0	0	16	17.6667	24	10
ENSCAFT00000055006.2 (Canis_familiaris.CanFam3.1.ncrna)	ENSCAFT00000055006.2	Canis_familiaris.CanFam3.1.ncrna	17	6	9.66667	1.70732	1.59409e-06	2.61966	1.63675e-06	4.82661e-05	16	8	16	1	3	0	0	0	0	0	0	16	15	6	15	1	5	0	0	0	0	0	0	15	10	5	10	1	2	0	0	0	0	0	0	10	13.6667	21	3
ENSCAFT00000055246.2 (Canis_familiaris.CanFam3.1.ncrna)	ENSCAFT00000055246.2	Canis_familiaris.CanFam3.1.ncrna	21	12	14.3333	2	3.11358e-09	3.06834	2.19088e-06	1.20069e-07	18	5	18	0	0	0	0	0	0	0	0	18	15	2	15	0	0	0	0	0	0	0	0	15	10	1	10	0	0	0	0	0	0	0	0	10	14.3333	27	9
ENSCAFT00000055852.2 (Canis_familiaris.CanFam3.1.ncrna)	ENSCAFT00000055852.2	Canis_familiaris.CanFam3.1.ncrna	11	7	4.33333	1.39394	0.00251252	2.13541	9.2713e-07	0.0465149	7	4	7	4	7	0	0	0	0	0	0	7	8	6	8	6	7	0	0	0	0	0	0	8	18	13	18	13	17	0	0	0	0	0	0	18	11	15	4
ENSCAFT00000056776.2 (Canis_familiaris.CanFam3.1.ncrna)	ENSCAFT00000056776.2	Canis_familiaris.CanFam3.1.ncrna	9940	8451	9236.33	1.74183	9.44009e-22	2.6889	0.00153985	6.15323e-20	12651	9003	12651	0	0	0	0	0	0	0	0	12651	12235	8924	12235	0	0	0	0	0	0	0	0	12235	12466	9006	12466	0	0	0	0	0	0	0	0	12466	12450.7	22175	18513
ENSCAFT00000059625.1 (Canis_familiaris.CanFam3.1.ncrna)	ENSCAFT00000059625.1	Canis_familiaris.CanFam3.1.ncrna	118	103	110.333	8.35556	1.58235e-100	12.7907	1.30712e-05	4.73e-98	13	9	13	9	12	0	0	0	0	0	0	13	14	1	14	1	10	0	0	0	0	0	0	14	18	11	18	11	18	0	0	0	0	0	0	18	15	128	70
ENSCAFT00000060125.1 (Canis_familiaris.CanFam3.1.ncrna)	ENSCAFT00000060125.1	Canis_familiaris.CanFam3.1.ncrna	4728	3560	3962	1.47953	7.33716e-75	2.28576	0.000777344	1.21675e-72	8779	1223	8779	11	16	0	0	0	0	0	0	8779	7852	1096	7852	5	12	0	0	0	0	0	0	7852	8156	1199	8156	15	17	0	0	0	0	0	0	8156	8262.33	12580	3201
ENSCAFT00000061408.1 (Canis_familiaris.CanFam3.1.ncrna)	ENSCAFT00000061408.1	Canis_familiaris.CanFam3.1.ncrna	20	11	14.3333	2.04878	4.15405e-09	3.14059	2.16452e-06	1.58628e-07	10	4	10	0	0	0	0	0	0	0	0	10	14	8	14	0	0	0	0	0	0	0	0	14	17	10	17	0	0	0	0	0	0	0	0	17	13.6667	30	8
ENSCAFT00000061677.1 (Canis_familiaris.CanFam3.1.ncrna)	ENSCAFT00000061677.1	Canis_familiaris.CanFam3.1.ncrna	32	23	25.3333	2.16923	1.30191e-15	3.33555	3.72682e-06	6.7514e-14	23	5	23	1	5	0	0	0	0	0	0	23	25	14	25	8	11	0	0	0	0	0	0	25	17	5	17	1	3	0	0	0	0	0	0	17	21.6667	49	12
ENSCAFT00000061889.1 (Canis_familiaris.CanFam3.1.ncrna)	ENSCAFT00000061889.1	Canis_familiaris.CanFam3.1.ncrna	17	7	10.6667	1.54237	6.56304e-07	2.37116	1.98824e-06	2.05477e-05	17	11	17	2	2	0	0	0	0	0	0	17	20	10	20	0	5	0	0	0	0	0	0	20	22	9	22	2	5	0	0	0	0	0	0	22	19.6667	30	11
ENSCAFT00000062308.1 (Canis_familiaris.CanFam3.1.ncrna)	ENSCAFT00000062308.1	Canis_familiaris.CanFam3.1.ncrna	802	659	722	3.10906	8.57091e-131	4.79464	9.5204e-05	4.90538e-128	303	12	303	10	276	0	0	0	0	0	0	303	395	7	395	7	362	0	0	0	0	0	0	395	329	1	329	1	303	0	0	0	0	0	0	329	342.333	1105	2
ENSCAFT00000062877.1 (Canis_familiaris.CanFam3.1.ncrna)	ENSCAFT00000062877.1	Canis_familiaris.CanFam3.1.ncrna	174	151	159.667	8.72581	8.36676e-115	13.397	1.88754e-05	3.44439e-112	21	7	21	6	14	0	0	0	0	0	0	21	25	15	25	4	5	0	0	0	0	0	0	25	16	5	16	2	4	0	0	0	0	0	0	16	20.6667	190	184
ENSCAFT00000064070.1 (Canis_familiaris.CanFam3.1.ncrna)	ENSCAFT00000064070.1	Canis_familiaris.CanFam3.1.ncrna	25	8	14.6667	1.91667	2.07404e-08	2.94285	2.29377e-06	7.52796e-07	22	0	22	0	0	0	0	0	0	0	0	22	12	0	12	0	0	0	0	0	0	0	0	12	14	0	14	0	0	0	0	0	0	0	0	14	16	33	0
ENSCAFT00000064613.1 (Canis_familiaris.CanFam3.1.ncrna)	ENSCAFT00000064613.1	Canis_familiaris.CanFam3.1.ncrna	202	156	179.333	3.57416	1.18001e-115	5.51304	2.30413e-05	4.94454e-113	75	49	75	0	0	0	0	0	0	0	0	75	76	49	76	0	0	0	0	0	0	0	0	76	58	35	58	0	0	0	0	0	0	0	0	58	69.6667	256	162
ENSCAFT00000064745.1 (Canis_familiaris.CanFam3.1.ncrna)	ENSCAFT00000064745.1	Canis_familiaris.CanFam3.1.ncrna	65	48	53.6667	4.15686	4.3765e-35	6.36948	6.74118e-06	3.98822e-33	14	10	14	10	12	0	0	0	0	0	0	14	14	11	14	11	14	0	0	0	0	0	0	14	23	19	23	19	22	0	0	0	0	0	0	23	17	62	33
ENSCAFT00000064909.1 (Canis_familiaris.CanFam3.1.ncrna)	ENSCAFT00000064909.1	Canis_familiaris.CanFam3.1.ncrna	21	5	10.3333	2.14815	4.14656e-06	3.27334	1.52544e-06	0.000120273	1	0	1	0	1	0	0	0	0	0	0	1	13	10	13	10	13	0	0	0	0	0	0	13	13	8	13	8	13	0	0	0	0	0	0	13	9	18	12
ENSCAFT00000066217.1 (Canis_familiaris.CanFam3.1.ncrna)	ENSCAFT00000066217.1	Canis_familiaris.CanFam3.1.ncrna	588	500	539.333	9.51579	7.6318e-136	14.6605	6.34455e-05	5.04462e-133	52	21	52	21	45	0	0	0	0	0	0	52	86	16	86	15	70	0	0	0	0	0	0	86	52	20	52	18	39	0	0	0	0	0	0	52	63.3333	616	251
ENSCAFT00000066287.1 (Canis_familiaris.CanFam3.1.ncrna)	ENSCAFT00000066287.1	Canis_familiaris.CanFam3.1.ncrna	28	23	24.6667	2.89744	4.56467e-17	4.43615	3.30547e-06	2.51437e-15	13	1	13	0	0	0	0	0	0	0	0	13	15	0	15	0	7	0	0	0	0	0	0	15	11	2	11	2	4	0	0	0	0	0	0	11	13	36	3
ENSCAFT00000066767.1 (Canis_familiaris.CanFam3.1.ncrna)	ENSCAFT00000066767.1	Canis_familiaris.CanFam3.1.ncrna	14614	11860	13051	1.62751	6.89253e-16	2.51327	0.00230407	3.61019e-14	21526	10288	21526	3	9	0	0	0	0	0	0	21526	20149	10082	20149	3	7	0	0	0	0	0	0	20149	20719	10306	20719	10	14	0	0	0	0	0	0	20719	20798	34763	21721
ENSCAFT00000068774.1 (Canis_familiaris.CanFam3.1.ncrna)	ENSCAFT00000068774.1	Canis_familiaris.CanFam3.1.ncrna	18	2	7.66667	2	5.16826e-05	3.05054	1.17335e-06	0.00131678	9	4	9	0	4	0	0	0	0	0	0	9	4	2	4	0	2	0	0	0	0	0	0	4	10	2	10	0	6	0	0	0	0	0	0	10	7.66667	13	2
ENSCAFT00000069599.1 (Canis_familiaris.CanFam3.1.ncrna)	ENSCAFT00000069599.1	Canis_familiaris.CanFam3.1.ncrna	62684	55848	57554.7	5.54594	2.85361e-52	8.591	0.007009	3.33141e-50	14625	8824	14625	8805	14605	0	0	0	0	0	0	14625	12490	7603	12490	7583	12468	0	0	0	0	0	0	12490	10867	6837	10867	6821	10850	0	0	0	0	0	0	10867	12660.7	68338	42588
ENSCAFT00000070849.1 (Canis_familiaris.CanFam3.1.ncrna)	ENSCAFT00000070849.1	Canis_familiaris.CanFam3.1.ncrna	32	18	21.3333	2.45455	2.83559e-13	3.76753	2.99801e-06	1.3388e-11	20	3	20	3	3	0	0	0	0	0	0	20	13	5	13	2	4	0	0	0	0	0	0	13	11	4	11	0	2	0	0	0	0	0	0	11	14.6667	43	14
ENSCAFT00000070939.1 (Canis_familiaris.CanFam3.1.ncrna)	ENSCAFT00000070939.1	Canis_familiaris.CanFam3.1.ncrna	24	14	17.3333	1.67532	2.19298e-10	2.57801	2.98124e-06	9.1402e-09	20	19	20	0	0	0	0	0	0	0	0	20	29	27	29	0	0	0	0	0	0	0	0	29	28	25	28	0	0	0	0	0	0	0	0	28	25.6667	44	43
ENSCAFT00000071611.1 (Canis_familiaris.CanFam3.1.ncrna)	ENSCAFT00000071611.1	Canis_familiaris.CanFam3.1.ncrna	139	109	116.333	2.88649	2.25871e-83	4.44798	1.55971e-05	4.43529e-81	62	57	62	0	0	0	0	0	0	0	0	62	53	44	53	0	0	0	0	0	0	0	0	53	70	66	70	0	0	0	0	0	0	0	0	70	61.6667	171	164
ENSCAFT00000071727.1 (Canis_familiaris.CanFam3.1.ncrna)	ENSCAFT00000071727.1	Canis_familiaris.CanFam3.1.ncrna	262	168	209	1.57052	7.84534e-53	2.42276	3.81782e-05	9.251e-51	345	332	345	2	2	0	0	0	0	0	0	345	389	375	389	2	5	0	0	0	0	0	0	389	365	346	365	2	3	0	0	0	0	0	0	365	366.333	586	574
ENSCAFT00000071867.1 (Canis_familiaris.CanFam3.1.ncrna)	ENSCAFT00000071867.1	Canis_familiaris.CanFam3.1.ncrna	15	6	8.66667	1.86667	3.93573e-06	2.85586	1.37829e-06	0.000114441	10	3	10	0	0	0	0	0	0	0	0	10	9	3	9	0	0	0	0	0	0	0	0	9	11	2	11	1	3	0	0	0	0	0	0	11	10	24	20
ENSCAFT00000072081.1 (Canis_familiaris.CanFam3.1.ncrna)	ENSCAFT00000072081.1	Canis_familiaris.CanFam3.1.ncrna	18	12	15	2.32353	3.92803e-10	3.55481	2.14655e-06	1.6072e-08	10	1	10	1	9	0	0	0	0	0	0	10	12	3	12	1	9	0	0	0	0	0	0	12	12	7	12	7	11	0	0	0	0	0	0	12	11.3333	28	19
ENSCAFT00000072896.1 (Canis_familiaris.CanFam3.1.ncrna)	ENSCAFT00000072896.1	Canis_familiaris.CanFam3.1.ncrna	190	156	170.333	2.38108	2.76507e-108	3.67359	2.41638e-05	9.90593e-106	115	110	115	0	0	0	0	0	0	0	0	115	125	113	125	0	0	0	0	0	0	0	0	125	130	120	130	0	0	0	0	0	0	0	0	130	123.333	305	291
ENSCAFT00000073922.1 (Canis_familiaris.CanFam3.1.ncrna)	ENSCAFT00000073922.1	Canis_familiaris.CanFam3.1.ncrna	176	142	155.333	10.1373	3.59129e-119	15.5273	1.82239e-05	1.60517e-116	19	19	19	0	0	0	0	0	0	0	0	19	18	18	18	0	0	0	0	0	0	0	0	18	14	13	14	0	0	0	0	0	0	0	0	14	17	167	167
ENSCAFT00000075181.1 (Canis_familiaris.CanFam3.1.ncrna)	ENSCAFT00000075181.1	Canis_familiaris.CanFam3.1.ncrna	17	8	10.6667	1.82051	3.20771e-07	2.79054	1.72274e-06	1.04181e-05	11	9	11	0	0	0	0	0	0	0	0	11	15	9	15	0	1	0	0	0	0	0	0	15	13	9	13	0	2	0	0	0	0	0	0	13	13	21	17
ENSCAFT00000075469.1 (Canis_familiaris.CanFam3.1.ncrna)	ENSCAFT00000075469.1	Canis_familiaris.CanFam3.1.ncrna	303	253	272	6.13208	1.97649e-49	9.46095	3.28628e-05	2.23515e-47	71	11	71	11	68	0	0	0	0	0	0	71	32	3	32	2	28	0	0	0	0	0	0	32	56	6	56	6	56	0	0	0	0	0	0	56	53	335	0
ENSCAFT00000075928.1 (Canis_familiaris.CanFam3.1.ncrna)	ENSCAFT00000075928.1	Canis_familiaris.CanFam3.1.ncrna	160	134	145	10.4565	4.7031e-133	15.9955	1.69928e-05	2.82976e-130	11	5	11	5	11	0	0	0	0	0	0	11	13	9	13	9	13	0	0	0	0	0	0	13	22	18	22	18	20	0	0	0	0	0	0	22	15.3333	163	140
ENSCAFT00000075970.1 (Canis_familiaris.CanFam3.1.ncrna)	ENSCAFT00000075970.1	Canis_familiaris.CanFam3.1.ncrna	29	15	15	1.52326	3.33867e-06	2.33883	2.8324e-06	9.78682e-05	25	2	25	0	0	0	0	0	0	0	0	25	21	2	21	0	0	0	0	0	0	0	0	21	40	8	40	0	0	0	0	0	0	0	0	40	28.6667	50	2
ENSCAFT00000076075.1 (Canis_familiaris.CanFam3.1.ncrna)	ENSCAFT00000076075.1	Canis_familiaris.CanFam3.1.ncrna	4798	2967	3601.33	1.54472	9.09269e-15	2.38833	0.000670659	4.56884e-13	7034	6783	7034	0	0	0	0	0	0	0	0	7034	6857	6627	6857	0	0	0	0	0	0	0	0	6857	5943	5745	5943	0	1	0	0	0	0	0	0	5943	6611.33	10073	9835
ENSCAFT00000076148.1 (Canis_familiaris.CanFam3.1.ncrna)	ENSCAFT00000076148.1	Canis_familiaris.CanFam3.1.ncrna	204	170	186.667	14.6585	3.8934e-133	22.4128	2.16434e-05	2.40423e-130	13	3	13	3	6	0	0	0	0	0	0	13	16	5	16	5	12	0	0	0	0	0	0	16	12	7	12	6	8	0	0	0	0	0	0	12	13.6667	216	182
ENSCAFT00000076299.1 (Canis_familiaris.CanFam3.1.ncrna)	ENSCAFT00000076299.1	Canis_familiaris.CanFam3.1.ncrna	83	52	62	1.49866	5.62608e-30	2.31451	1.19658e-05	4.63224e-28	137	118	137	118	137	0	0	0	0	0	0	137	126	113	126	113	126	0	0	0	0	0	0	126	110	94	110	94	110	0	0	0	0	0	0	110	124.333	193	166
ENSCAFT00000076881.1 (Canis_familiaris.CanFam3.1.ncrna)	ENSCAFT00000076881.1	Canis_familiaris.CanFam3.1.ncrna	53307	48372	49850.7	3.07694	0	4.75233	0.00658902	0	25149	23933	25149	0	0	0	0	0	0	0	0	25149	23623	22416	23623	0	0	0	0	0	0	0	0	23623	23234	22110	23234	0	0	0	0	0	0	0	0	23234	24002	73022	71037
ENSCAFT00000076923.1 (Canis_familiaris.CanFam3.1.ncrna)	ENSCAFT00000076923.1	Canis_familiaris.CanFam3.1.ncrna	80	49	63	1.79747	1.70563e-29	2.77378	1.02702e-05	1.38489e-27	80	75	80	1	1	0	0	0	0	0	0	80	82	77	82	0	0	0	0	0	0	0	0	82	75	69	75	0	0	0	0	0	0	0	0	75	79	155	150
ENSCAFT00000077352.1 (Canis_familiaris.CanFam3.1.ncrna)	ENSCAFT00000077352.1	Canis_familiaris.CanFam3.1.ncrna	11	4	6.66667	1.55556	6.77295e-05	2.38519	1.23146e-06	0.00169255	10	0	10	0	0	0	0	0	0	0	0	10	13	0	13	0	0	0	0	0	0	0	0	13	13	0	13	0	0	0	0	0	0	0	0	13	12	17	0
ENSCAFT00000078594.1 (Canis_familiaris.CanFam3.1.ncrna)	ENSCAFT00000078594.1	Canis_familiaris.CanFam3.1.ncrna	278	160	198.667	2.89206	5.18815e-42	4.46328	2.65765e-05	5.31484e-40	124	29	124	29	57	0	0	0	0	0	0	124	106	18	106	17	37	0	0	0	0	0	0	106	85	10	85	10	31	0	0	0	0	0	0	85	105	266	72
ENSCAFT00000078908.1 (Canis_familiaris.CanFam3.1.ncrna)	ENSCAFT00000078908.1	Canis_familiaris.CanFam3.1.ncrna	46	22	28	1.84848	2.99371e-12	2.84912	4.48396e-06	1.35747e-10	31	14	31	0	6	0	0	0	0	0	0	31	39	15	39	0	8	0	0	0	0	0	0	39	29	12	29	2	6	0	0	0	0	0	0	29	33	53	14
ENSCAFT00000080459.1 (Canis_familiaris.CanFam3.1.ncrna)	ENSCAFT00000080459.1	Canis_familiaris.CanFam3.1.ncrna	383	339	352.667	2.25803	1.74691e-23	3.48815	5.10445e-05	1.20921e-21	292	276	292	276	292	0	0	0	0	0	0	292	287	269	287	269	287	0	0	0	0	0	0	287	262	244	262	244	262	0	0	0	0	0	0	262	280.333	628	600
ENSCAFT00000080913.1 (Canis_familiaris.CanFam3.1.ncrna)	ENSCAFT00000080913.1	Canis_familiaris.CanFam3.1.ncrna	120	102	110	6.15625	1.62117e-102	9.4509	1.32794e-05	5.14074e-100	25	6	25	5	13	0	0	0	0	0	0	25	21	4	21	2	5	0	0	0	0	0	0	21	18	6	18	5	8	0	0	0	0	0	0	18	21.3333	133	41
ENSCAFT00000081225.1 (Canis_familiaris.CanFam3.1.ncrna)	ENSCAFT00000081225.1	Canis_familiaris.CanFam3.1.ncrna	314	212	265.333	2.3311	1.18242e-131	3.59597	3.78938e-05	7.02435e-129	197	8	197	6	147	0	0	0	0	0	0	197	209	12	209	7	145	0	0	0	0	0	0	209	192	7	192	4	133	0	0	0	0	0	0	192	199.333	479	0
ENSCAFT00000081555.1 (Canis_familiaris.CanFam3.1.ncrna)	ENSCAFT00000081555.1	Canis_familiaris.CanFam3.1.ncrna	179	108	135.667	3.09794	3.07581e-63	4.77411	1.78828e-05	4.20848e-61	69	0	69	0	0	0	0	0	0	0	0	69	71	0	71	0	0	0	0	0	0	0	0	71	54	0	54	0	4	0	0	0	0	0	0	54	64.6667	177	0
ENSCAFT00000081617.1 (Canis_familiaris.CanFam3.1.ncrna)	ENSCAFT00000081617.1	Canis_familiaris.CanFam3.1.ncrna	15	3	6.33333	1.44186	0.000145705	2.21401	1.28677e-06	0.00343968	14	6	14	0	4	0	0	0	0	0	0	14	12	5	12	0	3	0	0	0	0	0	0	12	17	8	17	1	5	0	0	0	0	0	0	17	14.3333	16	6
ENSCAFT00000081763.1 (Canis_familiaris.CanFam3.1.ncrna)	ENSCAFT00000081763.1	Canis_familiaris.CanFam3.1.ncrna	13	5	7.33333	1.44	3.33291e-05	2.21342	1.49272e-06	0.000875304	20	3	20	2	6	0	0	0	0	0	0	20	13	3	13	2	5	0	0	0	0	0	0	13	17	2	17	2	11	0	0	0	0	0	0	17	16.6667	24	0
ENSCAFT00000081917.1 (Canis_familiaris.CanFam3.1.ncrna)	ENSCAFT00000081917.1	Canis_familiaris.CanFam3.1.ncrna	5314	3428	4056	1.61974	3.84255e-18	2.50418	0.000719278	2.18853e-16	6981	6754	6981	0	0	0	0	0	0	0	0	6981	6768	6588	6768	0	0	0	0	0	0	0	0	6768	5885	5715	5885	0	0	0	0	0	0	0	0	5885	6544.67	10407	10174
ENSCAFT00000082979.1 (Canis_familiaris.CanFam3.1.ncrna)	ENSCAFT00000082979.1	Canis_familiaris.CanFam3.1.ncrna	197	170	182	20.5	3.22479e-146	31.1786	2.09404e-05	2.80264e-143	10	5	10	3	8	0	0	0	0	0	0	10	6	5	6	4	5	0	0	0	0	0	0	6	12	11	12	5	6	0	0	0	0	0	0	12	9.33333	180	100
ENSCAFT00000083784.1 (Canis_familiaris.CanFam3.1.ncrna)	ENSCAFT00000083784.1	Canis_familiaris.CanFam3.1.ncrna	26	10	16.6667	2.11111	4.94937e-10	3.23908	2.48008e-06	2.01456e-08	20	0	20	0	0	0	0	0	0	0	0	20	13	0	13	0	0	0	0	0	0	0	0	13	12	0	12	0	0	0	0	0	0	0	0	12	15	34	0
ENSCAFT00000084155.1 (Canis_familiaris.CanFam3.1.ncrna)	ENSCAFT00000084155.1	Canis_familiaris.CanFam3.1.ncrna	17	11	11	1.55	4.39594e-07	2.38448	2.0405e-06	1.40631e-05	19	3	19	0	8	0	0	0	0	0	0	19	26	3	26	0	16	0	0	0	0	0	0	26	15	1	15	0	8	0	0	0	0	0	0	15	20	31	3
ENSCAFT00000084342.1 (Canis_familiaris.CanFam3.1.ncrna)	ENSCAFT00000084342.1	Canis_familiaris.CanFam3.1.ncrna	1198	927	1043	3.29567	1.91235e-44	5.0932	0.000135931	2.04438e-42	502	32	502	28	492	0	0	0	0	0	0	502	459	31	459	30	453	0	0	0	0	0	0	459	402	29	402	29	396	0	0	0	0	0	0	402	454.333	1506	151
ENSCAFT00000084510.1 (Canis_familiaris.CanFam3.1.ncrna)	ENSCAFT00000084510.1	Canis_familiaris.CanFam3.1.ncrna	9980	8550	9295.67	1.74804	5.50303e-23	2.69859	0.00154564	3.73212e-21	12645	8993	12645	4	4	0	0	0	0	0	0	12645	12209	8909	12209	0	0	0	0	0	0	0	0	12209	12426	8994	12426	0	0	0	0	0	0	0	0	12426	12426.7	22189	18541
ENSCAFT00000085609.1 (Canis_familiaris.CanFam3.1.ncrna)	ENSCAFT00000085609.1	Canis_familiaris.CanFam3.1.ncrna	26	13	17	1.69863	3.82777e-10	2.61315	2.89048e-06	1.56755e-08	18	18	18	0	0	0	0	0	0	0	0	18	28	26	28	0	0	0	0	0	0	0	0	28	27	24	27	0	0	0	0	0	0	0	0	27	24.3333	44	42
ENSCAFT00000086641.1 (Canis_familiaris.CanFam3.1.ncrna)	ENSCAFT00000086641.1	Canis_familiaris.CanFam3.1.ncrna	202	153	178.667	3.57692	2.70745e-142	5.51728	2.29523e-05	2.08301e-139	75	49	75	0	0	0	0	0	0	0	0	75	75	47	75	0	0	0	0	0	0	0	0	75	58	35	58	0	0	0	0	0	0	0	0	58	69.3333	256	161
ENSCAFT00000086750.1 (Canis_familiaris.CanFam3.1.ncrna)	ENSCAFT00000086750.1	Canis_familiaris.CanFam3.1.ncrna	95	60	74	1.7957	3.57119e-36	2.77039	1.20653e-05	3.32538e-34	100	74	100	65	71	0	0	0	0	0	0	100	81	52	81	36	47	0	0	0	0	0	0	81	98	70	98	59	70	0	0	0	0	0	0	98	93	167	154
ENSCAFT00000086768.1 (Canis_familiaris.CanFam3.1.ncrna)	ENSCAFT00000086768.1	Canis_familiaris.CanFam3.1.ncrna	11	10	5.33333	1.36364	0.000474408	2.09639	1.18773e-06	0.0103363	22	9	22	0	0	0	0	0	0	0	0	22	11	2	11	0	0	0	0	0	0	0	0	11	11	3	11	0	0	0	0	0	0	0	0	11	14.6667	22	1
ENSCAFT00000087428.1 (Canis_familiaris.CanFam3.1.ncrna)	ENSCAFT00000087428.1	Canis_familiaris.CanFam3.1.ncrna	8769	5979	6836.67	1.60975	1.82073e-19	2.4895	0.00122007	1.0913e-17	12071	11281	12071	0	0	0	0	0	0	0	0	12071	11468	10792	11468	0	0	0	0	0	0	0	0	11468	10098	9493	10098	0	0	0	0	0	0	0	0	10098	11212.3	17833	17305
ENSCAFT00000087554.1 (Canis_familiaris.CanFam3.1.ncrna)	ENSCAFT00000087554.1	Canis_familiaris.CanFam3.1.ncrna	14	3	6	1.62069	0.000230168	2.47969	1.06314e-06	0.00528991	5	1	5	0	3	0	0	0	0	0	0	5	13	8	13	3	4	0	0	0	0	0	0	13	11	1	11	0	7	0	0	0	0	0	0	11	9.66667	14	10
ENSCAFT00000088934.1 (Canis_familiaris.CanFam3.1.ncrna)	ENSCAFT00000088934.1	Canis_familiaris.CanFam3.1.ncrna	10222	8771	9545	1.75171	2.57164e-23	2.70417	0.00158455	1.76189e-21	12912	9204	12912	0	0	0	0	0	0	0	0	12912	12478	9093	12478	0	0	0	0	0	0	0	0	12478	12703	9222	12703	0	0	0	0	0	0	0	0	12703	12697.7	22700	18947
ENSCAFT00000089110.1 (Canis_familiaris.CanFam3.1.ncrna)	ENSCAFT00000089110.1	Canis_familiaris.CanFam3.1.ncrna	16	6	9.66667	1.47541	2.37364e-06	2.26914	1.90193e-06	7.06835e-05	21	18	21	0	0	0	0	0	0	0	0	21	18	16	18	0	0	0	0	0	0	0	0	18	22	18	22	0	0	0	0	0	0	0	0	22	20.3333	27	19
ENSCAFT00000089743.1 (Canis_familiaris.CanFam3.1.ncrna)	ENSCAFT00000089743.1	Canis_familiaris.CanFam3.1.ncrna	14	3	6.33333	1.55882	0.000224511	2.38753	1.16661e-06	0.00517766	9	3	9	0	0	0	0	0	0	0	0	9	11	0	11	0	0	0	0	0	0	0	0	11	14	1	14	0	0	0	0	0	0	0	0	14	11.3333	23	3
ENSCAFT00000089803.1 (Canis_familiaris.CanFam3.1.ncrna)	ENSCAFT00000089803.1	Canis_familiaris.CanFam3.1.ncrna	154	109	113.667	2.12914	6.40321e-14	3.29705	1.68859e-05	3.10443e-12	138	72	138	71	137	0	0	0	0	0	0	138	70	35	70	35	68	0	0	0	0	0	0	70	94	50	94	50	94	0	0	0	0	0	0	94	100.667	203	149
ENSCAFT00000089893.1 (Canis_familiaris.CanFam3.1.ncrna)	ENSCAFT00000089893.1	Canis_familiaris.CanFam3.1.ncrna	26	15	18.3333	3.89474	7.7107e-14	5.89888	2.32445e-06	3.71912e-12	7	1	7	1	4	0	0	0	0	0	0	7	2	2	2	2	2	0	0	0	0	0	0	2	10	0	10	0	10	0	0	0	0	0	0	10	6.33333	24	0
ENSCAFT00000090034.1 (Canis_familiaris.CanFam3.1.ncrna)	ENSCAFT00000090034.1	Canis_familiaris.CanFam3.1.ncrna	4454	3919	4092.67	8.3433	1.74455e-215	12.8826	0.000484395	2.72912e-212	612	139	612	139	611	0	0	0	0	0	0	612	532	114	532	114	531	0	0	0	0	0	0	532	528	95	528	93	526	0	0	0	0	0	0	528	557.333	4451	843
ENSCAFT00000090556.1 (Canis_familiaris.CanFam3.1.ncrna)	ENSCAFT00000090556.1	Canis_familiaris.CanFam3.1.ncrna	21	10	14	2.02439	2.56582e-09	3.10319	2.126e-06	9.94356e-08	15	9	15	0	5	0	0	0	0	0	0	15	11	10	11	0	0	0	0	0	0	0	0	11	15	10	15	0	2	0	0	0	0	0	0	15	13.6667	26	21
ENSCAFT00000091115.1 (Canis_familiaris.CanFam3.1.ncrna)	ENSCAFT00000091115.1	Canis_familiaris.CanFam3.1.ncrna	440	369	383	1.54793	1.46866e-12	2.39194	7.11676e-05	6.7442e-11	748	488	748	488	748	0	0	0	0	0	0	748	699	459	699	459	699	0	0	0	0	0	0	699	650	451	650	451	650	0	0	0	0	0	0	650	699	1068	832
ENSCAFT00000091135.1 (Canis_familiaris.CanFam3.1.ncrna)	ENSCAFT00000091135.1	Canis_familiaris.CanFam3.1.ncrna	4074	2308	2906.67	1.46554	1.24593e-44	2.2661	0.000577516	1.335e-42	6679	6432	6679	0	0	0	0	0	0	0	0	6679	6467	6264	6467	0	0	0	0	0	0	0	0	6467	5585	5390	5585	3	3	0	0	0	0	0	0	5585	6243.67	9017	8819
ENSCAFT00000091326.1 (Canis_familiaris.CanFam3.1.ncrna)	ENSCAFT00000091326.1	Canis_familiaris.CanFam3.1.ncrna	199	139	162.667	6.95122	1.74978e-101	10.6758	1.94455e-05	5.36726e-99	26	3	26	1	9	0	0	0	0	0	0	26	35	7	35	4	20	0	0	0	0	0	0	35	21	8	21	8	15	0	0	0	0	0	0	21	27.3333	185	33
ENSCAFT00000091455.1 (Canis_familiaris.CanFam3.1.ncrna)	ENSCAFT00000091455.1	Canis_familiaris.CanFam3.1.ncrna	12331	8786	10225	1.80613	5.21169e-26	2.78534	0.00165789	3.95137e-24	12817	0	12817	0	12817	0	0	0	0	0	0	12817	12758	0	12758	0	12757	0	0	0	0	0	0	12758	12477	0	12477	0	12475	0	0	0	0	0	0	12477	12684	21544	0
ENSCAFT00000091489.1 (Canis_familiaris.CanFam3.1.ncrna)	ENSCAFT00000091489.1	Canis_familiaris.CanFam3.1.ncrna	85	65	75.6667	7.13514	3.1285e-72	10.8995	9.03994e-06	4.99401e-70	13	8	13	7	12	0	0	0	0	0	0	13	14	6	14	6	14	0	0	0	0	0	0	14	10	5	10	0	4	0	0	0	0	0	0	10	12.3333	78	59
ENSCAFT00000091981.1 (Canis_familiaris.CanFam3.1.ncrna)	ENSCAFT00000091981.1	Canis_familiaris.CanFam3.1.ncrna	55	37	41	2.98387	1.72723e-25	4.58761	5.45986e-06	1.28872e-23	27	9	27	9	23	0	0	0	0	0	0	27	21	1	21	0	20	0	0	0	0	0	0	21	14	7	14	6	13	0	0	0	0	0	0	14	20.6667	69	11
ENSCAFT00000092679.1 (Canis_familiaris.CanFam3.1.ncrna)	ENSCAFT00000092679.1	Canis_familiaris.CanFam3.1.ncrna	17	4	10.3333	2.06897	8.46594e-07	3.16334	1.55418e-06	2.62428e-05	10	0	10	0	0	0	0	0	0	0	0	10	7	0	7	0	0	0	0	0	0	0	0	7	12	1	12	0	0	0	0	0	0	0	0	12	9.66667	22	3
ENSCAFT00000092884.1 (Canis_familiaris.CanFam3.1.ncrna)	ENSCAFT00000092884.1	Canis_familiaris.CanFam3.1.ncrna	39	13	13.6667	1.41414	0.000418293	2.16742	2.83262e-06	0.0091948	28	19	28	6	6	0	0	0	0	0	0	28	42	21	42	6	15	0	0	0	0	0	0	42	29	17	29	5	6	0	0	0	0	0	0	29	33	30	25
ENSCAFT00000093028.1 (Canis_familiaris.CanFam3.1.ncrna)	ENSCAFT00000093028.1	Canis_familiaris.CanFam3.1.ncrna	93	60	74	3.55172	8.10295e-41	5.46543	9.5181e-06	8.10831e-39	29	0	29	0	29	0	0	0	0	0	0	29	36	0	36	0	36	0	0	0	0	0	0	36	22	0	22	0	22	0	0	0	0	0	0	22	29	89	0
ENSCAFT00000093238.1 (Canis_familiaris.CanFam3.1.ncrna)	ENSCAFT00000093238.1	Canis_familiaris.CanFam3.1.ncrna	36	3	16.6667	1.51546	1.05597e-07	2.33292	3.16483e-06	3.59895e-06	34	7	34	0	6	0	0	0	0	0	0	34	37	8	37	4	9	0	0	0	0	0	0	37	26	5	26	4	5	0	0	0	0	0	0	26	32.3333	36	0
ENSCAFT00000093391.1 (Canis_familiaris.CanFam3.1.ncrna)	ENSCAFT00000093391.1	Canis_familiaris.CanFam3.1.ncrna	11077	10017	10121	2.66711	3.15856e-67	4.12134	0.00138565	4.63232e-65	6634	4116	6634	4106	6621	0	0	0	0	0	0	6634	5721	3422	5721	3418	5714	0	0	0	0	0	0	5721	5858	3550	5858	3547	5852	0	0	0	0	0	0	5858	6071	15903	11083
ENSCAFT00000093415.1 (Canis_familiaris.CanFam3.1.ncrna)	ENSCAFT00000093415.1	Canis_familiaris.CanFam3.1.ncrna	26	9	16.6667	2.38889	1.31821e-10	3.65329	2.35908e-06	5.58346e-09	11	6	11	2	5	0	0	0	0	0	0	11	12	3	12	2	5	0	0	0	0	0	0	12	13	7	13	5	7	0	0	0	0	0	0	13	12	28	4
ENST00000315707.3 (Homo_sapiens.GRCh38.ncrna)	ENST00000315707.3	Homo_sapiens.GRCh38.ncrna	7926	6408	6934.67	2.12412	6.50371e-28	3.27356	0.00102779	5.17331e-26	6066	2587	6066	2577	6054	0	0	0	0	0	0	6066	6139	2665	6139	2655	6126	0	0	0	0	0	0	6139	6302	2539	6302	2530	6292	0	0	0	0	0	0	6302	6169	12547	4634
ENST00000363341.1 (Homo_sapiens.GRCh38.ncrna)	ENST00000363341.1	Homo_sapiens.GRCh38.ncrna	38	32	34	5.25	3.69862e-27	7.9762	4.16045e-06	2.87384e-25	6	6	6	6	6	0	0	0	0	0	0	6	8	8	8	8	8	0	0	0	0	0	0	8	10	9	10	9	9	0	0	0	0	0	0	10	8	40	34
ENST00000364308.1 (Homo_sapiens.GRCh38.ncrna)	ENST00000364308.1	Homo_sapiens.GRCh38.ncrna	151	105	127.667	2.68722	3.52825e-63	4.14376	1.74437e-05	4.8135e-61	77	60	77	48	48	0	0	0	0	0	0	77	70	55	70	44	45	0	0	0	0	0	0	70	80	54	80	45	46	0	0	0	0	0	0	80	75.6667	221	193
ENST00000365208.1 (Homo_sapiens.GRCh38.ncrna)	ENST00000365208.1	Homo_sapiens.GRCh38.ncrna	17	7	10	1.69767	1.0427e-06	2.60489	1.70045e-06	3.21516e-05	14	12	14	0	0	0	0	0	0	0	0	14	16	11	16	0	0	0	0	0	0	0	0	16	13	7	13	0	0	0	0	0	0	0	0	13	14.3333	22	19
ENST00000381493.2 (Homo_sapiens.GRCh38.ncrna)	ENST00000381493.2	Homo_sapiens.GRCh38.ncrna	32	18	16.3333	1.41525	7.56712e-07	2.17945	3.40936e-06	2.36125e-05	30	0	30	0	1	0	0	0	0	0	0	30	53	0	53	0	12	0	0	0	0	0	0	53	35	0	35	0	1	0	0	0	0	0	0	35	39.3333	47	1
ENST00000384478.1 (Homo_sapiens.GRCh38.ncrna)	ENST00000384478.1	Homo_sapiens.GRCh38.ncrna	245	143	180	2.9708	2.16574e-36	4.59813	2.40422e-05	2.03281e-34	99	79	99	79	79	0	0	0	0	0	0	99	99	81	99	81	81	0	0	0	0	0	0	99	76	47	76	47	47	0	0	0	0	0	0	76	91.3333	321	285
ENST00000410413.1 (Homo_sapiens.GRCh38.ncrna)	ENST00000410413.1	Homo_sapiens.GRCh38.ncrna	77813	66975	68977.3	2.40678	9.79372e-78	3.71712	0.00974352	1.70233e-75	52684	63	52684	12	52558	0	0	0	0	0	0	52684	47057	93	47057	24	46915	0	0	0	0	0	0	47057	47355	58	47355	10	47239	0	0	0	0	0	0	47355	49032	114828	50
ENST00000410717.1 (Homo_sapiens.GRCh38.ncrna)	ENST00000410717.1	Homo_sapiens.GRCh38.ncrna	177	98	105	1.61284	5.61802e-09	2.481	1.86249e-05	2.12972e-07	129	128	129	128	129	0	0	0	0	0	0	129	225	225	225	225	225	0	0	0	0	0	0	225	160	159	160	159	160	0	0	0	0	0	0	160	171.333	258	256
ENST00000410949.1 (Homo_sapiens.GRCh38.ncrna)	ENST00000410949.1	Homo_sapiens.GRCh38.ncrna	38	25	29.6667	2.97778	1.55532e-18	4.55864	3.94786e-06	8.96716e-17	12	7	12	7	9	0	0	0	0	0	0	12	11	2	11	2	5	0	0	0	0	0	0	11	22	17	22	17	18	0	0	0	0	0	0	22	15	37	34
ENST00000414046.3 (Homo_sapiens.GRCh38.ncrna)	ENST00000414046.3	Homo_sapiens.GRCh38.ncrna	13	4	6.33333	1.48718	0.000129138	2.2819	1.23351e-06	0.00311118	9	1	9	1	4	0	0	0	0	0	0	9	17	2	17	2	9	0	0	0	0	0	0	17	13	2	13	2	11	0	0	0	0	0	0	13	13	22	0
ENST00000414532.6 (Homo_sapiens.GRCh38.ncrna)	ENST00000414532.6	Homo_sapiens.GRCh38.ncrna	49	30	37.3333	4.86207	2.24089e-29	7.40578	4.60199e-06	1.81011e-27	5	0	5	0	1	0	0	0	0	0	0	5	13	1	13	0	4	0	0	0	0	0	0	13	11	1	11	1	3	0	0	0	0	0	0	11	9.66667	41	0
ENST00000415386.2 (Homo_sapiens.GRCh38.ncrna)	ENST00000415386.2	Homo_sapiens.GRCh38.ncrna	697	498	580.333	1.37749	1.07865e-54	2.12632	0.000126846	1.28809e-52	1515	1133	1515	12	228	0	0	0	0	0	0	1515	1541	1184	1541	9	193	0	0	0	0	0	0	1541	1556	1165	1556	11	222	0	0	0	0	0	0	1556	1537.33	2212	1818
ENST00000421315.2 (Homo_sapiens.GRCh38.ncrna)	ENST00000421315.2	Homo_sapiens.GRCh38.ncrna	24	6	15	3.04545	8.73901e-08	4.60944	1.98057e-06	3.00242e-06	6	0	6	0	6	0	0	0	0	0	0	6	6	0	6	0	5	0	0	0	0	0	0	6	10	3	10	2	8	0	0	0	0	0	0	10	7.33333	25	4
ENST00000431311.1 (Homo_sapiens.GRCh38.ncrna)	ENST00000431311.1	Homo_sapiens.GRCh38.ncrna	2773	2467	2629.33	9.73533	1.64829e-101	15.0524	0.000309226	5.08921e-99	344	65	344	0	0	0	0	0	0	0	0	344	288	58	288	0	0	0	0	0	0	0	0	288	271	50	271	0	0	0	0	0	0	0	0	271	301	3044	869
ENST00000438002.1 (Homo_sapiens.GRCh38.ncrna)	ENST00000438002.1	Homo_sapiens.GRCh38.ncrna	707	543	601	1.45052	1.05298e-61	2.23876	0.000121079	1.41597e-59	1292	1127	1292	0	0	0	0	0	0	0	0	1292	1356	1174	1356	0	3	0	0	0	0	0	0	1356	1354	1159	1354	0	1	0	0	0	0	0	0	1354	1334	1999	1791
ENST00000445808.3 (Homo_sapiens.GRCh38.ncrna)	ENST00000445808.3	Homo_sapiens.GRCh38.ncrna	32	27	27	3.25	7.66779e-19	4.97004	3.52914e-06	4.47027e-17	8	0	8	0	8	0	0	0	0	0	0	8	18	0	18	0	18	0	0	0	0	0	0	18	10	0	10	0	9	0	0	0	0	0	0	10	12	40	0
ENST00000450451.1 (Homo_sapiens.GRCh38.ncrna)	ENST00000450451.1	Homo_sapiens.GRCh38.ncrna	61	53	55	3.2	2.4798e-36	4.92004	7.21112e-06	2.31832e-34	30	3	30	3	30	0	0	0	0	0	0	30	22	1	22	1	22	0	0	0	0	0	0	22	23	0	23	0	23	0	0	0	0	0	0	23	25	76	29
ENST00000452982.1 (Homo_sapiens.GRCh38.ncrna)	ENST00000452982.1	Homo_sapiens.GRCh38.ncrna	1766	1543	1676.67	11.794	5.83128e-104	18.2175	0.00019568	1.90047e-101	173	0	173	0	0	0	0	0	0	0	0	173	157	0	157	0	0	0	0	0	0	0	0	157	136	0	136	0	0	0	0	0	0	0	0	136	155.333	1902	0
ENST00000453554.1 (Homo_sapiens.GRCh38.ncrna)	ENST00000453554.1	Homo_sapiens.GRCh38.ncrna	723	537	606.333	1.45865	4.0837e-58	2.25104	0.000121192	5.16582e-56	1279	1121	1279	0	0	0	0	0	0	0	0	1279	1339	1168	1339	0	0	0	0	0	0	0	0	1339	1348	1161	1348	0	0	0	0	0	0	0	0	1348	1322	2002	1787
ENST00000460249.5 (Homo_sapiens.GRCh38.ncrna)	ENST00000460249.5	Homo_sapiens.GRCh38.ncrna	210	164	160.667	2.47853	1.47264e-10	3.86781	2.26026e-05	6.20956e-09	165	0	165	0	0	0	0	0	0	0	0	165	93	0	93	0	0	0	0	0	0	0	0	93	68	0	68	0	0	0	0	0	0	0	0	68	108.667	278	0
ENST00000491009.6 (Homo_sapiens.GRCh38.ncrna)	ENST00000491009.6	Homo_sapiens.GRCh38.ncrna	210	167	160.333	2.4488	6.46643e-11	3.81951	2.26393e-05	2.79224e-09	167	0	167	0	0	0	0	0	0	0	0	167	94	0	94	0	0	0	0	0	0	0	0	94	71	0	71	0	0	0	0	0	0	0	0	71	110.667	281	0
ENST00000492250.5 (Homo_sapiens.GRCh38.ncrna)	ENST00000492250.5	Homo_sapiens.GRCh38.ncrna	215	161	160.667	2.46061	6.80031e-11	3.83929	2.26579e-05	2.92794e-09	165	0	165	0	0	0	0	0	0	0	0	165	96	0	96	0	0	0	0	0	0	0	0	96	69	0	69	0	0	0	0	0	0	0	0	69	110	284	0
ENST00000499525.1 (Homo_sapiens.GRCh38.ncrna)	ENST00000499525.1	Homo_sapiens.GRCh38.ncrna	741	633	670.667	2.87163	1.07707e-55	4.43362	9.00407e-05	1.29611e-53	379	311	379	0	0	0	0	0	0	0	0	379	346	287	346	0	0	0	0	0	0	0	0	346	350	298	350	0	0	0	0	0	0	0	0	350	358.333	983	894
ENST00000502125.6 (Homo_sapiens.GRCh38.ncrna)	ENST00000502125.6	Homo_sapiens.GRCh38.ncrna	1120	1001	1063.33	5.43672	7.41534e-99	8.39344	0.00012971	2.09644e-96	238	18	238	0	0	0	0	0	0	0	0	238	254	18	254	0	2	0	0	0	0	0	0	254	227	22	227	0	0	0	0	0	0	0	0	227	239.667	1323	157
ENST00000504082.1 (Homo_sapiens.GRCh38.ncrna)	ENST00000504082.1	Homo_sapiens.GRCh38.ncrna	40	20	31	5.04348	4.09182e-19	7.64125	3.80367e-06	2.41248e-17	5	4	5	4	5	0	0	0	0	0	0	5	7	6	7	6	7	0	0	0	0	0	0	7	11	10	11	10	11	0	0	0	0	0	0	11	7.66667	27	22
ENST00000521204.1 (Homo_sapiens.GRCh38.ncrna)	ENST00000521204.1	Homo_sapiens.GRCh38.ncrna	150	128	139.333	10.2889	8.80967e-128	15.7458	1.63425e-05	4.64547e-125	13	0	13	0	0	0	0	0	0	0	0	13	20	0	20	0	0	0	0	0	0	0	0	20	12	0	12	0	0	0	0	0	0	0	0	12	15	162	0
ENST00000528151.1 (Homo_sapiens.GRCh38.ncrna)	ENST00000528151.1	Homo_sapiens.GRCh38.ncrna	170	137	145.667	5.28431	1.67905e-124	8.12715	1.7807e-05	8.12367e-122	29	0	29	0	29	0	0	0	0	0	0	29	41	0	41	0	41	0	0	0	0	0	0	41	32	0	32	0	32	0	0	0	0	0	0	32	34	171	0
ENST00000558929.5 (Homo_sapiens.GRCh38.ncrna)	ENST00000558929.5	Homo_sapiens.GRCh38.ncrna	1123	1008	1066.67	5.51977	7.91403e-100	8.52125	0.000129939	2.33593e-97	232	18	232	0	0	0	0	0	0	0	0	232	252	17	252	0	0	0	0	0	0	0	0	252	224	22	224	0	0	0	0	0	0	0	0	224	236	1321	156
ENST00000561344.5 (Homo_sapiens.GRCh38.ncrna)	ENST00000561344.5	Homo_sapiens.GRCh38.ncrna	1123	1003	1063.33	5.48034	6.46972e-99	8.4605	0.000129614	1.84141e-96	234	17	234	0	0	0	0	0	0	0	0	234	254	18	254	0	0	0	0	0	0	0	0	254	224	21	224	0	0	0	0	0	0	0	0	224	237.333	1318	156
ENST00000561402.5 (Homo_sapiens.GRCh38.ncrna)	ENST00000561402.5	Homo_sapiens.GRCh38.ncrna	1120	1003	1062.33	5.44491	1.29586e-97	8.4053	0.000129566	3.51536e-95	234	16	234	0	0	0	0	0	0	0	0	234	255	19	255	0	0	0	0	0	0	0	0	255	228	22	228	0	0	0	0	0	0	0	0	228	239	1319	155
ENST00000562904.1 (Homo_sapiens.GRCh38.ncrna)	ENST00000562904.1	Homo_sapiens.GRCh38.ncrna	88	36	61.3333	1.48549	3.17393e-21	2.2896	1.19435e-05	2.02386e-19	126	11	126	5	107	0	0	0	0	0	0	126	117	11	117	7	97	0	0	0	0	0	0	117	136	16	136	14	118	0	0	0	0	0	0	136	126.333	162	13
ENST00000566930.6 (Homo_sapiens.GRCh38.ncrna)	ENST00000566930.6	Homo_sapiens.GRCh38.ncrna	15	6	8.66667	1.68421	6.84772e-06	2.58379	1.48482e-06	0.000194652	16	0	16	0	16	0	0	0	0	0	0	16	10	0	10	0	10	0	0	0	0	0	0	10	12	0	12	0	12	0	0	0	0	0	0	12	12.6667	25	1
ENST00000567127.1 (Homo_sapiens.GRCh38.ncrna)	ENST00000567127.1	Homo_sapiens.GRCh38.ncrna	16	5	8.66667	1.7027	9.35105e-06	2.61064	1.47135e-06	0.000262787	8	0	8	0	8	0	0	0	0	0	0	8	17	0	17	0	17	0	0	0	0	0	0	17	12	0	12	0	12	0	0	0	0	0	0	12	12.3333	22	0
ENST00000569473.1 (Homo_sapiens.GRCh38.ncrna)	ENST00000569473.1	Homo_sapiens.GRCh38.ncrna	402	353	361.667	3.1831	3.77809e-131	4.92634	4.75084e-05	2.21637e-128	208	127	208	127	200	0	0	0	0	0	0	208	150	100	150	100	145	0	0	0	0	0	0	150	139	83	139	83	130	0	0	0	0	0	0	139	165.667	538	84
ENST00000570843.1 (Homo_sapiens.GRCh38.ncrna)	ENST00000570843.1	Homo_sapiens.GRCh38.ncrna	23573	20047	21266.7	3.3121	2.2228e-101	5.1274	0.0027714	6.68708e-99	9642	1709	9642	1607	9194	0	0	0	0	0	0	9642	10195	1582	10195	1489	9703	0	0	0	0	0	0	10195	7757	1393	7757	1323	7359	0	0	0	0	0	0	7757	9198	30375	5846
ENST00000578774.1 (Homo_sapiens.GRCh38.ncrna)	ENST00000578774.1	Homo_sapiens.GRCh38.ncrna	511	339	420.667	19.2899	2.35542e-123	29.5022	4.83391e-05	1.09448e-120	23	1	23	1	23	0	0	0	0	0	0	23	18	0	18	0	18	0	0	0	0	0	0	18	28	4	28	4	28	0	0	0	0	0	0	28	23	440	48
ENST00000580344.1 (Homo_sapiens.GRCh38.ncrna)	ENST00000580344.1	Homo_sapiens.GRCh38.ncrna	1261	1106	1158.33	13.6825	6.3789e-124	21.1032	0.000134478	2.99368e-121	91	0	91	0	91	0	0	0	0	0	0	91	113	0	113	0	113	0	0	0	0	0	0	113	70	0	70	0	70	0	0	0	0	0	0	70	91.3333	1197	0
ENST00000581621.1 (Homo_sapiens.GRCh38.ncrna)	ENST00000581621.1	Homo_sapiens.GRCh38.ncrna	50	28	32.3333	1.40417	6.17121e-17	2.16834	6.84615e-06	3.37947e-15	94	51	94	51	94	0	0	0	0	0	0	94	79	42	79	42	78	0	0	0	0	0	0	79	67	38	67	38	67	0	0	0	0	0	0	67	80	117	87
ENST00000609127.1 (Homo_sapiens.GRCh38.ncrna)	ENST00000609127.1	Homo_sapiens.GRCh38.ncrna	1808	1335	1435	1.928	1.02203e-36	2.9816	0.0002241	9.68991e-35	1775	0	1775	0	1775	0	0	0	0	0	0	1775	1306	0	1306	0	1306	0	0	0	0	0	0	1306	1558	0	1558	0	1557	0	0	0	0	0	0	1558	1546.33	3114	4
ENST00000610199.1 (Homo_sapiens.GRCh38.ncrna)	ENST00000610199.1	Homo_sapiens.GRCh38.ncrna	53	37	40	3.66667	1.13533e-09	5.55697	5.10403e-06	4.5002e-08	9	8	9	8	9	0	0	0	0	0	0	9	9	7	9	7	9	0	0	0	0	0	0	9	27	11	27	11	27	0	0	0	0	0	0	27	15	46	32
ENST00000611066.1 (Homo_sapiens.GRCh38.ncrna)	ENST00000611066.1	Homo_sapiens.GRCh38.ncrna	846	785	815.333	12.4299	2.00467e-125	19.1653	9.49812e-05	9.80014e-123	72	8	72	8	72	0	0	0	0	0	0	72	78	22	78	22	78	0	0	0	0	0	0	78	64	22	64	22	64	0	0	0	0	0	0	64	71.3333	893	169
ENST00000619431.1 (Homo_sapiens.GRCh38.ncrna)	ENST00000619431.1	Homo_sapiens.GRCh38.ncrna	744	644	672.667	2.88422	4.26451e-57	4.45325	9.02164e-05	5.29398e-55	380	319	380	0	0	0	0	0	0	0	0	380	343	291	343	0	0	0	0	0	0	0	0	343	348	300	348	0	0	0	0	0	0	0	0	348	357	992	904
ENST00000623717.1 (Homo_sapiens.GRCh38.ncrna)	ENST00000623717.1	Homo_sapiens.GRCh38.ncrna	21	15	18	1.93103	3.19629e-11	2.96724	2.80402e-06	1.40061e-09	19	1	19	1	14	0	0	0	0	0	0	19	20	0	20	0	17	0	0	0	0	0	0	20	19	0	19	0	16	0	0	0	0	0	0	19	19.3333	34	0
ENST00000624919.1 (Homo_sapiens.GRCh38.ncrna)	ENST00000624919.1	Homo_sapiens.GRCh38.ncrna	110	21	51	1.39948	2.07295e-08	2.16293	1.08826e-05	7.52796e-07	135	29	135	29	135	0	0	0	0	0	0	135	116	22	116	22	115	0	0	0	0	0	0	116	132	29	132	29	132	0	0	0	0	0	0	132	127.667	157	38
ENST00000635451.1 (Homo_sapiens.GRCh38.ncrna)	ENST00000635451.1	Homo_sapiens.GRCh38.ncrna	1765	1547	1677.67	11.7773	2.3889e-104	18.1919	0.000195806	7.89533e-102	175	0	175	0	0	0	0	0	0	0	0	175	155	0	155	0	0	0	0	0	0	0	0	155	137	0	137	0	0	0	0	0	0	0	0	137	155.667	1902	0
ENST00000635780.1 (Homo_sapiens.GRCh38.ncrna)	ENST00000635780.1	Homo_sapiens.GRCh38.ncrna	17	5	9.66667	1.76316	2.80362e-06	2.70434	1.59807e-06	8.28567e-05	14	3	14	3	13	0	0	0	0	0	0	14	11	9	11	9	10	0	0	0	0	0	0	11	13	4	13	4	10	0	0	0	0	0	0	13	12.6667	28	15
ENST00000638132.1 (Homo_sapiens.GRCh38.ncrna)	ENST00000638132.1	Homo_sapiens.GRCh38.ncrna	25	4	10	1.34483	8.39192e-06	2.07054	2.28476e-06	0.000236683	32	28	32	28	32	0	0	0	0	0	0	32	19	18	19	18	19	0	0	0	0	0	0	19	36	34	36	34	36	0	0	0	0	0	0	36	29	44	44
ENST00000638356.1 (Homo_sapiens.GRCh38.ncrna)	ENST00000638356.1	Homo_sapiens.GRCh38.ncrna	2611	1986	2187	1.62869	1.36744e-34	2.51493	0.000385595	1.2389e-32	3513	1646	3513	1544	3080	0	0	0	0	0	0	3513	3607	1581	3607	1490	3140	0	0	0	0	0	0	3607	3316	1284	3316	1220	2930	0	0	0	0	0	0	3316	3478.67	5571	2963
ENST00000648228.1 (Homo_sapiens.GRCh38.ncrna)	ENST00000648228.1	Homo_sapiens.GRCh38.ncrna	878	488	650	1.65745	2.58742e-62	2.56419	0.000112932	3.49944e-60	1063	965	1063	0	0	0	0	0	0	0	0	1063	1065	981	1065	0	0	0	0	0	0	0	0	1065	838	770	838	0	0	0	0	0	0	0	0	838	988.667	1551	1479
ENST00000649079.1 (Homo_sapiens.GRCh38.ncrna)	ENST00000649079.1	Homo_sapiens.GRCh38.ncrna	2776	2468	2630	9.78619	8.28153e-99	15.1319	0.00030924	2.32731e-96	343	65	343	0	0	0	0	0	0	0	0	343	286	57	286	0	0	0	0	0	0	0	0	286	269	49	269	0	0	0	0	0	0	0	0	269	299.333	3045	868
ENST00000650189.1 (Homo_sapiens.GRCh38.ncrna)	ENST00000650189.1	Homo_sapiens.GRCh38.ncrna	871	504	654.333	1.6605	6.53884e-67	2.56869	0.000113503	9.55994e-65	1058	962	1058	0	0	0	0	0	0	0	0	1058	1070	981	1070	0	0	0	0	0	0	0	0	1070	844	771	844	0	0	0	0	0	0	0	0	844	990.667	1562	1481
ENST00000651140.1 (Homo_sapiens.GRCh38.ncrna)	ENST00000651140.1	Homo_sapiens.GRCh38.ncrna	734	473	575.333	1.35117	2.182e-43	2.08557	0.000130163	2.29091e-41	1686	6	1686	0	0	0	0	0	0	0	0	1686	1613	3	1613	0	0	0	0	0	0	0	0	1613	1616	2	1616	0	0	0	0	0	0	0	0	1616	1638.33	2089	2
ENST00000653954.1 (Homo_sapiens.GRCh38.ncrna)	ENST00000653954.1	Homo_sapiens.GRCh38.ncrna	210	171	161	2.49536	3.37994e-10	3.89411	2.25955e-05	1.389e-08	166	0	166	0	0	0	0	0	0	0	0	166	89	0	89	0	0	0	0	0	0	0	0	89	68	0	68	0	0	0	0	0	0	0	0	68	107.667	278	0
ENST00000654561.1 (Homo_sapiens.GRCh38.ncrna)	ENST00000654561.1	Homo_sapiens.GRCh38.ncrna	208	164	159.333	2.43976	2.45654e-10	3.80731	2.2531e-05	1.02115e-08	168	1	168	0	0	0	0	0	0	0	0	168	95	2	95	0	0	0	0	0	0	0	0	95	69	0	69	0	0	0	0	0	0	0	0	69	110.667	277	0
ENST00000655600.1 (Homo_sapiens.GRCh38.ncrna)	ENST00000655600.1	Homo_sapiens.GRCh38.ncrna	651285	569261	597127	5.26639	3.76897e-96	8.147	0.073037	9.71877e-94	157022	497	157022	486	157008	0	0	0	0	0	0	157022	136182	316	136182	304	136166	0	0	0	0	0	0	136182	126678	408	126678	400	126669	0	0	0	0	0	0	126678	139961	705443	651
ENST00000660100.1 (Homo_sapiens.GRCh38.ncrna)	ENST00000660100.1	Homo_sapiens.GRCh38.ncrna	732	468	574	1.35043	3.60917e-42	2.08439	0.000129996	3.70639e-40	1685	7	1685	0	0	0	0	0	0	0	0	1685	1613	2	1613	0	0	0	0	0	0	0	0	1613	1616	1	1616	0	0	0	0	0	0	0	0	1616	1638	2084	1
ENST00000660150.1 (Homo_sapiens.GRCh38.ncrna)	ENST00000660150.1	Homo_sapiens.GRCh38.ncrna	32	10	18	1.5	9.8903e-10	2.31036	3.46701e-06	3.93691e-08	29	0	29	0	0	0	0	0	0	0	0	29	43	1	43	1	3	0	0	0	0	0	0	43	36	0	36	0	1	0	0	0	0	0	0	36	36	46	2
ENST00000660425.1 (Homo_sapiens.GRCh38.ncrna)	ENST00000660425.1	Homo_sapiens.GRCh38.ncrna	498	411	439	4.6281	1.03568e-46	7.13626	5.43982e-05	1.133e-44	125	108	125	108	110	0	0	0	0	0	0	125	109	88	109	88	89	0	0	0	0	0	0	109	129	120	129	120	121	0	0	0	0	0	0	129	121	537	418
ENST00000660562.1 (Homo_sapiens.GRCh38.ncrna)	ENST00000660562.1	Homo_sapiens.GRCh38.ncrna	29	9	14	1.93333	8.22543e-07	2.96158	2.17162e-06	2.55309e-05	19	11	19	11	19	0	0	0	0	0	0	19	13	4	13	4	12	0	0	0	0	0	0	13	13	8	13	8	12	0	0	0	0	0	0	13	15	23	21
ENST00000660907.1 (Homo_sapiens.GRCh38.ncrna)	ENST00000660907.1	Homo_sapiens.GRCh38.ncrna	716	540	596	1.44947	5.26475e-50	2.23658	0.000120177	6.01167e-48	1275	1116	1275	0	0	0	0	0	0	0	0	1275	1342	1170	1342	0	0	0	0	0	0	0	0	1342	1361	1176	1361	0	0	0	0	0	0	0	0	1361	1326	1991	1781
ENST00000661409.1 (Homo_sapiens.GRCh38.ncrna)	ENST00000661409.1	Homo_sapiens.GRCh38.ncrna	449	348	386	2.47704	6.92035e-28	3.82384	5.40102e-05	5.49541e-26	272	0	272	0	272	0	0	0	0	0	0	272	264	0	264	0	264	0	0	0	0	0	0	264	248	0	248	0	248	0	0	0	0	0	0	248	261.333	633	0
ENST00000662252.1 (Homo_sapiens.GRCh38.ncrna)	ENST00000662252.1	Homo_sapiens.GRCh38.ncrna	149	52	83	2.51829	1.18428e-09	3.8993	1.15304e-05	4.68234e-08	72	37	72	37	72	0	0	0	0	0	0	72	63	34	63	34	63	0	0	0	0	0	0	63	29	13	29	13	29	0	0	0	0	0	0	29	54.6667	120	41
ENST00000662741.1 (Homo_sapiens.GRCh38.ncrna)	ENST00000662741.1	Homo_sapiens.GRCh38.ncrna	153	105	122.667	6.66154	1.4525e-71	10.2479	1.47476e-05	2.31076e-69	24	0	24	0	24	0	0	0	0	0	0	24	24	0	24	0	24	0	0	0	0	0	0	24	17	1	17	0	16	0	0	0	0	0	0	17	21.6667	170	0
ENST00000662795.1 (Homo_sapiens.GRCh38.ncrna)	ENST00000662795.1	Homo_sapiens.GRCh38.ncrna	722	559	617.333	1.46544	2.63814e-64	2.26176	0.000122617	3.71804e-62	1284	1115	1284	0	0	0	0	0	0	0	0	1284	1350	1173	1350	0	0	0	0	0	0	0	0	1350	1345	1161	1345	0	0	0	0	0	0	0	0	1345	1326.33	2006	1789
ENST00000666785.1 (Homo_sapiens.GRCh38.ncrna)	ENST00000666785.1	Homo_sapiens.GRCh38.ncrna	717	559	610.333	1.46074	2.8585e-61	2.25468	0.000121777	3.81114e-59	1289	1123	1289	0	0	0	0	0	0	0	0	1289	1338	1164	1338	0	0	0	0	0	0	0	0	1338	1347	1165	1347	0	0	0	0	0	0	0	0	1347	1324.67	2006	1786
ENST00000667915.1 (Homo_sapiens.GRCh38.ncrna)	ENST00000667915.1	Homo_sapiens.GRCh38.ncrna	21	11	12	1.55385	1.65018e-07	2.39193	2.22064e-06	5.51993e-06	21	18	21	18	19	0	0	0	0	0	0	21	30	23	30	23	28	0	0	0	0	0	0	30	14	9	14	8	12	0	0	0	0	0	0	14	21.6667	35	14
ENST00000668460.1 (Homo_sapiens.GRCh38.ncrna)	ENST00000668460.1	Homo_sapiens.GRCh38.ncrna	713	527	594.667	1.44511	6.37853e-59	2.23042	0.000120443	8.17898e-57	1292	1131	1292	0	0	0	0	0	0	0	0	1292	1364	1180	1364	0	0	0	0	0	0	0	0	1364	1352	1157	1352	0	0	0	0	0	0	0	0	1352	1336	2005	1793
ENST00000670361.1 (Homo_sapiens.GRCh38.ncrna)	ENST00000670361.1	Homo_sapiens.GRCh38.ncrna	1764	1545	1675.67	11.7645	3.34547e-105	18.1718	0.000195582	1.12147e-102	174	0	174	0	0	0	0	0	0	0	0	174	156	0	156	0	0	0	0	0	0	0	0	156	137	0	137	0	0	0	0	0	0	0	0	137	155.667	1901	0
[truncated: 35 more columns]

## Sheet: Table S4
Table S4. Differentially expressed down-regulated ncRNAs (except miRNA) between LMeC normoxic and hypoxic cell lines.
Feature ID	Small RNA - Name	Small RNA - Resource	Experiment - Range (original values)	Experiment - IQR (original values)	Experiment - Difference (original values)	Experiment - Fold Change (original values)	EDGE test: L_normoxia vs L_hypoxia, tagwise dispersions - P-value	EDGE test: L_normoxia vs L_hypoxia, tagwise dispersions - Fold change	EDGE test: L_normoxia vs L_hypoxia, tagwise dispersions - Weighted difference	EDGE test: L_normoxia vs L_hypoxia, tagwise dispersions - FDR p-value correction	L_normoxia - L1 grouped - Expression values	L_normoxia - L1 grouped - Exact mature 5'	L_normoxia - L1 grouped - Mature 5'	L_normoxia - L1 grouped - Unique exact mature 5'	L_normoxia - L1 grouped - Unique mature 5'	L_normoxia - L1 grouped - Exact mature 3'	L_normoxia - L1 grouped - Mature 3'	L_normoxia - L1 grouped - Unique exact mature 3'	L_normoxia - L1 grouped - Unique mature 3'	L_normoxia - L1 grouped - Exact other	L_normoxia - L1 grouped - Other	L_normoxia - L1 grouped - Total	L_normoxia - L2 grouped - Expression values	L_normoxia - L2 grouped - Exact mature 5'	L_normoxia - L2 grouped - Mature 5'	L_normoxia - L2 grouped - Unique exact mature 5'	L_normoxia - L2 grouped - Unique mature 5'	L_normoxia - L2 grouped - Exact mature 3'	L_normoxia - L2 grouped - Mature 3'	L_normoxia - L2 grouped - Unique exact mature 3'	L_normoxia - L2 grouped - Unique mature 3'	L_normoxia - L2 grouped - Exact other	L_normoxia - L2 grouped - Other	L_normoxia - L2 grouped - Total	L_normoxia - L3 grouped - Expression values	L_normoxia - L3 grouped - Exact mature 5'	L_normoxia - L3 grouped - Mature 5'	L_normoxia - L3 grouped - Unique exact mature 5'	L_normoxia - L3 grouped - Unique mature 5'	L_normoxia - L3 grouped - Exact mature 3'	L_normoxia - L3 grouped - Mature 3'	L_normoxia - L3 grouped - Unique exact mature 3'	L_normoxia - L3 grouped - Unique mature 3'	L_normoxia - L3 grouped - Exact other	L_normoxia - L3 grouped - Other	L_normoxia - L3 grouped - Total	L_normoxia - Means	L_hypoxia - Lh1 grouped - Expression values	L_hypoxia - Lh1 grouped - Exact mature 5'
ENSCAFT00000016593.5 (Canis_familiaris.CanFam3.1.ncrna)	ENSCAFT00000016593.5	Canis_familiaris.CanFam3.1.ncrna	116	90	-97.3333	-5.94915	4.06358e-19	-3.84832	-6.35637e-06	2.39884e-17	112	39	112	5	6	0	0	0	0	0	0	112	107	38	107	0	4	0	0	0	0	0	0	107	132	30	132	0	6	0	0	0	0	0	0	132	117	17	11
ENSCAFT00000032626.2 (Canis_familiaris.CanFam3.1.ncrna)	ENSCAFT00000032626.2	Canis_familiaris.CanFam3.1.ncrna	61	58	-57.3333	-6.21212	3.6395e-16	-3.99651	-3.75719e-06	1.92349e-14	67	0	67	0	66	0	0	0	0	0	0	67	68	0	68	0	67	0	0	0	0	0	0	68	70	1	70	1	70	0	0	0	0	0	0	70	68.3333	9	0
ENSCAFT00000032639.2 (Canis_familiaris.CanFam3.1.ncrna)	ENSCAFT00000032639.2	Canis_familiaris.CanFam3.1.ncrna	165	155	-158.667	-11.3478	6.83783e-77	-7.30675	-1.09979e-05	1.17119e-74	179	163	179	163	179	0	0	0	0	0	0	179	169	163	169	163	169	0	0	0	0	0	0	169	174	173	174	173	174	0	0	0	0	0	0	174	174	18	18
ENSCAFT00000032745.2 (Canis_familiaris.CanFam3.1.ncrna)	ENSCAFT00000032745.2	Canis_familiaris.CanFam3.1.ncrna	26	9	-17	-18	9.02271e-08	-10.6514	-1.19826e-06	3.09309e-06	26	26	26	26	26	0	0	0	0	0	0	26	18	18	18	18	18	0	0	0	0	0	0	18	10	10	10	10	10	0	0	0	0	0	0	10	18	1	1
ENSCAFT00000033822.1 (Canis_familiaris.CanFam3.1.ncrna)	ENSCAFT00000033822.1	Canis_familiaris.CanFam3.1.ncrna	643	516	-574.667	-4.18669	1.49645e-56	-2.71067	-3.48711e-05	1.83848e-54	812	787	812	787	812	0	0	0	0	0	0	812	695	683	695	683	695	0	0	0	0	0	0	695	758	747	758	747	758	0	0	0	0	0	0	758	755	179	169
ENSCAFT00000034183.1 (Canis_familiaris.CanFam3.1.ncrna)	ENSCAFT00000034183.1	Canis_familiaris.CanFam3.1.ncrna	2611	2263	-2452.67	-5.4272	0	-3.51656	-0.000157551	0	3140	2762	3140	2688	3066	0	0	0	0	0	0	3140	2820	2507	2820	2413	2725	0	0	0	0	0	0	2820	3060	2672	3060	2584	2971	0	0	0	0	0	0	3060	3006.67	529	497
ENSCAFT00000034829.1 (Canis_familiaris.CanFam3.1.ncrna)	ENSCAFT00000034829.1	Canis_familiaris.CanFam3.1.ncrna	569	504	-517.667	-3.61448	6.89371e-32	-2.3438	-3.00457e-05	5.9363e-30	710	460	710	460	710	0	0	0	0	0	0	710	734	485	734	485	734	0	0	0	0	0	0	734	703	483	703	483	703	0	0	0	0	0	0	703	715.667	165	108
ENSCAFT00000040100.1 (Canis_familiaris.CanFam3.1.ncrna)	ENSCAFT00000040100.1	Canis_familiaris.CanFam3.1.ncrna	45	27	-33	-3.2	2.96077e-05	-2.06308	-1.81381e-06	0.000785482	59	52	59	0	0	0	0	0	0	0	0	59	44	36	44	0	0	0	0	0	0	0	0	44	41	38	41	0	0	0	0	0	0	0	0	41	48	14	11
ENSCAFT00000040120.1 (Canis_familiaris.CanFam3.1.ncrna)	ENSCAFT00000040120.1	Canis_familiaris.CanFam3.1.ncrna	79	55	-62.6667	-21.8889	9.81946e-20	-13.8435	-4.48766e-06	5.92336e-18	56	44	56	42	52	0	0	0	0	0	0	56	61	51	61	47	56	0	0	0	0	0	0	61	80	70	80	68	76	0	0	0	0	0	0	80	65.6667	1	0
ENSCAFT00000040156.1 (Canis_familiaris.CanFam3.1.ncrna)	ENSCAFT00000040156.1	Canis_familiaris.CanFam3.1.ncrna	3468	3010	-3190	-3.29276	4.01189e-09	-2.13187	-0.000177931	1.53574e-07	4787	1482	4787	1440	4741	0	0	0	0	0	0	4787	4568	1443	4568	1405	4528	0	0	0	0	0	0	4568	4389	1431	4389	1388	4345	0	0	0	0	0	0	4389	4581.33	1379	867
ENSCAFT00000040284.1 (Canis_familiaris.CanFam3.1.ncrna)	ENSCAFT00000040284.1	Canis_familiaris.CanFam3.1.ncrna	216	180	-191.333	-4.45783	2.47747e-33	-2.88173	-1.17889e-05	2.17735e-31	266	106	266	95	255	0	0	0	0	0	0	266	233	72	233	64	225	0	0	0	0	0	0	233	241	90	241	84	235	0	0	0	0	0	0	241	246.667	53	27
ENSCAFT00000040488.1 (Canis_familiaris.CanFam3.1.ncrna)	ENSCAFT00000040488.1	Canis_familiaris.CanFam3.1.ncrna	1496	1272	-1383	-5.30394	0	-3.4332	-8.83597e-05	0	1724	1694	1724	1694	1724	0	0	0	0	0	0	1724	1803	1760	1803	1760	1803	0	0	0	0	0	0	1803	1586	1571	1586	1571	1586	0	0	0	0	0	0	1586	1704.33	307	302
ENSCAFT00000040756.1 (Canis_familiaris.CanFam3.1.ncrna)	ENSCAFT00000040756.1	Canis_familiaris.CanFam3.1.ncrna	2494	1859	-2144	-5.58446	0	-3.61124	-0.000137881	0	2912	2588	2912	2588	2912	0	0	0	0	0	0	2912	2605	2330	2605	2329	2603	0	0	0	0	0	0	2605	2318	2064	2318	2064	2318	0	0	0	0	0	0	2318	2611.67	459	395
ENSCAFT00000041092.1 (Canis_familiaris.CanFam3.1.ncrna)	ENSCAFT00000041092.1	Canis_familiaris.CanFam3.1.ncrna	2690	2474	-2586.33	-3.21812	0	-2.08392	-0.000142842	0	3811	3733	3811	3731	3807	0	0	0	0	0	0	3811	3786	3686	3786	3681	3781	0	0	0	0	0	0	3786	3660	3558	3660	3557	3659	0	0	0	0	0	0	3660	3752.33	1186	1163
ENSCAFT00000041502.1 (Canis_familiaris.CanFam3.1.ncrna)	ENSCAFT00000041502.1	Canis_familiaris.CanFam3.1.ncrna	78	66	-71.3333	-6.78378	3.21215e-21	-4.3649	-4.72673e-06	2.04544e-19	89	47	89	1	5	0	0	0	0	0	0	89	79	49	79	0	2	0	0	0	0	0	0	79	83	43	83	2	6	0	0	0	0	0	0	83	83.6667	13	6
ENSCAFT00000041597.1 (Canis_familiaris.CanFam3.1.ncrna)	ENSCAFT00000041597.1	Canis_familiaris.CanFam3.1.ncrna	269	189	-234.667	-14.5385	5.02911e-60	-9.33342	-1.64374e-05	6.55614e-58	268	36	268	7	188	0	0	0	0	0	0	268	279	46	279	7	205	0	0	0	0	0	0	279	209	29	209	5	144	0	0	0	0	0	0	209	252	22	5
ENSCAFT00000041641.1 (Canis_familiaris.CanFam3.1.ncrna)	ENSCAFT00000041641.1	Canis_familiaris.CanFam3.1.ncrna	38	16	-24	-4.6	5.44238e-05	-2.94188	-1.48668e-06	0.00138437	28	27	28	27	28	0	0	0	0	0	0	28	41	40	41	40	41	0	0	0	0	0	0	41	23	23	23	23	23	0	0	0	0	0	0	23	30.6667	10	10
ENSCAFT00000041926.1 (Canis_familiaris.CanFam3.1.ncrna)	ENSCAFT00000041926.1	Canis_familiaris.CanFam3.1.ncrna	1819	1628	-1698	-13.3043	0	-8.60867	-0.000118722	0	1950	1918	1950	1918	1950	0	0	0	0	0	0	1950	1764	1748	1764	1748	1764	0	0	0	0	0	0	1764	1794	1775	1794	1775	1794	0	0	0	0	0	0	1794	1836	136	136
ENSCAFT00000041961.2 (Canis_familiaris.CanFam3.1.ncrna)	ENSCAFT00000041961.2	Canis_familiaris.CanFam3.1.ncrna	18	11	-15	#DIV/0!	2.52615e-10	-99.8974	-1.09784e-06	1.04823e-08	11	8	11	6	8	0	0	0	0	0	0	11	16	16	16	15	15	0	0	0	0	0	0	16	18	14	18	11	14	0	0	0	0	0	0	18	15	0	0
ENSCAFT00000041963.2 (Canis_familiaris.CanFam3.1.ncrna)	ENSCAFT00000041963.2	Canis_familiaris.CanFam3.1.ncrna	57	43	-50.6667	-6.06667	3.23966e-14	-3.89792	-3.30675e-06	1.58046e-12	63	3	63	3	61	0	0	0	0	0	0	63	66	3	66	3	66	0	0	0	0	0	0	66	53	0	53	0	53	0	0	0	0	0	0	53	60.6667	9	5
ENSCAFT00000042035.2 (Canis_familiaris.CanFam3.1.ncrna)	ENSCAFT00000042035.2	Canis_familiaris.CanFam3.1.ncrna	43	28	-34	-3.61538	3.99437e-06	-2.3319	-1.97186e-06	0.000116002	41	21	41	5	12	0	0	0	0	0	0	41	47	21	47	1	13	0	0	0	0	0	0	47	53	23	53	5	18	0	0	0	0	0	0	53	47	16	10
ENSCAFT00000042224.1 (Canis_familiaris.CanFam3.1.ncrna)	ENSCAFT00000042224.1	Canis_familiaris.CanFam3.1.ncrna	51	30	-37.3333	-3.8	2.98881e-07	-2.44795	-2.1975e-06	9.74082e-06	61	0	61	0	61	0	0	0	0	0	0	61	47	0	47	0	47	0	0	0	0	0	0	47	44	0	44	0	43	0	0	0	0	0	0	44	50.6667	10	0
ENSCAFT00000042861.1 (Canis_familiaris.CanFam3.1.ncrna)	ENSCAFT00000042861.1	Canis_familiaris.CanFam3.1.ncrna	55	34	-43.3333	-5.48276	3.41657e-11	-3.52181	-2.78411e-06	1.49295e-09	59	57	59	57	59	0	0	0	0	0	0	59	46	42	46	41	45	0	0	0	0	0	0	46	54	53	54	53	54	0	0	0	0	0	0	54	53	13	13
ENSCAFT00000043334.2 (Canis_familiaris.CanFam3.1.ncrna)	ENSCAFT00000043334.2	Canis_familiaris.CanFam3.1.ncrna	70	38	-48.3333	-3.54386	7.22719e-06	-2.29291	-2.78648e-06	0.000205066	56	35	56	7	12	0	0	0	0	0	0	56	84	50	84	11	22	0	0	0	0	0	0	84	62	38	62	11	14	0	0	0	0	0	0	62	67.3333	14	9
ENSCAFT00000045437.2 (Canis_familiaris.CanFam3.1.ncrna)	ENSCAFT00000045437.2	Canis_familiaris.CanFam3.1.ncrna	50	18	-31	-5.04348	5.65716e-05	-3.20675	-1.94384e-06	0.00143589	52	50	52	50	51	0	0	0	0	0	0	52	36	35	36	35	36	0	0	0	0	0	0	36	28	28	28	28	28	0	0	0	0	0	0	28	38.6667	11	11
ENSCAFT00000045720.1 (Canis_familiaris.CanFam3.1.ncrna)	ENSCAFT00000045720.1	Canis_familiaris.CanFam3.1.ncrna	24	16	-18.6667	-4.73333	3.87551e-05	-3.02444	-1.16633e-06	0.00100654	21	11	21	11	20	0	0	0	0	0	0	21	28	19	28	19	27	0	0	0	0	0	0	28	22	12	22	12	20	0	0	0	0	0	0	22	23.6667	5	2
ENSCAFT00000047875.2 (Canis_familiaris.CanFam3.1.ncrna)	ENSCAFT00000047875.2	Canis_familiaris.CanFam3.1.ncrna	22	19	-19.6667	-6.36364	1.55501e-06	-4.0387	-1.2927e-06	4.71132e-05	23	8	23	1	13	0	0	0	0	0	0	23	23	9	23	5	18	0	0	0	0	0	0	23	24	11	24	4	14	0	0	0	0	0	0	24	23.3333	2	2
ENSCAFT00000048043.2 (Canis_familiaris.CanFam3.1.ncrna)	ENSCAFT00000048043.2	Canis_familiaris.CanFam3.1.ncrna	420	398	-407.667	-4.16021	4.86044e-66	-2.69272	-2.46931e-05	7.04029e-64	542	489	542	0	0	0	0	0	0	0	0	542	538	492	538	0	0	0	0	0	0	0	0	538	530	478	530	0	0	0	0	0	0	0	0	530	536.667	122	100
ENSCAFT00000050215.2 (Canis_familiaris.CanFam3.1.ncrna)	ENSCAFT00000050215.2	Canis_familiaris.CanFam3.1.ncrna	28	23	-25	-4.40909	3.72136e-06	-2.83004	-1.53675e-06	0.000108612	33	20	33	0	4	0	0	0	0	0	0	33	31	15	31	0	1	0	0	0	0	0	0	31	33	20	33	0	2	0	0	0	0	0	0	33	32.3333	9	2
ENSCAFT00000050387.2 (Canis_familiaris.CanFam3.1.ncrna)	ENSCAFT00000050387.2	Canis_familiaris.CanFam3.1.ncrna	39	21	-28.3333	-10.4444	3.29844e-11	-6.5738	-1.95114e-06	1.44268e-09	40	30	40	0	8	0	0	0	0	0	0	40	29	24	29	0	2	0	0	0	0	0	0	29	25	21	25	0	0	0	0	0	0	0	0	25	31.3333	1	1
ENSCAFT00000050441.2 (Canis_familiaris.CanFam3.1.ncrna)	ENSCAFT00000050441.2	Canis_familiaris.CanFam3.1.ncrna	181	137	-158	-4.41007	2.27858e-25	-2.85092	-9.70488e-06	1.68935e-23	217	98	217	25	53	0	0	0	0	0	0	217	215	98	215	26	47	0	0	0	0	0	0	215	181	93	181	22	43	0	0	0	0	0	0	181	204.333	36	15
ENSCAFT00000050804.2 (Canis_familiaris.CanFam3.1.ncrna)	ENSCAFT00000050804.2	Canis_familiaris.CanFam3.1.ncrna	38	26	-30.6667	-5	5.38403e-08	-3.20836	-1.9376e-06	1.88989e-06	37	18	37	1	7	0	0	0	0	0	0	37	44	27	44	2	7	0	0	0	0	0	0	44	34	19	34	5	7	0	0	0	0	0	0	34	38.3333	6	2
ENSCAFT00000050957.2 (Canis_familiaris.CanFam3.1.ncrna)	ENSCAFT00000050957.2	Canis_familiaris.CanFam3.1.ncrna	23	13	-16.6667	-8.14286	3.22588e-06	-5.09598	-1.12544e-06	9.47396e-05	25	7	25	2	6	0	0	0	0	0	0	25	17	3	17	0	4	0	0	0	0	0	0	17	15	0	15	0	9	0	0	0	0	0	0	15	19	2	1
ENSCAFT00000050988.2 (Canis_familiaris.CanFam3.1.ncrna)	ENSCAFT00000050988.2	Canis_familiaris.CanFam3.1.ncrna	114	109	-110.333	-5.72857	2.50731e-27	-3.69812	-7.14433e-06	1.96118e-25	132	72	132	6	6	0	0	0	0	0	0	132	133	68	133	0	0	0	0	0	0	0	0	133	136	63	136	0	7	0	0	0	0	0	0	136	133.667	25	10
ENSCAFT00000051112.2 (Canis_familiaris.CanFam3.1.ncrna)	ENSCAFT00000051112.2	Canis_familiaris.CanFam3.1.ncrna	16	7	-11.3333	-4.4	0.00214368	-2.79632	-6.96511e-07	0.0403065	15	5	15	0	2	0	0	0	0	0	0	15	11	4	11	2	5	0	0	0	0	0	0	11	18	7	18	0	4	0	0	0	0	0	0	18	14.6667	4	1
ENSCAFT00000051229.2 (Canis_familiaris.CanFam3.1.ncrna)	ENSCAFT00000051229.2	Canis_familiaris.CanFam3.1.ncrna	21	16	-18	-4.6	8.01281e-05	-2.94017	-1.11758e-06	0.00198182	25	13	25	1	3	0	0	0	0	0	0	25	20	11	20	0	3	0	0	0	0	0	0	20	24	11	24	3	5	0	0	0	0	0	0	24	23	4	3
ENSCAFT00000051248.2 (Canis_familiaris.CanFam3.1.ncrna)	ENSCAFT00000051248.2	Canis_familiaris.CanFam3.1.ncrna	54	32	-38.6667	-3.23077	7.57426e-06	-2.08608	-2.13866e-06	0.000214395	51	15	51	2	11	0	0	0	0	0	0	51	67	18	67	7	20	0	0	0	0	0	0	67	50	16	50	3	13	0	0	0	0	0	0	50	56	13	2
ENSCAFT00000051294.2 (Canis_familiaris.CanFam3.1.ncrna)	ENSCAFT00000051294.2	Canis_familiaris.CanFam3.1.ncrna	185	163	-168	-3.94737	8.73896e-24	-2.55473	-1.00324e-05	6.13965e-22	220	107	220	17	49	0	0	0	0	0	0	220	221	118	221	30	61	0	0	0	0	0	0	221	234	116	234	33	64	0	0	0	0	0	0	234	225	65	35
ENSCAFT00000051295.2 (Canis_familiaris.CanFam3.1.ncrna)	ENSCAFT00000051295.2	Canis_familiaris.CanFam3.1.ncrna	34	24	-28.6667	-4.18519	9.13172e-07	-2.69202	-1.73932e-06	2.82692e-05	34	15	34	0	0	0	0	0	0	0	0	34	40	20	40	0	0	0	0	0	0	0	0	40	39	18	39	0	0	0	0	0	0	0	0	39	37.6667	6	3
ENSCAFT00000051394.2 (Canis_familiaris.CanFam3.1.ncrna)	ENSCAFT00000051394.2	Canis_familiaris.CanFam3.1.ncrna	26	11	-16.6667	-3.63158	0.000876755	-2.33006	-9.66362e-07	0.0181025	22	13	22	3	3	0	0	0	0	0	0	22	30	14	30	2	9	0	0	0	0	0	0	30	17	7	17	2	6	0	0	0	0	0	0	17	23	4	3
ENSCAFT00000051396.2 (Canis_familiaris.CanFam3.1.ncrna)	ENSCAFT00000051396.2	Canis_familiaris.CanFam3.1.ncrna	49	38	-42.3333	-8.05556	1.48598e-14	-5.14664	-2.85716e-06	7.37195e-13	52	36	52	3	3	0	0	0	0	0	0	52	48	33	48	1	1	0	0	0	0	0	0	48	45	30	45	0	0	0	0	0	0	0	0	45	48.3333	7	5
ENSCAFT00000051400.2 (Canis_familiaris.CanFam3.1.ncrna)	ENSCAFT00000051400.2	Canis_familiaris.CanFam3.1.ncrna	179	97	-126.333	-7.42373	1.20887e-16	-4.7659	-8.40416e-06	6.52858e-15	196	26	196	2	149	0	0	0	0	0	0	196	126	25	126	0	81	0	0	0	0	0	0	126	116	31	116	6	75	0	0	0	0	0	0	116	146	19	9
ENSCAFT00000051462.2 (Canis_familiaris.CanFam3.1.ncrna)	ENSCAFT00000051462.2	Canis_familiaris.CanFam3.1.ncrna	513	403	-450.667	-10.7266	7.51671e-171	-6.92511	-3.10861e-05	9.28333e-168	554	340	554	7	8	0	0	0	0	0	0	554	485	316	485	0	6	0	0	0	0	0	0	485	452	301	452	4	4	0	0	0	0	0	0	452	497	49	29
ENSCAFT00000051580.2 (Canis_familiaris.CanFam3.1.ncrna)	ENSCAFT00000051580.2	Canis_familiaris.CanFam3.1.ncrna	32	18	-24.3333	-5.5625	4.92553e-07	-3.5584	-1.5704e-06	1.56719e-05	23	19	23	4	4	0	0	0	0	0	0	23	31	23	31	3	4	0	0	0	0	0	0	31	35	24	35	1	5	0	0	0	0	0	0	35	29.6667	8	7
ENSCAFT00000051677.2 (Canis_familiaris.CanFam3.1.ncrna)	ENSCAFT00000051677.2	Canis_familiaris.CanFam3.1.ncrna	112	67	-85.3333	-3.28571	2.44719e-09	-2.12261	-4.74899e-06	9.50739e-08	121	58	121	31	54	0	0	0	0	0	0	121	142	64	142	33	82	0	0	0	0	0	0	142	105	44	105	22	56	0	0	0	0	0	0	105	122.667	44	18
ENSCAFT00000051691.2 (Canis_familiaris.CanFam3.1.ncrna)	ENSCAFT00000051691.2	Canis_familiaris.CanFam3.1.ncrna	123	94	-106.333	-6.06349	2.08665e-26	-3.91081	-6.94067e-06	1.59753e-24	125	95	125	89	107	0	0	0	0	0	0	125	141	118	141	108	116	0	0	0	0	0	0	141	116	100	116	94	101	0	0	0	0	0	0	116	127.333	23	17
ENSCAFT00000051694.2 (Canis_familiaris.CanFam3.1.ncrna)	ENSCAFT00000051694.2	Canis_familiaris.CanFam3.1.ncrna	219	195	-206.333	-7.44792	2.57866e-84	-4.81329	-1.38306e-05	5.10629e-82	239	2	239	0	1	0	0	0	0	0	0	239	228	0	228	0	0	0	0	0	0	0	0	228	248	3	248	1	4	0	0	0	0	0	0	248	238.333	29	2
ENSCAFT00000051731.2 (Canis_familiaris.CanFam3.1.ncrna)	ENSCAFT00000051731.2	Canis_familiaris.CanFam3.1.ncrna	18	9	-12.6667	-3.92308	0.00188879	-2.50478	-7.53449e-07	0.0364059	21	3	21	0	0	0	0	0	0	0	0	21	17	2	17	0	0	0	0	0	0	0	0	17	13	5	13	0	0	0	0	0	0	0	0	13	17	4	3
ENSCAFT00000051793.2 (Canis_familiaris.CanFam3.1.ncrna)	ENSCAFT00000051793.2	Canis_familiaris.CanFam3.1.ncrna	31	21	-24	-4.6	2.8681e-06	-2.94773	-1.48915e-06	8.4709e-05	35	13	35	0	0	0	0	0	0	0	0	35	30	12	30	0	0	0	0	0	0	0	0	30	27	9	27	0	0	0	0	0	0	0	0	27	30.6667	10	3
ENSCAFT00000051877.2 (Canis_familiaris.CanFam3.1.ncrna)	ENSCAFT00000051877.2	Canis_familiaris.CanFam3.1.ncrna	515	433	-476	-15.4242	2.36822e-83	-9.95491	-3.34903e-05	4.63095e-81	542	437	542	0	0	0	0	0	0	0	0	542	516	413	516	3	3	0	0	0	0	0	0	516	469	366	469	1	1	0	0	0	0	0	0	469	509	36	24
ENSCAFT00000051907.2 (Canis_familiaris.CanFam3.1.ncrna)	ENSCAFT00000051907.2	Canis_familiaris.CanFam3.1.ncrna	523	459	-481.667	-10.3831	4.48799e-76	-6.70904	-3.31813e-05	7.63137e-74	572	376	572	70	103	0	0	0	0	0	0	572	517	349	517	71	83	0	0	0	0	0	0	517	510	346	510	77	105	0	0	0	0	0	0	510	533	51	31
ENSCAFT00000051976.2 (Canis_familiaris.CanFam3.1.ncrna)	ENSCAFT00000051976.2	Canis_familiaris.CanFam3.1.ncrna	20	15	-17.3333	-3.88889	0.00030331	-2.49247	-1.02849e-06	0.00681082	25	11	25	6	18	0	0	0	0	0	0	25	25	10	25	7	14	0	0	0	0	0	0	25	20	5	20	3	10	0	0	0	0	0	0	20	23.3333	5	4
ENSCAFT00000051989.2 (Canis_familiaris.CanFam3.1.ncrna)	ENSCAFT00000051989.2	Canis_familiaris.CanFam3.1.ncrna	35	26	-28.6667	-4.90909	1.43555e-07	-3.14785	-1.80394e-06	4.82607e-06	40	9	40	1	5	0	0	0	0	0	0	40	36	14	36	1	7	0	0	0	0	0	0	36	32	9	32	0	0	0	0	0	0	0	0	32	36	11	5
ENSCAFT00000052046.2 (Canis_familiaris.CanFam3.1.ncrna)	ENSCAFT00000052046.2	Canis_familiaris.CanFam3.1.ncrna	188	163	-169.667	-6.30208	3.30785e-48	-4.07226	-1.11413e-05	3.66134e-46	195	132	195	0	0	0	0	0	0	0	0	195	215	128	215	0	0	0	0	0	0	0	0	215	195	130	195	1	1	0	0	0	0	0	0	195	201.667	27	16
ENSCAFT00000052151.2 (Canis_familiaris.CanFam3.1.ncrna)	ENSCAFT00000052151.2	Canis_familiaris.CanFam3.1.ncrna	32	18	-22.3333	-3.91304	6.44832e-05	-2.51183	-1.3266e-06	0.00162353	39	23	39	11	17	0	0	0	0	0	0	39	26	12	26	4	7	0	0	0	0	0	0	26	25	12	25	3	7	0	0	0	0	0	0	25	30	9	5
ENSCAFT00000052290.2 (Canis_familiaris.CanFam3.1.ncrna)	ENSCAFT00000052290.2	Canis_familiaris.CanFam3.1.ncrna	28	21	-22.3333	-3.39286	0.000267947	-2.18434	-1.2624e-06	0.00606609	30	14	30	9	11	0	0	0	0	0	0	30	30	13	30	6	8	0	0	0	0	0	0	30	35	23	35	15	18	0	0	0	0	0	0	35	31.6667	12	6
ENSCAFT00000052588.2 (Canis_familiaris.CanFam3.1.ncrna)	ENSCAFT00000052588.2	Canis_familiaris.CanFam3.1.ncrna	30	21	-23.6667	-4.73684	2.29413e-06	-3.03648	-1.47984e-06	6.85334e-05	28	18	28	0	2	0	0	0	0	0	0	28	28	20	28	2	2	0	0	0	0	0	0	28	34	19	34	0	3	0	0	0	0	0	0	34	30	4	3
ENSCAFT00000052646.2 (Canis_familiaris.CanFam3.1.ncrna)	ENSCAFT00000052646.2	Canis_familiaris.CanFam3.1.ncrna	79	60	-69.6667	-6.97143	4.72975e-20	-4.48748	-4.63581e-06	2.89026e-18	73	52	73	0	0	0	0	0	0	0	0	73	87	57	87	0	0	0	0	0	0	0	0	87	84	56	84	0	0	0	0	0	0	0	0	84	81.3333	8	5
ENSCAFT00000052731.2 (Canis_familiaris.CanFam3.1.ncrna)	ENSCAFT00000052731.2	Canis_familiaris.CanFam3.1.ncrna	546	486	-510	-11.6993	6.93284e-86	-7.55981	-3.54029e-05	1.43967e-83	590	375	590	0	0	0	0	0	0	0	0	590	551	376	551	0	0	0	0	0	0	0	0	551	532	355	532	0	0	0	0	0	0	0	0	532	557.667	46	32
ENSCAFT00000052741.2 (Canis_familiaris.CanFam3.1.ncrna)	ENSCAFT00000052741.2	Canis_familiaris.CanFam3.1.ncrna	57	36	-43.6667	-4.19512	5.75479e-08	-2.70962	-2.65926e-06	2.01551e-06	50	26	50	0	10	0	0	0	0	0	0	50	53	29	53	2	2	0	0	0	0	0	0	53	69	33	69	5	13	0	0	0	0	0	0	69	57.3333	15	7
ENSCAFT00000052894.2 (Canis_familiaris.CanFam3.1.ncrna)	ENSCAFT00000052894.2	Canis_familiaris.CanFam3.1.ncrna	19	8	-14	-5.2	0.000205724	-3.29706	-8.90656e-07	0.00477725	21	12	21	8	12	0	0	0	0	0	0	21	19	8	19	6	8	0	0	0	0	0	0	19	12	6	12	2	5	0	0	0	0	0	0	12	17.3333	2	0
ENSCAFT00000052924.2 (Canis_familiaris.CanFam3.1.ncrna)	ENSCAFT00000052924.2	Canis_familiaris.CanFam3.1.ncrna	97	79	-83.6667	-7.12195	3.40127e-24	-4.5862	-5.57706e-06	2.4149e-22	92	54	92	20	31	0	0	0	0	0	0	92	109	50	109	9	28	0	0	0	0	0	0	109	91	47	91	11	29	0	0	0	0	0	0	91	97.3333	12	6
ENSCAFT00000052983.2 (Canis_familiaris.CanFam3.1.ncrna)	ENSCAFT00000052983.2	Canis_familiaris.CanFam3.1.ncrna	24	14	-17	-3.83333	0.000449043	-2.45647	-1.00382e-06	0.00980643	27	11	27	3	10	0	0	0	0	0	0	27	22	9	22	6	10	0	0	0	0	0	0	22	20	9	20	2	5	0	0	0	0	0	0	20	23	6	5
ENSCAFT00000053002.2 (Canis_familiaris.CanFam3.1.ncrna)	ENSCAFT00000053002.2	Canis_familiaris.CanFam3.1.ncrna	177	152	-161.667	-5.1453	9.08739e-27	-3.3273	-1.02879e-05	7.02603e-25	187	79	187	13	47	0	0	0	0	0	0	187	211	96	211	19	44	0	0	0	0	0	0	211	204	77	204	15	52	0	0	0	0	0	0	204	200.667	48	16
ENSCAFT00000053050.2 (Canis_familiaris.CanFam3.1.ncrna)	ENSCAFT00000053050.2	Canis_familiaris.CanFam3.1.ncrna	225	140	-171	-8.89231	6.14591e-24	-5.7111	-1.16043e-05	4.35043e-22	241	85	241	3	14	0	0	0	0	0	0	241	161	62	161	4	13	0	0	0	0	0	0	161	176	63	176	9	15	0	0	0	0	0	0	176	192.667	21	5
ENSCAFT00000053161.2 (Canis_familiaris.CanFam3.1.ncrna)	ENSCAFT00000053161.2	Canis_familiaris.CanFam3.1.ncrna	144	110	-127.333	-6.78788	1.57464e-38	-4.37701	-8.4338e-06	1.53318e-36	153	52	153	5	26	0	0	0	0	0	0	153	163	56	163	8	33	0	0	0	0	0	0	163	132	54	132	5	17	0	0	0	0	0	0	132	149.333	22	8
ENSCAFT00000053303.2 (Canis_familiaris.CanFam3.1.ncrna)	ENSCAFT00000053303.2	Canis_familiaris.CanFam3.1.ncrna	19	9	-12.3333	-5.625	0.000294042	-3.54781	-7.95998e-07	0.00662492	12	11	12	8	9	0	0	0	0	0	0	12	20	12	20	10	14	0	0	0	0	0	0	20	13	12	13	8	8	0	0	0	0	0	0	13	15	4	3
ENSCAFT00000053363.2 (Canis_familiaris.CanFam3.1.ncrna)	ENSCAFT00000053363.2	Canis_familiaris.CanFam3.1.ncrna	44	34	-39	-7.88235	2.60029e-13	-5.03568	-2.62901e-06	1.22895e-11	39	25	39	6	10	0	0	0	0	0	0	39	47	30	47	5	10	0	0	0	0	0	0	47	48	34	48	10	13	0	0	0	0	0	0	48	44.6667	4	2
ENSCAFT00000053367.2 (Canis_familiaris.CanFam3.1.ncrna)	ENSCAFT00000053367.2	Canis_familiaris.CanFam3.1.ncrna	17	11	-13.6667	-3.92857	0.00189287	-2.51109	-8.136e-07	0.0364442	19	6	19	0	0	0	0	0	0	0	0	19	20	7	20	0	4	0	0	0	0	0	0	20	16	1	16	0	4	0	0	0	0	0	0	16	18.3333	6	3
ENSCAFT00000053497.2 (Canis_familiaris.CanFam3.1.ncrna)	ENSCAFT00000053497.2	Canis_familiaris.CanFam3.1.ncrna	178	161	-169.333	-6.83908	4.47086e-50	-4.41889	-1.12411e-05	5.1176e-48	191	128	191	0	0	0	0	0	0	0	0	191	201	133	201	1	1	0	0	0	0	0	0	201	203	133	203	0	0	0	0	0	0	0	0	203	198.333	25	15
ENSCAFT00000053580.2 (Canis_familiaris.CanFam3.1.ncrna)	ENSCAFT00000053580.2	Canis_familiaris.CanFam3.1.ncrna	53	42	-48.3333	-30	3.55798e-25	-18.3979	-3.46957e-06	2.60499e-23	54	0	54	0	4	0	0	0	0	0	0	54	44	0	44	0	4	0	0	0	0	0	0	44	52	1	52	1	8	0	0	0	0	0	0	52	50	1	0
ENSCAFT00000053761.2 (Canis_familiaris.CanFam3.1.ncrna)	ENSCAFT00000053761.2	Canis_familiaris.CanFam3.1.ncrna	347	298	-322.333	-8.61417	1.099e-140	-5.56519	-2.18871e-05	7.8147e-138	384	259	384	26	63	0	0	0	0	0	0	384	369	253	369	33	55	0	0	0	0	0	0	369	341	241	341	38	62	0	0	0	0	0	0	341	364.667	43	24
ENSCAFT00000053768.2 (Canis_familiaris.CanFam3.1.ncrna)	ENSCAFT00000053768.2	Canis_familiaris.CanFam3.1.ncrna	40	33	-36.6667	-4.33333	2.8796e-08	-2.78886	-2.24349e-06	1.03558e-06	49	37	49	5	7	0	0	0	0	0	0	49	50	32	50	2	6	0	0	0	0	0	0	50	44	31	44	4	5	0	0	0	0	0	0	44	47.6667	12	6
ENSCAFT00000053781.2 (Canis_familiaris.CanFam3.1.ncrna)	ENSCAFT00000053781.2	Canis_familiaris.CanFam3.1.ncrna	39	24	-29.3333	-5	8.38113e-08	-3.20762	-1.85335e-06	2.88792e-06	42	8	42	8	30	0	0	0	0	0	0	42	32	6	32	6	20	0	0	0	0	0	0	32	36	6	36	6	24	0	0	0	0	0	0	36	36.6667	3	0
ENSCAFT00000053801.2 (Canis_familiaris.CanFam3.1.ncrna)	ENSCAFT00000053801.2	Canis_familiaris.CanFam3.1.ncrna	79	54	-61.6667	-3.22892	6.19131e-07	-2.08867	-3.41885e-06	1.94227e-05	82	43	82	0	0	0	0	0	0	0	0	82	86	52	86	0	0	0	0	0	0	0	0	86	100	58	100	0	0	0	0	0	0	0	0	100	89.3333	28	14
ENSCAFT00000053808.2 (Canis_familiaris.CanFam3.1.ncrna)	ENSCAFT00000053808.2	Canis_familiaris.CanFam3.1.ncrna	50	37	-39.6667	-3.975	1.15914e-07	-2.56144	-2.3708e-06	3.93345e-06	49	32	49	4	9	0	0	0	0	0	0	49	59	42	59	8	13	0	0	0	0	0	0	59	51	41	51	12	12	0	0	0	0	0	0	51	53	19	8
ENSCAFT00000053869.2 (Canis_familiaris.CanFam3.1.ncrna)	ENSCAFT00000053869.2	Canis_familiaris.CanFam3.1.ncrna	249	204	-231.333	-9.78481	5.96966e-86	-6.31727	-1.58858e-05	1.25633e-83	272	206	272	2	3	0	0	0	0	0	0	272	232	181	232	0	1	0	0	0	0	0	0	232	269	205	269	3	6	0	0	0	0	0	0	269	257.667	28	24
ENSCAFT00000053871.2 (Canis_familiaris.CanFam3.1.ncrna)	ENSCAFT00000053871.2	Canis_familiaris.CanFam3.1.ncrna	34	18	-24.3333	-3.43333	0.000153081	-2.21182	-1.38264e-06	0.00359932	29	19	29	3	3	0	0	0	0	0	0	29	40	21	40	5	7	0	0	0	0	0	0	40	34	18	34	3	5	0	0	0	0	0	0	34	34.3333	6	4
ENSCAFT00000053946.2 (Canis_familiaris.CanFam3.1.ncrna)	ENSCAFT00000053946.2	Canis_familiaris.CanFam3.1.ncrna	164	141	-147.333	-5.91111	1.59958e-31	-3.82315	-9.59966e-06	1.36243e-29	170	105	170	58	87	0	0	0	0	0	0	170	171	105	171	62	81	0	0	0	0	0	0	171	191	115	191	69	100	0	0	0	0	0	0	191	177.333	27	17
ENSCAFT00000053998.2 (Canis_familiaris.CanFam3.1.ncrna)	ENSCAFT00000053998.2	Canis_familiaris.CanFam3.1.ncrna	46	29	-33.3333	-3.5641	6.34518e-06	-2.29545	-1.91816e-06	0.000180915	54	22	54	6	16	0	0	0	0	0	0	54	43	26	43	3	5	0	0	0	0	0	0	43	42	18	42	1	5	0	0	0	0	0	0	42	46.3333	18	9
ENSCAFT00000054008.2 (Canis_familiaris.CanFam3.1.ncrna)	ENSCAFT00000054008.2	Canis_familiaris.CanFam3.1.ncrna	37	21	-27.3333	-11.25	7.82692e-11	-7.05828	-1.89272e-06	3.35151e-09	27	10	27	3	10	0	0	0	0	0	0	27	39	19	39	8	16	0	0	0	0	0	0	39	24	16	24	10	11	0	0	0	0	0	0	24	30	3	0
ENSCAFT00000054016.2 (Canis_familiaris.CanFam3.1.ncrna)	ENSCAFT00000054016.2	Canis_familiaris.CanFam3.1.ncrna	952	834	-890.333	-103.731	6.77027e-69	-66.3864	-6.47602e-05	1.02166e-66	960	3	960	0	821	0	0	0	0	0	0	960	895	2	895	0	740	0	0	0	0	0	0	895	842	8	842	0	686	0	0	0	0	0	0	842	899	10	3
ENSCAFT00000054149.2 (Canis_familiaris.CanFam3.1.ncrna)	ENSCAFT00000054149.2	Canis_familiaris.CanFam3.1.ncrna	47	20	-31.3333	-4.13333	5.93755e-06	-2.65586	-1.88911e-06	0.000169541	55	23	55	11	30	0	0	0	0	0	0	55	31	13	31	1	7	0	0	0	0	0	0	31	38	19	38	3	11	0	0	0	0	0	0	38	41.3333	8	3
ENSCAFT00000054168.2 (Canis_familiaris.CanFam3.1.ncrna)	ENSCAFT00000054168.2	Canis_familiaris.CanFam3.1.ncrna	407	362	-380.333	-9.51493	6.46566e-89	-6.14765	-2.6039e-05	1.41794e-86	449	350	449	0	0	0	0	0	0	0	0	449	419	333	419	0	0	0	0	0	0	0	0	419	407	327	407	0	0	0	0	0	0	0	0	407	425	47	38
ENSCAFT00000054319.2 (Canis_familiaris.CanFam3.1.ncrna)	ENSCAFT00000054319.2	Canis_familiaris.CanFam3.1.ncrna	19	9	-13	-6.57143	9.27758e-05	-4.12453	-8.58503e-07	0.00226185	11	5	11	0	0	0	0	0	0	0	0	11	19	6	19	0	0	0	0	0	0	0	0	19	16	6	16	0	0	0	0	0	0	0	0	16	15.3333	0	0
ENSCAFT00000054330.2 (Canis_familiaris.CanFam3.1.ncrna)	ENSCAFT00000054330.2	Canis_familiaris.CanFam3.1.ncrna	514	437	-464	-10.6	4.59047e-97	-6.84974	-3.20089e-05	1.22407e-94	550	413	550	0	0	0	0	0	0	0	0	550	497	366	497	0	4	0	0	0	0	0	0	497	490	370	490	0	1	0	0	0	0	0	0	490	512.333	53	40
ENSCAFT00000054337.2 (Canis_familiaris.CanFam3.1.ncrna)	ENSCAFT00000054337.2	Canis_familiaris.CanFam3.1.ncrna	22	14	-18	-4.375	0.000101122	-2.79825	-1.10372e-06	0.00245513	25	12	25	5	5	0	0	0	0	0	0	25	26	10	26	4	4	0	0	0	0	0	0	26	19	5	19	2	6	0	0	0	0	0	0	19	23.3333	7	1
ENSCAFT00000054434.2 (Canis_familiaris.CanFam3.1.ncrna)	ENSCAFT00000054434.2	Canis_familiaris.CanFam3.1.ncrna	324	299	-308	-12.1325	5.67873e-144	-7.82974	-2.14293e-05	4.5171e-141	348	258	348	10	14	0	0	0	0	0	0	348	333	255	333	3	6	0	0	0	0	0	0	333	326	243	326	7	11	0	0	0	0	0	0	326	335.667	27	16
ENSCAFT00000054492.2 (Canis_familiaris.CanFam3.1.ncrna)	ENSCAFT00000054492.2	Canis_familiaris.CanFam3.1.ncrna	40	28	-32.3333	-6.10526	1.15715e-09	-3.90944	-2.1149e-06	4.58279e-08	34	0	34	0	4	0	0	0	0	0	0	34	38	6	38	3	7	0	0	0	0	0	0	38	44	5	44	3	7	0	0	0	0	0	0	44	38.6667	9	3
ENSCAFT00000054517.2 (Canis_familiaris.CanFam3.1.ncrna)	ENSCAFT00000054517.2	Canis_familiaris.CanFam3.1.ncrna	34	20	-27	-4.24	2.3586e-06	-2.72399	-1.64242e-06	7.03249e-05	37	13	37	0	0	0	0	0	0	0	0	37	39	11	39	0	0	0	0	0	0	0	0	39	30	9	30	0	0	0	0	0	0	0	0	30	35.3333	10	4
ENSCAFT00000054575.2 (Canis_familiaris.CanFam3.1.ncrna)	ENSCAFT00000054575.2	Canis_familiaris.CanFam3.1.ncrna	24	9	-18	-14.5	2.78088e-07	-8.78046	-1.25884e-06	9.10744e-06	23	8	23	7	22	0	0	0	0	0	0	23	25	18	25	17	22	0	0	0	0	0	0	25	10	9	10	9	10	0	0	0	0	0	0	10	19.3333	2	2
ENSCAFT00000054597.2 (Canis_familiaris.CanFam3.1.ncrna)	ENSCAFT00000054597.2	Canis_familiaris.CanFam3.1.ncrna	101	84	-89.6667	-5.13846	3.29489e-20	-3.31857	-5.70154e-06	2.0187e-18	109	44	109	8	18	0	0	0	0	0	0	109	106	59	106	2	13	0	0	0	0	0	0	106	119	49	119	1	20	0	0	0	0	0	0	119	111.333	22	11
ENSCAFT00000054628.2 (Canis_familiaris.CanFam3.1.ncrna)	ENSCAFT00000054628.2	Canis_familiaris.CanFam3.1.ncrna	23	22	-19	-4.16667	0.000189997	-2.67441	-1.15222e-06	0.004425	25	16	25	0	0	0	0	0	0	0	0	25	25	14	25	0	0	0	0	0	0	0	0	25	25	15	25	0	0	0	0	0	0	0	0	25	25	3	2
ENSCAFT00000054629.2 (Canis_familiaris.CanFam3.1.ncrna)	ENSCAFT00000054629.2	Canis_familiaris.CanFam3.1.ncrna	39	16	-24.3333	-3.7037	0.000178607	-2.38202	-1.4204e-06	0.00417856	30	13	30	0	4	0	0	0	0	0	0	30	44	17	44	6	14	0	0	0	0	0	0	44	26	10	26	1	5	0	0	0	0	0	0	26	33.3333	5	1
ENSCAFT00000054648.2 (Canis_familiaris.CanFam3.1.ncrna)	ENSCAFT00000054648.2	Canis_familiaris.CanFam3.1.ncrna	39	30	-32.3333	-4.73077	5.63307e-08	-3.04112	-2.02113e-06	1.97583e-06	39	18	39	6	20	0	0	0	0	0	0	39	40	27	40	16	20	0	0	0	0	0	0	40	44	24	44	13	21	0	0	0	0	0	0	44	41	5	3
ENSCAFT00000054877.2 (Canis_familiaris.CanFam3.1.ncrna)	ENSCAFT00000054877.2	Canis_familiaris.CanFam3.1.ncrna	93	71	-79	-6.15217	6.02294e-21	-3.96412	-5.16747e-06	3.81461e-19	105	55	105	24	37	0	0	0	0	0	0	105	85	40	85	13	25	0	0	0	0	0	0	85	93	50	93	19	29	0	0	0	0	0	0	93	94.3333	12	3
ENSCAFT00000054996.2 (Canis_familiaris.CanFam3.1.ncrna)	ENSCAFT00000054996.2	Canis_familiaris.CanFam3.1.ncrna	50	27	-38.6667	-4.41176	1.60633e-08	-2.83873	-2.37467e-06	5.90344e-07	53	21	53	1	4	0	0	0	0	0	0	53	58	28	58	0	0	0	0	0	0	0	0	58	39	17	39	1	1	0	0	0	0	0	0	39	50	8	4
ENSCAFT00000055066.2 (Canis_familiaris.CanFam3.1.ncrna)	ENSCAFT00000055066.2	Canis_familiaris.CanFam3.1.ncrna	32	21	-26	-3.78571	1.49537e-05	-2.43511	-1.52941e-06	0.000411127	39	13	39	0	0	0	0	0	0	0	0	39	36	21	36	0	0	0	0	0	0	0	0	36	31	14	31	0	0	0	0	0	0	0	0	31	35.3333	7	3
ENSCAFT00000055103.2 (Canis_familiaris.CanFam3.1.ncrna)	ENSCAFT00000055103.2	Canis_familiaris.CanFam3.1.ncrna	10	8	-8.66667	-6.2	0.00147191	-3.84556	-5.67513e-07	0.0289031	11	3	11	2	8	0	0	0	0	0	0	11	10	6	10	4	6	0	0	0	0	0	0	10	10	5	10	4	5	0	0	0	0	0	0	10	10.3333	2	2
ENSCAFT00000055128.2 (Canis_familiaris.CanFam3.1.ncrna)	ENSCAFT00000055128.2	Canis_familiaris.CanFam3.1.ncrna	28	13	-19.3333	-8.25	2.32519e-07	-5.18127	-1.30654e-06	7.67394e-06	29	11	29	0	0	0	0	0	0	0	0	29	21	11	21	0	0	0	0	0	0	0	0	21	16	7	16	0	0	0	0	0	0	0	0	16	22	3	3
ENSCAFT00000055155.2 (Canis_familiaris.CanFam3.1.ncrna)	ENSCAFT00000055155.2	Canis_familiaris.CanFam3.1.ncrna	50	34	-42	-4.40541	1.82166e-09	-2.83699	-2.58024e-06	7.14819e-08	57	38	57	13	22	0	0	0	0	0	0	57	57	27	57	2	14	0	0	0	0	0	0	57	49	33	49	9	11	0	0	0	0	0	0	49	54.3333	15	9
ENSCAFT00000055204.2 (Canis_familiaris.CanFam3.1.ncrna)	ENSCAFT00000055204.2	Canis_familiaris.CanFam3.1.ncrna	52	23	-39	-4.25	3.79977e-07	-2.72989	-2.36464e-06	1.22561e-05	63	11	63	3	24	0	0	0	0	0	0	63	55	16	55	7	22	0	0	0	0	0	0	55	35	6	35	0	15	0	0	0	0	0	0	35	51	12	5
ENSCAFT00000055207.2 (Canis_familiaris.CanFam3.1.ncrna)	ENSCAFT00000055207.2	Canis_familiaris.CanFam3.1.ncrna	68	39	-52.6667	-20.75	6.72295e-23	-12.9653	-3.73755e-06	4.52676e-21	69	48	69	48	69	0	0	0	0	0	0	69	55	42	55	42	54	0	0	0	0	0	0	55	42	31	42	31	42	0	0	0	0	0	0	42	55.3333	3	3
ENSCAFT00000055237.2 (Canis_familiaris.CanFam3.1.ncrna)	ENSCAFT00000055237.2	Canis_familiaris.CanFam3.1.ncrna	517	435	-479.667	-7.91827	1.83558e-101	-5.11808	-3.23097e-05	5.58008e-99	584	439	584	8	35	0	0	0	0	0	0	584	558	392	558	4	44	0	0	0	0	0	0	558	505	368	505	7	35	0	0	0	0	0	0	505	549	71	50
ENSCAFT00000055265.2 (Canis_familiaris.CanFam3.1.ncrna)	ENSCAFT00000055265.2	Canis_familiaris.CanFam3.1.ncrna	249	181	-201	-5.71094	7.66767e-31	-3.68316	-1.2972e-05	6.41446e-29	287	176	287	153	203	0	0	0	0	0	0	287	223	135	223	116	159	0	0	0	0	0	0	223	221	140	221	124	156	0	0	0	0	0	0	221	243.667	50	26
ENSCAFT00000055328.2 (Canis_familiaris.CanFam3.1.ncrna)	ENSCAFT00000055328.2	Canis_familiaris.CanFam3.1.ncrna	113	107	-110.333	-8.88095	7.63908e-41	-5.71638	-7.51379e-06	7.66046e-39	126	6	126	2	7	0	0	0	0	0	0	126	126	5	126	0	1	0	0	0	0	0	0	126	121	9	121	7	8	0	0	0	0	0	0	121	124.333	14	3
ENSCAFT00000055436.2 (Canis_familiaris.CanFam3.1.ncrna)	ENSCAFT00000055436.2	Canis_familiaris.CanFam3.1.ncrna	125	99	-111.667	-4.04545	7.2263e-18	-2.61771	-6.72029e-06	4.07617e-16	137	63	137	0	0	0	0	0	0	0	0	137	150	61	150	0	0	0	0	0	0	0	0	150	158	69	158	0	0	0	0	0	0	0	0	158	148.333	33	11
ENSCAFT00000055441.2 (Canis_familiaris.CanFam3.1.ncrna)	ENSCAFT00000055441.2	Canis_familiaris.CanFam3.1.ncrna	58	37	-44.3333	-4.41026	2.47837e-09	-2.84049	-2.72393e-06	9.62053e-08	57	33	57	20	26	0	0	0	0	0	0	57	65	43	65	22	36	0	0	0	0	0	0	65	50	32	50	12	19	0	0	0	0	0	0	50	57.3333	7	3
ENSCAFT00000055774.2 (Canis_familiaris.CanFam3.1.ncrna)	ENSCAFT00000055774.2	Canis_familiaris.CanFam3.1.ncrna	56	39	-42.6667	-3.90909	3.80048e-05	-2.52148	-2.5436e-06	0.000987598	57	16	57	0	0	0	0	0	0	0	0	57	50	14	50	0	0	0	0	0	0	0	0	50	65	23	65	0	0	0	0	0	0	0	0	65	57.3333	24	14
ENSCAFT00000055803.2 (Canis_familiaris.CanFam3.1.ncrna)	ENSCAFT00000055803.2	Canis_familiaris.CanFam3.1.ncrna	204	166	-184.333	-8.9	2.41959e-84	-5.73968	-1.25486e-05	4.8116e-82	225	169	225	0	0	0	0	0	0	0	0	225	209	155	209	0	0	0	0	0	0	0	0	209	189	148	189	0	0	0	0	0	0	0	0	189	207.667	23	17
ENSCAFT00000055888.2 (Canis_familiaris.CanFam3.1.ncrna)	ENSCAFT00000055888.2	Canis_familiaris.CanFam3.1.ncrna	246	210	-222.333	-3.77917	1.3854e-30	-2.44586	-1.30858e-05	1.15485e-28	295	200	295	103	164	0	0	0	0	0	0	295	316	197	316	116	187	0	0	0	0	0	0	316	296	181	296	98	177	0	0	0	0	0	0	296	302.333	85	60
ENSCAFT00000055985.2 (Canis_familiaris.CanFam3.1.ncrna)	ENSCAFT00000055985.2	Canis_familiaris.CanFam3.1.ncrna	89	56	-69	-4.04412	5.09263e-12	-2.60746	-4.13689e-06	2.28492e-10	106	45	106	0	0	0	0	0	0	0	0	106	90	33	90	0	0	0	0	0	0	0	0	90	79	22	79	0	0	0	0	0	0	0	0	79	91.6667	28	10
ENSCAFT00000056034.2 (Canis_familiaris.CanFam3.1.ncrna)	ENSCAFT00000056034.2	Canis_familiaris.CanFam3.1.ncrna	59	38	-46.3333	-6.34615	3.53915e-13	-4.07342	-3.04305e-06	1.66429e-11	55	4	55	0	24	0	0	0	0	0	0	55	63	11	63	3	28	0	0	0	0	0	0	63	47	6	47	0	15	0	0	0	0	0	0	47	55	9	4
ENSCAFT00000056038.2 (Canis_familiaris.CanFam3.1.ncrna)	ENSCAFT00000056038.2	Canis_familiaris.CanFam3.1.ncrna	41	32	-34.3333	-3.19149	1.96579e-05	-2.05918	-1.88706e-06	0.000533276	49	19	49	5	13	0	0	0	0	0	0	49	54	14	54	3	23	0	0	0	0	0	0	54	47	14	47	4	17	0	0	0	0	0	0	47	50	15	9
ENSCAFT00000056046.2 (Canis_familiaris.CanFam3.1.ncrna)	ENSCAFT00000056046.2	Canis_familiaris.CanFam3.1.ncrna	568	529	-545	-7.841	1.31989e-112	-5.07108	-3.66982e-05	5.07735e-110	642	441	642	223	276	0	0	0	0	0	0	642	625	383	625	175	270	0	0	0	0	0	0	625	607	406	607	200	261	0	0	0	0	0	0	607	624.667	78	58
ENSCAFT00000056056.2 (Canis_familiaris.CanFam3.1.ncrna)	ENSCAFT00000056056.2	Canis_familiaris.CanFam3.1.ncrna	20	14	-16.3333	-4.26667	0.000195146	-2.72879	-9.95994e-07	0.00453835	19	5	19	0	2	0	0	0	0	0	0	19	21	10	21	0	3	0	0	0	0	0	0	21	24	5	24	0	3	0	0	0	0	0	0	24	21.3333	5	0
ENSCAFT00000056186.2 (Canis_familiaris.CanFam3.1.ncrna)	ENSCAFT00000056186.2	Canis_familiaris.CanFam3.1.ncrna	23	9	-17.3333	-4.71429	0.000336875	-3.02006	-1.08808e-06	0.00748928	13	4	13	2	6	0	0	0	0	0	0	13	26	10	26	6	11	0	0	0	0	0	0	26	27	14	27	11	16	0	0	0	0	0	0	27	22	6	2
ENSCAFT00000056226.2 (Canis_familiaris.CanFam3.1.ncrna)	ENSCAFT00000056226.2	Canis_familiaris.CanFam3.1.ncrna	384	357	-366	-8.78723	2.36171e-143	-5.68232	-2.4913e-05	1.84729e-140	418	323	418	0	0	0	0	0	0	0	0	418	414	321	414	0	1	0	0	0	0	0	0	414	407	322	407	1	1	0	0	0	0	0	0	407	413	50	43
ENSCAFT00000056532.2 (Canis_familiaris.CanFam3.1.ncrna)	ENSCAFT00000056532.2	Canis_familiaris.CanFam3.1.ncrna	276	208	-245.333	-9.17778	9.23377e-97	-5.92014	-1.67325e-05	2.42095e-94	298	200	298	0	0	0	0	0	0	0	0	298	287	215	287	0	0	0	0	0	0	0	0	287	241	178	241	0	0	0	0	0	0	0	0	241	275.333	35	32
ENSCAFT00000056553.2 (Canis_familiaris.CanFam3.1.ncrna)	ENSCAFT00000056553.2	Canis_familiaris.CanFam3.1.ncrna	183	133	-151	-3.98026	5.32707e-21	-2.57442	-9.02912e-06	3.37844e-19	194	97	194	0	6	0	0	0	0	0	0	194	227	119	227	1	2	0	0	0	0	0	0	227	184	97	184	0	3	0	0	0	0	0	0	184	201.667	51	30
ENSCAFT00000056555.2 (Canis_familiaris.CanFam3.1.ncrna)	ENSCAFT00000056555.2	Canis_familiaris.CanFam3.1.ncrna	550	491	-518.333	-10.3675	1.49055e-116	-6.70007	-3.57095e-05	6.30209e-114	597	402	597	0	0	0	0	0	0	0	0	597	575	390	575	0	0	0	0	0	0	0	0	575	549	380	549	0	0	0	0	0	0	0	0	549	573.667	58	42
ENSCAFT00000056606.2 (Canis_familiaris.CanFam3.1.ncrna)	ENSCAFT00000056606.2	Canis_familiaris.CanFam3.1.ncrna	95	84	-87	-6.22	6.69093e-23	-4.01216	-5.70442e-06	4.51816e-21	98	30	98	12	65	0	0	0	0	0	0	98	108	31	108	13	73	0	0	0	0	0	0	108	105	24	105	8	71	0	0	0	0	0	0	105	103.667	13	4
ENSCAFT00000056610.2 (Canis_familiaris.CanFam3.1.ncrna)	ENSCAFT00000056610.2	Canis_familiaris.CanFam3.1.ncrna	183	140	-156	-9.50909	3.33243e-46	-6.12347	-1.06762e-05	3.62864e-44	171	90	171	29	65	0	0	0	0	0	0	171	197	101	197	37	82	0	0	0	0	0	0	197	155	78	155	29	65	0	0	0	0	0	0	155	174.333	15	9
ENSCAFT00000056639.2 (Canis_familiaris.CanFam3.1.ncrna)	ENSCAFT00000056639.2	Canis_familiaris.CanFam3.1.ncrna	283	233	-250.667	-9.54545	7.86642e-109	-6.1587	-1.71573e-05	2.86185e-106	311	220	311	4	5	0	0	0	0	0	0	311	268	207	268	0	0	0	0	0	0	0	0	268	261	198	261	1	2	0	0	0	0	0	0	261	280	28	15
ENSCAFT00000056652.2 (Canis_familiaris.CanFam3.1.ncrna)	ENSCAFT00000056652.2	Canis_familiaris.CanFam3.1.ncrna	14	9	-10.6667	-7.4	0.000142136	-4.58038	-7.14061e-07	0.00337409	12	2	12	0	0	0	0	0	0	0	0	12	10	1	10	0	0	0	0	0	0	0	0	10	15	2	15	0	0	0	0	0	0	0	0	15	12.3333	1	0
ENSCAFT00000056654.2 (Canis_familiaris.CanFam3.1.ncrna)	ENSCAFT00000056654.2	Canis_familiaris.CanFam3.1.ncrna	18	10	-13	-6.57143	8.33657e-05	-4.12149	-8.57477e-07	0.00205339	19	17	19	17	19	0	0	0	0	0	0	19	16	16	16	16	16	0	0	0	0	0	0	16	11	11	11	11	11	0	0	0	0	0	0	11	15.3333	1	0
ENSCAFT00000056766.2 (Canis_familiaris.CanFam3.1.ncrna)	ENSCAFT00000056766.2	Canis_familiaris.CanFam3.1.ncrna	178	148	-160	-6.45455	1.80473e-46	-4.16759	-1.05361e-05	1.96972e-44	186	112	186	7	21	0	0	0	0	0	0	186	204	107	204	9	23	0	0	0	0	0	0	204	178	105	178	13	23	0	0	0	0	0	0	178	189.333	32	21
ENSCAFT00000056894.2 (Canis_familiaris.CanFam3.1.ncrna)	ENSCAFT00000056894.2	Canis_familiaris.CanFam3.1.ncrna	691	560	-610.667	-11.7135	4.5927e-184	-7.56973	-4.2355e-05	6.53152e-181	736	418	736	165	260	0	0	0	0	0	0	736	654	327	654	87	166	0	0	0	0	0	0	654	613	299	613	70	135	0	0	0	0	0	0	613	667.667	45	23
ENSCAFT00000057138.2 (Canis_familiaris.CanFam3.1.ncrna)	ENSCAFT00000057138.2	Canis_familiaris.CanFam3.1.ncrna	159	146	-147.667	-3.73457	1.00428e-20	-2.41597	-8.65826e-06	6.3095e-19	198	107	198	7	21	0	0	0	0	0	0	198	200	115	200	6	17	0	0	0	0	0	0	200	207	112	207	10	25	0	0	0	0	0	0	207	201.667	52	29
ENSCAFT00000057149.2 (Canis_familiaris.CanFam3.1.ncrna)	ENSCAFT00000057149.2	Canis_familiaris.CanFam3.1.ncrna	18	10	-13.6667	-3.73333	0.00241081	-2.39033	-8.00772e-07	0.0448442	21	6	21	0	1	0	0	0	0	0	0	21	14	5	14	2	3	0	0	0	0	0	0	14	21	6	21	0	1	0	0	0	0	0	0	21	18.6667	4	1
ENSCAFT00000057153.2 (Canis_familiaris.CanFam3.1.ncrna)	ENSCAFT00000057153.2	Canis_familiaris.CanFam3.1.ncrna	332	308	-317	-10.9062	3.78879e-146	-7.04232	-2.1915e-05	3.23294e-143	363	273	363	8	12	0	0	0	0	0	0	363	345	252	345	7	16	0	0	0	0	0	0	345	339	247	339	11	15	0	0	0	0	0	0	339	349	31	21
ENSCAFT00000057232.2 (Canis_familiaris.CanFam3.1.ncrna)	ENSCAFT00000057232.2	Canis_familiaris.CanFam3.1.ncrna	56	45	-49.6667	-4.82051	8.72918e-12	-3.107	-3.11821e-06	3.88681e-10	57	16	57	16	25	0	0	0	0	0	0	57	63	24	63	21	31	0	0	0	0	0	0	63	68	20	68	19	34	0	0	0	0	0	0	68	62.6667	12	1
ENSCAFT00000057271.2 (Canis_familiaris.CanFam3.1.ncrna)	ENSCAFT00000057271.2	Canis_familiaris.CanFam3.1.ncrna	44	33	-37	-3.92105	2.00965e-07	-2.52715	-2.20282e-06	6.66064e-06	51	19	51	0	0	0	0	0	0	0	0	51	45	16	45	0	0	0	0	0	0	0	0	45	53	17	53	0	0	0	0	0	0	0	0	53	49.6667	9	5
ENSCAFT00000057435.2 (Canis_familiaris.CanFam3.1.ncrna)	ENSCAFT00000057435.2	Canis_familiaris.CanFam3.1.ncrna	217	175	-190	-9.63636	8.41691e-64	-6.20727	-1.30085e-05	1.16868e-61	234	172	234	0	0	0	0	0	0	0	0	234	210	156	210	0	0	0	0	0	0	0	0	210	192	130	192	0	0	0	0	0	0	0	0	192	212	32	22
ENSCAFT00000057440.2 (Canis_familiaris.CanFam3.1.ncrna)	ENSCAFT00000057440.2	Canis_familiaris.CanFam3.1.ncrna	4045	3742	-3881.67	-4.39901	0	-2.84918	-0.000238712	0	5158	622	5158	616	4916	0	0	0	0	0	0	5158	4888	534	4888	532	4643	0	0	0	0	0	0	4888	5025	563	5025	563	4784	0	0	0	0	0	0	5025	5023.67	1113	145
ENSCAFT00000057443.2 (Canis_familiaris.CanFam3.1.ncrna)	ENSCAFT00000057443.2	Canis_familiaris.CanFam3.1.ncrna	14	11	-11.6667	-5.375	0.000416946	-3.39115	-7.47096e-07	0.0091781	14	3	14	0	0	0	0	0	0	0	0	14	16	0	16	0	0	0	0	0	0	0	0	16	13	2	13	0	0	0	0	0	0	0	0	13	14.3333	4	2
ENSCAFT00000057591.2 (Canis_familiaris.CanFam3.1.ncrna)	ENSCAFT00000057591.2	Canis_familiaris.CanFam3.1.ncrna	50	41	-42.3333	-3.76087	7.30596e-08	-2.42788	-2.4888e-06	2.53232e-06	54	18	54	13	15	0	0	0	0	0	0	54	58	12	58	6	12	0	0	0	0	0	0	58	61	11	61	4	11	0	0	0	0	0	0	61	57.6667	13	2
ENSCAFT00000057642.2 (Canis_familiaris.CanFam3.1.ncrna)	ENSCAFT00000057642.2	Canis_familiaris.CanFam3.1.ncrna	42	11	-27.6667	-8.54545	3.57191e-06	-5.36001	-1.8563e-06	0.000104379	45	6	45	5	37	0	0	0	0	0	0	45	34	9	34	5	25	0	0	0	0	0	0	34	15	5	15	4	11	0	0	0	0	0	0	15	31.3333	4	0
ENSCAFT00000057673.2 (Canis_familiaris.CanFam3.1.ncrna)	ENSCAFT00000057673.2	Canis_familiaris.CanFam3.1.ncrna	282	246	-261.667	-8.77228	7.78411e-117	-5.66492	-1.77964e-05	3.32106e-114	312	177	312	1	10	0	0	0	0	0	0	312	296	182	296	4	8	0	0	0	0	0	0	296	278	164	278	6	12	0	0	0	0	0	0	278	295.333	30	20
ENSCAFT00000057749.2 (Canis_familiaris.CanFam3.1.ncrna)	ENSCAFT00000057749.2	Canis_familiaris.CanFam3.1.ncrna	117	87	-100.333	-5.36232	3.33539e-23	-3.45846	-6.41772e-06	2.28182e-21	137	80	137	0	0	0	0	0	0	0	0	137	124	75	124	0	0	0	0	0	0	0	0	124	109	60	109	0	0	0	0	0	0	0	0	109	123.333	27	16
ENSCAFT00000057763.2 (Canis_familiaris.CanFam3.1.ncrna)	ENSCAFT00000057763.2	Canis_familiaris.CanFam3.1.ncrna	145	107	-130.333	-98.75	2.31461e-68	-59.5319	-9.46775e-06	3.47051e-66	146	0	146	0	0	0	0	0	0	0	0	146	141	0	141	0	0	0	0	0	0	0	0	141	108	0	108	0	0	0	0	0	0	0	0	108	131.667	1	0
ENSCAFT00000057845.2 (Canis_familiaris.CanFam3.1.ncrna)	ENSCAFT00000057845.2	Canis_familiaris.CanFam3.1.ncrna	425	385	-397.333	-8.40373	2.90697e-83	-5.43442	-2.69343e-05	5.66088e-81	472	342	472	17	34	0	0	0	0	0	0	472	435	307	435	7	21	0	0	0	0	0	0	435	446	314	446	10	33	0	0	0	0	0	0	446	451	47	26
ENSCAFT00000057988.2 (Canis_familiaris.CanFam3.1.ncrna)	ENSCAFT00000057988.2	Canis_familiaris.CanFam3.1.ncrna	434	373	-407.333	-10.0519	2.97996e-92	-6.4935	-2.79954e-05	6.85552e-90	472	351	472	33	59	0	0	0	0	0	0	472	466	348	466	60	79	0	0	0	0	0	0	466	419	312	419	38	56	0	0	0	0	0	0	419	452.333	51	33
ENSCAFT00000058066.2 (Canis_familiaris.CanFam3.1.ncrna)	ENSCAFT00000058066.2	Canis_familiaris.CanFam3.1.ncrna	115	82	-93.3333	-5.375	1.7621e-21	-3.46686	-5.97259e-06	1.13284e-19	131	54	131	26	59	0	0	0	0	0	0	131	110	45	110	15	36	0	0	0	0	0	0	110	103	38	103	14	29	0	0	0	0	0	0	103	114.667	21	8
ENSCAFT00000058101.2 (Canis_familiaris.CanFam3.1.ncrna)	ENSCAFT00000058101.2	Canis_familiaris.CanFam3.1.ncrna	57	45	-48.3333	-3.68519	2.84801e-08	-2.37669	-2.81633e-06	1.025e-06	70	30	70	5	12	0	0	0	0	0	0	70	69	25	69	2	10	0	0	0	0	0	0	69	60	21	60	0	8	0	0	0	0	0	0	60	66.3333	15	6
ENSCAFT00000058313.2 (Canis_familiaris.CanFam3.1.ncrna)	ENSCAFT00000058313.2	Canis_familiaris.CanFam3.1.ncrna	194	152	-169	-3.52239	5.44216e-22	-2.27686	-9.68432e-06	3.58213e-20	252	140	252	3	22	0	0	0	0	0	0	252	238	119	238	1	35	0	0	0	0	0	0	238	218	122	218	2	26	0	0	0	0	0	0	218	236	66	38
ENSCAFT00000058343.2 (Canis_familiaris.CanFam3.1.ncrna)	ENSCAFT00000058343.2	Canis_familiaris.CanFam3.1.ncrna	27	16	-20.3333	-7.77778	1.33931e-07	-4.90809	-1.36821e-06	4.5187e-06	19	8	19	0	2	0	0	0	0	0	0	19	29	18	29	0	0	0	0	0	0	0	0	29	22	11	22	3	5	0	0	0	0	0	0	22	23.3333	4	2
ENSCAFT00000058423.2 (Canis_familiaris.CanFam3.1.ncrna)	ENSCAFT00000058423.2	Canis_familiaris.CanFam3.1.ncrna	251	207	-227.333	-8.25532	1.44752e-99	-5.32963	-1.53749e-05	4.19344e-97	277	178	277	31	68	0	0	0	0	0	0	277	262	185	262	23	45	0	0	0	0	0	0	262	237	167	237	16	40	0	0	0	0	0	0	237	258.667	26	20
ENSCAFT00000058519.2 (Canis_familiaris.CanFam3.1.ncrna)	ENSCAFT00000058519.2	Canis_familiaris.CanFam3.1.ncrna	370	298	-330.333	-9.5431	2.61997e-41	-6.166	-2.26169e-05	2.64995e-39	375	240	375	1	7	0	0	0	0	0	0	375	393	266	393	1	10	0	0	0	0	0	0	393	339	222	339	2	8	0	0	0	0	0	0	339	369	23	17
ENSCAFT00000058548.2 (Canis_familiaris.CanFam3.1.ncrna)	ENSCAFT00000058548.2	Canis_familiaris.CanFam3.1.ncrna	32	23	-25	-3.20588	0.000220896	-2.0663	-1.37712e-06	0.00510683	40	17	40	7	14	0	0	0	0	0	0	40	34	13	34	1	11	0	0	0	0	0	0	34	35	15	35	6	8	0	0	0	0	0	0	35	36.3333	8	3
ENSCAFT00000058581.2 (Canis_familiaris.CanFam3.1.ncrna)	ENSCAFT00000058581.2	Canis_familiaris.CanFam3.1.ncrna	19	9	-11.6667	-6.83333	0.0001008	-4.25935	-7.72904e-07	0.00244858	19	19	19	19	19	0	0	0	0	0	0	19	12	12	12	12	12	0	0	0	0	0	0	12	10	10	10	10	10	0	0	0	0	0	0	10	13.6667	5	5
ENSCAFT00000058613.2 (Canis_familiaris.CanFam3.1.ncrna)	ENSCAFT00000058613.2	Canis_familiaris.CanFam3.1.ncrna	36	28	-29.6667	-3.87097	5.76607e-06	-2.49139	-1.75866e-06	0.000164904	41	18	41	0	0	0	0	0	0	0	0	41	37	16	37	0	0	0	0	0	0	0	0	37	42	21	42	0	0	0	0	0	0	0	0	42	40	16	12
ENSCAFT00000058662.2 (Canis_familiaris.CanFam3.1.ncrna)	ENSCAFT00000058662.2	Canis_familiaris.CanFam3.1.ncrna	42	32	-35.3333	-4.02857	1.93316e-07	-2.59486	-2.11985e-06	6.42075e-06	49	24	49	5	6	0	0	0	0	0	0	49	47	27	47	3	7	0	0	0	0	0	0	47	45	22	45	2	4	0	0	0	0	0	0	45	47	7	1
ENSCAFT00000058705.2 (Canis_familiaris.CanFam3.1.ncrna)	ENSCAFT00000058705.2	Canis_familiaris.CanFam3.1.ncrna	562	482	-510	-5.91961	4.73435e-95	-3.82922	-3.31687e-05	1.18817e-92	656	524	656	374	476	0	0	0	0	0	0	656	601	485	601	342	420	0	0	0	0	0	0	601	584	453	584	325	424	0	0	0	0	0	0	584	613.667	102	59
ENSCAFT00000058742.2 (Canis_familiaris.CanFam3.1.ncrna)	ENSCAFT00000058742.2	Canis_familiaris.CanFam3.1.ncrna	48	24	-35.3333	-5.07692	2.12761e-08	-3.25524	-2.23381e-06	7.71048e-07	52	37	52	24	32	0	0	0	0	0	0	52	47	28	47	17	24	0	0	0	0	0	0	47	33	20	33	13	18	0	0	0	0	0	0	33	44	13	4
ENSCAFT00000058818.2 (Canis_familiaris.CanFam3.1.ncrna)	ENSCAFT00000058818.2	Canis_familiaris.CanFam3.1.ncrna	219	196	-207.333	-7.34694	4.62474e-87	-4.74715	-1.38718e-05	9.91068e-85	245	8	245	4	6	0	0	0	0	0	0	245	232	2	232	1	1	0	0	0	0	0	0	232	243	1	243	0	0	0	0	0	0	0	0	243	240	26	2
ENSCAFT00000058927.2 (Canis_familiaris.CanFam3.1.ncrna)	ENSCAFT00000058927.2	Canis_familiaris.CanFam3.1.ncrna	21	13	-15	-3.64706	0.00194159	-2.33792	-8.71512e-07	0.0372226	19	4	19	1	9	0	0	0	0	0	0	19	24	10	24	6	10	0	0	0	0	0	0	24	19	13	19	1	1	0	0	0	0	0	0	19	20.6667	3	2
ENSCAFT00000059070.2 (Canis_familiaris.CanFam3.1.ncrna)	ENSCAFT00000059070.2	Canis_familiaris.CanFam3.1.ncrna	214	203	-208.333	-4.93082	4.76466e-41	-3.1898	-1.31381e-05	4.78823e-39	255	155	255	0	0	0	0	0	0	0	0	255	265	156	265	0	0	0	0	0	0	0	0	265	264	156	264	0	0	0	0	0	0	0	0	264	261.333	51	22
ENSCAFT00000059103.2 (Canis_familiaris.CanFam3.1.ncrna)	ENSCAFT00000059103.2	Canis_familiaris.CanFam3.1.ncrna	20	7	-15	-4.46154	0.000477782	-2.84288	-9.22888e-07	0.0103954	24	8	24	0	1	0	0	0	0	0	0	24	23	9	23	2	5	0	0	0	0	0	0	23	11	7	11	0	1	0	0	0	0	0	0	11	19.3333	5	0
ENSCAFT00000059123.2 (Canis_familiaris.CanFam3.1.ncrna)	ENSCAFT00000059123.2	Canis_familiaris.CanFam3.1.ncrna	43	23	-33.6667	-5.3913	4.77894e-09	-3.45645	-2.15514e-06	1.82046e-07	44	12	44	7	8	0	0	0	0	0	0	44	49	7	49	0	6	0	0	0	0	0	0	49	31	5	31	3	5	0	0	0	0	0	0	31	41.3333	8	0
ENSCAFT00000059490.1 (Canis_familiaris.CanFam3.1.ncrna)	ENSCAFT00000059490.1	Canis_familiaris.CanFam3.1.ncrna	63	37	-48.3333	-14.1818	2.48899e-17	-8.961	-3.38668e-06	1.38401e-15	49	1	49	0	42	0	0	0	0	0	0	49	66	0	66	0	60	0	0	0	0	0	0	66	41	0	41	0	37	0	0	0	0	0	0	41	52	4	0
ENSCAFT00000059541.1 (Canis_familiaris.CanFam3.1.ncrna)	ENSCAFT00000059541.1	Canis_familiaris.CanFam3.1.ncrna	17	8	-12.6667	-7.33333	5.46824e-05	-4.57109	-8.46689e-07	0.00139019	19	9	19	0	3	0	0	0	0	0	0	19	10	4	10	3	3	0	0	0	0	0	0	10	15	1	15	0	2	0	0	0	0	0	0	15	14.6667	2	0
ENSCAFT00000059546.1 (Canis_familiaris.CanFam3.1.ncrna)	ENSCAFT00000059546.1	Canis_familiaris.CanFam3.1.ncrna	63	52	-55	-4.75	4.05854e-12	-3.06511	-3.44349e-06	1.83322e-10	64	39	64	6	9	0	0	0	0	0	0	64	73	32	73	1	15	0	0	0	0	0	0	73	72	36	72	5	19	0	0	0	0	0	0	72	69.6667	12	5
ENSCAFT00000059586.1 (Canis_familiaris.CanFam3.1.ncrna)	ENSCAFT00000059586.1	Canis_familiaris.CanFam3.1.ncrna	57	40	-47.6667	-9.41176	4.09283e-17	-6.0051	-3.25995e-06	2.25977e-15	54	30	54	0	7	0	0	0	0	0	0	54	61	36	61	2	8	0	0	0	0	0	0	61	45	36	45	5	6	0	0	0	0	0	0	45	53.3333	4	1
ENSCAFT00000059601.1 (Canis_familiaris.CanFam3.1.ncrna)	ENSCAFT00000059601.1	Canis_familiaris.CanFam3.1.ncrna	81	43	-63.6667	-4.89796	1.00341e-08	-3.16242	-4.01333e-06	3.73145e-07	90	30	90	9	29	0	0	0	0	0	0	90	62	17	62	6	25	0	0	0	0	0	0	62	88	22	88	12	40	0	0	0	0	0	0	88	80	21	7
ENSCAFT00000059607.1 (Canis_familiaris.CanFam3.1.ncrna)	ENSCAFT00000059607.1	Canis_familiaris.CanFam3.1.ncrna	42	34	-35.6667	-3.18367	1.07399e-05	-2.05444	-1.95792e-06	0.000299662	56	19	56	0	10	0	0	0	0	0	0	56	49	12	49	2	8	0	0	0	0	0	0	49	51	19	51	3	8	0	0	0	0	0	0	51	52	14	5
ENSCAFT00000059623.1 (Canis_familiaris.CanFam3.1.ncrna)	ENSCAFT00000059623.1	Canis_familiaris.CanFam3.1.ncrna	133	86	-104	-3.57851	8.80153e-12	-2.3107	-5.99386e-06	3.9153e-10	140	0	140	0	0	0	0	0	0	0	0	140	165	0	165	0	5	0	0	0	0	0	0	165	128	0	128	0	1	0	0	0	0	0	0	128	144.333	42	0
ENSCAFT00000059675.1 (Canis_familiaris.CanFam3.1.ncrna)	ENSCAFT00000059675.1	Canis_familiaris.CanFam3.1.ncrna	181	160	-169	-14.3421	1.99395e-85	-9.2194	-1.1856e-05	4.051e-83	192	166	192	0	0	0	0	0	0	0	0	192	181	155	181	0	0	0	0	0	0	0	0	181	172	145	172	0	0	0	0	0	0	0	0	172	181.667	15	13
ENSCAFT00000059728.1 (Canis_familiaris.CanFam3.1.ncrna)	ENSCAFT00000059728.1	Canis_familiaris.CanFam3.1.ncrna	73	60	-62.6667	-9.95238	5.88183e-24	-6.36921	-4.30499e-06	4.16979e-22	76	14	76	7	23	0	0	0	0	0	0	76	65	7	65	0	12	0	0	0	0	0	0	65	68	5	68	4	21	0	0	0	0	0	0	68	69.6667	3	0
ENSCAFT00000059756.1 (Canis_familiaris.CanFam3.1.ncrna)	ENSCAFT00000059756.1	Canis_familiaris.CanFam3.1.ncrna	22	13	-16	-4.2	0.000309571	-2.68608	-9.71515e-07	0.00691833	17	5	17	1	5	0	0	0	0	0	0	17	25	11	25	1	6	0	0	0	0	0	0	25	21	10	21	1	4	0	0	0	0	0	0	21	21	8	2
ENSCAFT00000059769.1 (Canis_familiaris.CanFam3.1.ncrna)	ENSCAFT00000059769.1	Canis_familiaris.CanFam3.1.ncrna	34	16	-26.3333	-8.18182	2.23624e-09	-5.17895	-1.77749e-06	8.71667e-08	34	20	34	0	0	0	0	0	0	0	0	34	36	26	36	0	0	0	0	0	0	0	0	36	20	15	20	0	0	0	0	0	0	0	0	20	30	2	1
ENSCAFT00000059784.1 (Canis_familiaris.CanFam3.1.ncrna)	ENSCAFT00000059784.1	Canis_familiaris.CanFam3.1.ncrna	30	25	-26.3333	-4.16	4.4994e-06	-2.67418	-1.59486e-06	0.000130025	32	22	32	0	0	0	0	0	0	0	0	32	37	26	37	0	0	0	0	0	0	0	0	37	35	31	35	0	0	0	0	0	0	0	0	35	34.6667	7	5
ENSCAFT00000059802.1 (Canis_familiaris.CanFam3.1.ncrna)	ENSCAFT00000059802.1	Canis_familiaris.CanFam3.1.ncrna	469	407	-436.667	-9.03681	2.06913e-96	-5.83925	-2.97675e-05	5.365e-94	519	320	519	12	35	0	0	0	0	0	0	519	496	308	496	13	41	0	0	0	0	0	0	496	458	296	458	10	21	0	0	0	0	0	0	458	491	51	28
ENSCAFT00000059864.1 (Canis_familiaris.CanFam3.1.ncrna)	ENSCAFT00000059864.1	Canis_familiaris.CanFam3.1.ncrna	268	244	-250.667	-10.1707	2.32721e-99	-6.57299	-1.72684e-05	6.7005e-97	275	170	275	6	22	0	0	0	0	0	0	275	271	179	271	12	33	0	0	0	0	0	0	271	288	161	288	9	36	0	0	0	0	0	0	288	278	27	13
ENSCAFT00000059891.1 (Canis_familiaris.CanFam3.1.ncrna)	ENSCAFT00000059891.1	Canis_familiaris.CanFam3.1.ncrna	372	346	-359.333	-9.04478	9.37468e-82	-5.84499	-2.45106e-05	1.76692e-79	408	283	408	5	13	0	0	0	0	0	0	408	412	278	412	4	19	0	0	0	0	0	0	412	392	273	392	5	10	0	0	0	0	0	0	392	404	46	24
ENSCAFT00000060023.1 (Canis_familiaris.CanFam3.1.ncrna)	ENSCAFT00000060023.1	Canis_familiaris.CanFam3.1.ncrna	111	82	-94.6667	-15.2	9.18081e-28	-9.73962	-6.68451e-06	7.27812e-26	87	2	87	1	1	0	0	0	0	0	0	87	101	4	101	3	3	0	0	0	0	0	0	101	116	8	116	4	5	0	0	0	0	0	0	116	101.333	10	6
ENSCAFT00000060086.1 (Canis_familiaris.CanFam3.1.ncrna)	ENSCAFT00000060086.1	Canis_familiaris.CanFam3.1.ncrna	63	38	-46.3333	-3.57407	3.05938e-07	-2.30417	-2.66798e-06	9.94318e-06	78	15	78	0	21	0	0	0	0	0	0	78	54	13	54	0	6	0	0	0	0	0	0	54	61	21	61	3	18	0	0	0	0	0	0	61	64.3333	16	9
ENSCAFT00000060175.1 (Canis_familiaris.CanFam3.1.ncrna)	ENSCAFT00000060175.1	Canis_familiaris.CanFam3.1.ncrna	36	32	-33	-6.21053	3.74468e-10	-3.9747	-2.16178e-06	1.5362e-08	40	35	40	0	2	0	0	0	0	0	0	40	39	37	39	0	0	0	0	0	0	0	0	39	39	37	39	0	1	0	0	0	0	0	0	39	39.3333	4	2
ENSCAFT00000060208.1 (Canis_familiaris.CanFam3.1.ncrna)	ENSCAFT00000060208.1	Canis_familiaris.CanFam3.1.ncrna	45	40	-40	-3.6087	2.58814e-07	-2.3278	-2.31546e-06	8.51183e-06	55	29	55	9	19	0	0	0	0	0	0	55	56	18	56	0	9	0	0	0	0	0	0	56	55	27	55	5	10	0	0	0	0	0	0	55	55.3333	20	7
ENSCAFT00000060209.1 (Canis_familiaris.CanFam3.1.ncrna)	ENSCAFT00000060209.1	Canis_familiaris.CanFam3.1.ncrna	245	221	-228.333	-8.96512	1.38423e-87	-5.79362	-1.55837e-05	2.97997e-85	251	181	251	8	10	0	0	0	0	0	0	251	248	171	248	7	14	0	0	0	0	0	0	248	272	182	272	15	28	0	0	0	0	0	0	272	257	32	21
ENSCAFT00000060327.1 (Canis_familiaris.CanFam3.1.ncrna)	ENSCAFT00000060327.1	Canis_familiaris.CanFam3.1.ncrna	148	126	-132.333	-7.72881	1.09279e-50	-4.98314	-8.89443e-06	1.26319e-48	165	56	165	0	0	0	0	0	0	0	0	165	148	50	148	0	0	0	0	0	0	0	0	148	143	52	143	0	0	0	0	0	0	0	0	143	152	17	9
ENSCAFT00000060353.1 (Canis_familiaris.CanFam3.1.ncrna)	ENSCAFT00000060353.1	Canis_familiaris.CanFam3.1.ncrna	36	26	-30.3333	-7.06667	7.94116e-10	-4.50616	-2.02011e-06	3.1745e-08	38	10	38	3	11	0	0	0	0	0	0	38	30	11	30	2	12	0	0	0	0	0	0	30	38	13	38	5	17	0	0	0	0	0	0	38	35.3333	9	6
ENSCAFT00000060361.1 (Canis_familiaris.CanFam3.1.ncrna)	ENSCAFT00000060361.1	Canis_familiaris.CanFam3.1.ncrna	218	201	-209.333	-9.05128	9.8365e-94	-5.84368	-1.4283e-05	2.36737e-91	240	132	240	24	39	0	0	0	0	0	0	240	228	138	228	30	45	0	0	0	0	0	0	228	238	155	238	49	67	0	0	0	0	0	0	238	235.333	22	13
ENSCAFT00000060371.1 (Canis_familiaris.CanFam3.1.ncrna)	ENSCAFT00000060371.1	Canis_familiaris.CanFam3.1.ncrna	81	68	-74.6667	-5.66667	5.26337e-19	-3.6543	-4.82791e-06	3.09155e-17	85	64	85	0	0	0	0	0	0	0	0	85	93	60	93	0	3	0	0	0	0	0	0	93	94	59	94	0	0	0	0	0	0	0	0	94	90.6667	13	6
ENSCAFT00000060414.1 (Canis_familiaris.CanFam3.1.ncrna)	ENSCAFT00000060414.1	Canis_familiaris.CanFam3.1.ncrna	23	12	-16.6667	-4.125	0.000322773	-2.63999	-1.00655e-06	0.00719623	26	7	26	0	4	0	0	0	0	0	0	26	17	3	17	0	4	0	0	0	0	0	0	17	23	4	23	2	13	0	0	0	0	0	0	23	22	3	1
ENSCAFT00000060498.1 (Canis_familiaris.CanFam3.1.ncrna)	ENSCAFT00000060498.1	Canis_familiaris.CanFam3.1.ncrna	56	40	-48.6667	-9.58824	7.22188e-18	-6.11688	-3.33278e-06	4.07617e-16	58	42	58	3	5	0	0	0	0	0	0	58	59	45	59	1	2	0	0	0	0	0	0	59	46	32	46	4	8	0	0	0	0	0	0	46	54.3333	3	2
ENSCAFT00000060502.1 (Canis_familiaris.CanFam3.1.ncrna)	ENSCAFT00000060502.1	Canis_familiaris.CanFam3.1.ncrna	127	86	-107.333	-10.2	5.14995e-25	-6.57358	-7.4086e-06	3.75298e-23	99	2	99	0	0	0	0	0	0	0	0	99	135	9	135	0	3	0	0	0	0	0	0	135	123	8	123	0	0	0	0	0	0	0	0	123	119	14	4
ENSCAFT00000060618.1 (Canis_familiaris.CanFam3.1.ncrna)	ENSCAFT00000060618.1	Canis_familiaris.CanFam3.1.ncrna	107	90	-96.6667	-6.68627	6.25914e-26	-4.31283	-6.40089e-06	4.73024e-24	107	17	107	5	54	0	0	0	0	0	0	107	113	23	113	7	54	0	0	0	0	0	0	113	121	21	121	3	64	0	0	0	0	0	0	121	113.667	20	7
ENSCAFT00000060624.1 (Canis_familiaris.CanFam3.1.ncrna)	ENSCAFT00000060624.1	Canis_familiaris.CanFam3.1.ncrna	99	87	-93	-4.72	4.2301e-20	-3.04736	-5.80631e-06	2.5883e-18	123	55	123	23	30	0	0	0	0	0	0	123	119	49	119	31	46	0	0	0	0	0	0	119	112	40	112	16	36	0	0	0	0	0	0	112	118	24	10
ENSCAFT00000060664.1 (Canis_familiaris.CanFam3.1.ncrna)	ENSCAFT00000060664.1	Canis_familiaris.CanFam3.1.ncrna	36	22	-29.6667	-5.68421	1.87191e-08	-3.63742	-1.91665e-06	6.83661e-07	40	10	40	2	7	0	0	0	0	0	0	40	39	16	39	1	9	0	0	0	0	0	0	39	29	15	29	1	2	0	0	0	0	0	0	29	36	4	2
ENSCAFT00000060683.1 (Canis_familiaris.CanFam3.1.ncrna)	ENSCAFT00000060683.1	Canis_familiaris.CanFam3.1.ncrna	182	145	-158.667	-4.47445	1.45682e-29	-2.89184	-9.78162e-06	1.18905e-27	224	97	224	25	53	0	0	0	0	0	0	224	202	77	202	14	36	0	0	0	0	0	0	202	187	68	187	20	52	0	0	0	0	0	0	187	204.333	42	16
ENSCAFT00000060749.1 (Canis_familiaris.CanFam3.1.ncrna)	ENSCAFT00000060749.1	Canis_familiaris.CanFam3.1.ncrna	149	117	-132.333	-3.28161	7.58718e-16	-2.12105	-7.36225e-06	3.96078e-14	199	116	199	83	108	0	0	0	0	0	0	199	199	142	199	111	130	0	0	0	0	0	0	199	173	108	173	78	104	0	0	0	0	0	0	173	190.333	56	42
ENSCAFT00000060777.1 (Canis_familiaris.CanFam3.1.ncrna)	ENSCAFT00000060777.1	Canis_familiaris.CanFam3.1.ncrna	216	198	-203	-7.09	4.02182e-88	-4.57989	-1.35227e-05	8.73833e-86	246	174	246	0	0	0	0	0	0	0	0	246	232	151	232	0	0	0	0	0	0	0	0	232	231	155	231	0	0	0	0	0	0	0	0	231	236.333	30	24
ENSCAFT00000060839.1 (Canis_familiaris.CanFam3.1.ncrna)	ENSCAFT00000060839.1	Canis_familiaris.CanFam3.1.ncrna	191	139	-154.333	-4.99138	3.41569e-16	-3.23011	-9.74326e-06	1.80724e-14	215	128	215	65	92	0	0	0	0	0	0	215	187	104	187	54	75	0	0	0	0	0	0	187	177	111	177	63	77	0	0	0	0	0	0	177	193	24	16
ENSCAFT00000060885.1 (Canis_familiaris.CanFam3.1.ncrna)	ENSCAFT00000060885.1	Canis_familiaris.CanFam3.1.ncrna	107	91	-98.3333	-4.73418	2.01538e-20	-3.05885	-6.14853e-06	1.25277e-18	120	72	120	0	0	0	0	0	0	0	0	120	127	63	127	0	0	0	0	0	0	0	0	127	127	72	127	0	0	0	0	0	0	0	0	127	124.667	29	11
ENSCAFT00000060920.1 (Canis_familiaris.CanFam3.1.ncrna)	ENSCAFT00000060920.1	Canis_familiaris.CanFam3.1.ncrna	79	42	-62.3333	-3.56164	7.6468e-09	-2.29662	-3.57896e-06	2.88019e-07	101	33	101	15	34	0	0	0	0	0	0	101	93	34	93	12	26	0	0	0	0	0	0	93	66	23	66	9	19	0	0	0	0	0	0	66	86.6667	24	11
ENSCAFT00000060967.1 (Canis_familiaris.CanFam3.1.ncrna)	ENSCAFT00000060967.1	Canis_familiaris.CanFam3.1.ncrna	22	12	-17	-4.92308	6.31005e-05	-3.13997	-1.07166e-06	0.00158957	16	9	16	0	0	0	0	0	0	0	0	16	25	19	25	4	4	0	0	0	0	0	0	25	23	17	23	1	1	0	0	0	0	0	0	23	21.3333	6	4
[truncated: 904 more rows]
[truncated: 35 more columns]

## Sheet: Table S5
Table S5. Differentially expressed up-regulated ncRNAs (except miRNA) between normal tissue (healthy oral tissue) and KMeC hypoxic cell lines.
[truncated: 678 more rows]
[truncated: 35 more columns]

[truncated: 5 more sheets: Table S6, Table S7, Table S8, Table S9, Table S10]
